# Supplementary material for: Alkali cation-induced cathodic corrosion in Cu electrocatalysts
Source: Nat Commun. 2024 Jun 13;15:5080. doi: 10.1038/s41467-024-49492-7 (PMC11176167; doi:10.1038/s41467-024-49492-7)
Supplement: Supplementary file 3 — Source Data [file 41467_2024_49492_MOESM3_ESM.zip]

Archive with 28 entries (27 files):
- Source_Data/
- __MACOSX/._Source_Data
- Source_Data/A_Fig. 6 Source data.xlsx
- __MACOSX/Source_Data/._A_Fig. 6 Source data.xlsx
- Source_Data/B_eq1-CONTCAR
- __MACOSX/Source_Data/._B_eq1-CONTCAR
- Source_Data/A_Fig. 2 Source data.xlsx
- __MACOSX/Source_Data/._A_Fig. 2 Source data.xlsx
- Source_Data/B_eq3-CONTCAR
- __MACOSX/Source_Data/._B_eq3-CONTCAR
- Source_Data/B_ramp0-POSCAR
- __MACOSX/Source_Data/._B_ramp0-POSCAR
- Source_Data/B_eq2-CONTCAR
- __MACOSX/Source_Data/._B_eq2-CONTCAR
- Source_Data/A_Fig. 3 Source data.xlsx
- __MACOSX/Source_Data/._A_Fig. 3 Source data.xlsx
- Source_Data/A_Fig. 4 Source data.xlsx
- __MACOSX/Source_Data/._A_Fig. 4 Source data.xlsx
- Source_Data/B_ramp2-CONTCAR
- __MACOSX/Source_Data/._B_ramp2-CONTCAR
- Source_Data/B_ramp0-CONTCAR
- __MACOSX/Source_Data/._B_ramp0-CONTCAR
- Source_Data/B_eq4-CONTCAR
- __MACOSX/Source_Data/._B_eq4-CONTCAR
- Source_Data/B_ramp1-CONTCAR
- __MACOSX/Source_Data/._B_ramp1-CONTCAR
- Source_Data/B_eq5-CONTCAR
- __MACOSX/Source_Data/._B_eq5-CONTCAR
