# Supplementary material for: Alkali cation-induced cathodic corrosion in Cu electrocatalysts
Source: Nat Commun. 2024 Jun 13;15:5080. doi: 10.1038/s41467-024-49492-7 (PMC11176167; doi:10.1038/s41467-024-49492-7)
Supplement: Supplementary file 3 — Source Data [file 41467_2024_49492_MOESM3_ESM.zip › Source_Data/A_Fig. 6 Source data.xlsx]

## Sheet: Fig. 6a
CO2RR Faradic Efficiency of Cu cubes
Time (h)	FE (H2)	st error FE (H2)	FE (CO)	st error FE (CO)	FE(CH4)	st error FE (CH4)	FE(C2H4)	st error FE(C2H4)	FE(Liquids)	st error FE(Liquids)
1	0.3406	0.05631	0.06112	0.0162	0.1056	0.02456	0.30901	0.0167	0.18961	0.0086
10	0.33168	0.06227	0.05529	0.02179	0.21968	0.03902	0.21995	0.01968	0.20787	0.01263
CO2RR Faradic Efficiency of Cu spheres
Time (h)	FE (H2)	st error FE (H2)	FE (CO)	st error FE (CO)	FE(CH4)	st error FE (CH4)	FE(C2H4)	st error FE(C2H4)	FE(Liquids)	st error FE(Liquids)
1	0.39563	0.07005	0.07323	0.00525	0.15009	0.00721	0.19247	0.01631	0.23545	0.04888
10	0.24567	0.05559	0.07781	0.01046	0.16225	0.0427	0.19433	0.04363	0.28885	0.00932

## Sheet: Fig. 6b
CORR Faradic Efficiency of Cu cubes
Time (h)	FE (H2)	st error FE (H2)	FE (C2H4)	st error FE (C2H4)	FE(Liquids)	st error FE(Liquids)
1	23.9044	0.77785	28.2968	0.54257	47.9104	1.3949
10	31.1284	0.18929	28.5368	1.08225	27.1026	1.58318
CORR Faradic Efficiency of Cu spheres
Time (h)	FE (H2)	st error FE (H2)	FE (C2H4)	st error FE (C2H4)	FE(Liquids)	st error FE(Liquids)
1	37.8098	4.37646	25.8379	1.8239	37.193	4.54833
10	49.9717	4.43904	24.8564	2.48715	19.18	2.06064

## Sheet: Fig. 6c
Time-on-line liquid products distribution from CORR of Cu cubes
Time (h)	Ratio (PrOH)	st error Ratio (PrOH)	Ratio (EtOH)	st error (EtOH)	Ratio (Acetic acid)	st error Ratio (Acetic acid)
1	0.5532	0.02375	0.33994	0.01212	0.10989	0.01817
2	0.57689	0.03506	0.31555	0.01626	0.11131	0.01938
3	0.58472	0.03995	0.30509	0.0178	0.1151	0.01866
4	0.59721	0.02822	0.28927	0.00838	0.1191	0.01957
5	0.5964	0.04913	0.29364	0.02598	0.11992	0.0152
6	0.61037	0.03327	0.26878	0.01403	0.12375	0.02254
7	0.60275	0.02724	0.26514	0.01559	0.12817	0.0234
8	0.6076	0.03178	0.26427	0.01338	0.13058	0.02345
9	0.62811	0.05224	0.27265	0.00553	0.13804	0.02051
10	0.62812	0.05478	0.26921	0.008	0.1415	0.02247

## Sheet: Fig. 6d
Time-on-line liquid products distribution from CORR of Cu spheres
Time (h)	Ratio (PrOH)	st error Ratio (PrOH)	Ratio (EtOH)	st error (EtOH)	Ratio (Acetic acid)	st error Ratio (Acetic acid)
1	0.4293	0.01525	0.37756	0.01871	0.19314	0.00356
2	0.43918	0.01129	0.35356	0.01131	0.20725	3.0747e-05
3	0.44275	0.0122	0.35024	0.00897	0.207	0.00903
4	0.44015	0.01485	0.33827	0.00901	0.22158	0.01488
5	0.428	0.02395	0.33886	0.00677	0.23313	0.02113
6	0.41932	0.03201	0.34259	0.01057	0.23808	0.0245
7	0.43338	0.01519	0.33138	0.00576	0.23524	0.01916
8	0.43771	0.00896	0.32676	0.00674	0.23553	0.01357
9	0.43093	0.00905	0.32435	0.00592	0.24472	0.01476
10	0.42482	0.01483	0.32825	0.0025	0.24693	0.01724
