# Supplementary material for: Alkali cation-induced cathodic corrosion in Cu electrocatalysts
Source: Nat Commun. 2024 Jun 13;15:5080. doi: 10.1038/s41467-024-49492-7 (PMC11176167; doi:10.1038/s41467-024-49492-7)
Supplement: Supplementary file 3 — Source Data [file 41467_2024_49492_MOESM3_ESM.zip › Source_Data/B_eq1-CONTCAR]

Cu6                                     
   1.00000000000000     
     7.0978999138000001    0.0000000000000000    0.0000000000000000
     0.0000000000000000    7.0978918075999999    0.0000000000000000
     0.0000000000000000    0.0000000000000000   47.3181100350220021
   Cu   H    O    K 
    24    67    26     1
Selective dynamics
Direct
  0.0000000000000000  0.0000000000000000  0.0000000000000000   F   F   F
  0.0000000000000000  0.5000000000000000  0.0000000000000000   F   F   F
  0.5000000000000000  0.0000000000000000  0.0000000000000000   F   F   F
  0.5000000000000000  0.5000000000000000  0.0000000000000000   F   F   F
  0.2500000000000000  0.2500000000000000  0.0000000000000000   F   F   F
  0.2500000000000000  0.7500000000000000  0.0000000000000000   F   F   F
  0.7500000000000000  0.2500000000000000  0.0000000000000000   F   F   F
  0.7500000000000000  0.7500000000000000  0.0000000000000000   F   F   F
  0.9999996000000000  0.2500013900000000  0.0383340080000000   F   F   F
  0.0000007215163200  0.7499986400000000  0.0383340880000000   F   F   F
  0.5000004300000001  0.2499981400000000  0.0383340520000000   F   F   F
  0.4999992700000000  0.7500019200000000  0.0383339310000000   F   F   F
  0.2500014300000000  0.9999995100000000  0.0383339850000000   F   F   F
  0.2499983300000000  0.5000005000000000  0.0383338540000000   F   F   F
  0.7499985800000000  0.0000005983012100  0.0383339290000000   F   F   F
  0.7500016700000000  0.4999993800000000  0.0383338270000000   F   F   F
 -0.0046692425186032  0.0088722139411086  0.0808891963944962   T   T   T
  0.9866572059797603  0.5110038004038017  0.0767762175162410   T   T   T
  0.4783488570555615  0.0022224254736789  0.0767821826631358   T   T   T
  0.5057424305906864  0.4888289224076236  0.0761711334160576   T   T   T
  0.2493980837069876  0.2564758832412147  0.0793074283083136   T   T   T
  0.2346128479823927  0.7481178503274056  0.0813280961758463   T   T   T
  0.7533454251670600  0.2671087946112174  0.0797785157399392   T   T   T
  0.7451099123646844  0.7602453021936917  0.0796038441996543   T   T   T
  0.2285321886636382 -0.0047464024371520 -0.0046887090829106   T   T   T
  0.2482919656389696  0.5040528885643066  0.9939358906023273   T   T   T
  0.7336800943476464  0.9944567798048927  1.0046339418094705   T   T   T
  0.7667940709823083  0.5073966331709772 -0.0003388801137606   T   T   T
  0.4937981790558114  0.2648501502445164  0.9804147054200010   T   T   T
  0.4976625966094760  0.7477053693040474  0.9794789947550894   T   T   T
  0.9450779197626759  0.2239406682033802  0.9760770410914225   T   T   T
  0.9903854861987020  0.7616755358647269  0.9850203374008378   T   T   T
  0.2258922409320519 -0.0083323020414324  0.0774657770450135   T   T   T
  0.2806814523676112  0.5205191336762477  0.0840372729122691   T   T   T
  0.7408176421309352 -0.0015303732275974  0.0760390798739947   T   T   T
  0.5329800360577329  0.3050776692705114  0.0991592378003880   T   T   T
  0.4926022427085824  0.7736688535772517  0.0961825292254274   T   T   T
  0.9886133262803743  0.2700596860388226  0.0895228521081340   T   T   T
  0.9744431502130656  0.6821141134829088  0.0968892151947667   T   T   T
  1.0176708277300877  0.5647816545664149  0.2086255663954968   T   T   T
  0.7596851062033094  0.5655269345063171  0.1244012280362687   T   T   T
  0.0774256147255212  0.1102818041094585  0.1319329588153642   T   T   T
  0.6985161025808297  0.3778930214419158  0.1351852179678194   T   T   T
  0.2986218320705568  0.1211590470331320  0.1316474295513862   T   T   T
  0.4677296814552796  0.7455004315182405  0.2130693055189571   T   T   T
  0.6461229825912073  0.7855077350084644  0.1921666293228962   T   T   T
  0.5119253245718340  0.9923249386067022  0.4382990918841801   T   T   T
  0.9018702328639169  0.4365647575917761  0.1601289221982296   T   T   T
  0.5805772940574735  0.1696818844512048  0.2095247295407592   T   T   T
  0.4103788612007105  0.2523540474928431  0.3499227154709365   T   T   T
  0.4133156147131896  0.3486844979826521  0.2325676116694212   T   T   T
  1.1524403774603416  0.5644562614156040  0.2353186902438415   T   T   T
  0.3778152860172208  0.1287243214496197  0.2062447707237528   T   T   T
  0.2626000611620831  0.3796999287345157  0.3654051343906013   T   T   T
  0.2994030281198258 -0.2203377067133419  0.3656343224573328   T   T   T
  0.6807041466451584  0.1937801817197174  0.3084099886860533   T   T   T
  0.7275359156709270  0.0966617603389776  0.3915922091374944   T   T   T
  0.0996769481684926  0.2565367749856705  0.3315006627503828   T   T   T
  0.6236171676215838  0.0549878733790698  0.2840286870480116   T   T   T
  0.8244804735737605  0.2722809088567351  0.3500010603436851   T   T   T
  1.0189005427747047  0.1777589556142383  0.4619152511517193   T   T   T
  0.3361406691521188  1.1062683199714494  0.4486130067873321   T   T   T
  0.2641227100592776  0.9632159200745708  0.4093135034235114   T   T   T
  0.8293023794892509 -0.0446676854651299  0.4123955803541335   T   T   T
  0.8724040702118115  0.7459711686253617  0.3757450682724048   T   T   T
  0.0567527883177008  0.3731425975634361  0.4735807374042191   T   T   T
  0.1930897344251282  1.0623372082668345  0.3811293339249981   T   T   T
  0.9890622393289425  0.6090762163321978  0.3939526175487277   T   T   T
  0.6277820586243645  1.0931283142717165  0.1647783026953165   T   T   T
  0.0598950056170161  1.0029796077278419  0.1850287778694513   T   T   T
  0.6824335776468059  0.0744295955008685  0.1315304854731426   T   T   T
  0.7622716819781880  0.9147886928437912  0.2392677747052979   T   T   T
  0.0168367381542573  0.9918357459052644  0.2603445058459827   T   T   T
  0.6121481955811190  0.6120915509667449  0.2545392284550709   T   T   T
  0.8329338363148501  0.6411729639562505  0.2562535501680236   T   T   T
 -0.0059163915039256  1.0718937948825320  0.2911673631252406   T   T   T
  0.3539655130358781  0.3257767918582338  0.2652127372232919   T   T   T
  0.0917762123920323  0.7441764707832254  0.2958651269084996   T   T   T
  0.0938403128182151  0.3181070439741107  0.1664323140143366   T   T   T
  0.0964507630900459  0.9164853754639009  0.2151258959815637   T   T   T
  0.8577323227704643  0.1016186468703476  0.2263562710959507   T   T   T
  0.6999340372545269  0.3967269344930152  0.3675025650424062   T   T   T
  0.8371432772083759  0.7269016736506281  0.3283033537416458   T   T   T
  0.7130349502213477  0.9242468836478958  0.3293225838862238   T   T   T
  1.1574655403031266  0.6605427181431196  0.3238812504859477   T   T   T
  0.4422105657292666  0.7220461106801525  0.3420681662880450   T   T   T
  0.9943135873753827  0.4109027266653305  0.3145048265981634   T   T   T
  0.3358375926365241  0.4969478612586972  0.4302994209156661   T   T   T
  0.3133824927176054  0.6179848905814779  0.4057466757926674   T   T   T
  0.6901008163496826  0.3006782480915749  0.4272484209714681   T   T   T
  0.7349441467706868  0.5156705288827744  0.4310094201388419   T   T   T
  1.0479071081322933  0.6330666312837079  0.2264803596782167   T   T   T
  0.1893600798811081  0.1312534813435691  0.1442275947488116   T   T   T
  0.7242916516982720  0.5063259484832613  0.1423638683392408   T   T   T
  0.5080974379214417  0.7618539925726184  0.1932840319626961   T   T   T
  0.4688463337935247  0.2231823746134927  0.2006798149898143   T   T   T
  0.2863698954737006  0.2543623006909009  0.3580665609440428   T   T   T
  0.3875826792184676  0.4150611636626010  0.2506172203687897   T   T   T
  0.7117876332677808  0.0216879375429392  0.4089694395638825   T   T   T
  0.6065508095716713  0.0819725601682475  0.3037034313663117   T   T   T
  0.9881206919584986  0.2769945118856897  0.3191917513807936   T   T   T
  0.7105415943679523  0.2644204775244373  0.3618338590414688   T   T   T
  1.1173391233471395  0.2520818395406386  0.4707912468659080   T   T   T
  0.3765336771103059  0.9811736856454707  0.4422190039153216   T   T   T
  0.1888377148421991  0.9400336875064048  0.3914983675935992   T   T   T
  0.0080641785850966  0.4192333468551092  0.1736778901333166   T   T   T
  0.1263354077121470  1.0253362875299536  0.2029652743354960   T   T   T
  0.7238477932524747  1.0517224135048577  0.1514738125046541   T   T   T
  0.7122197795159355  0.7120784582029868  0.2569253799670593   T   T   T
  0.0703089682982354  0.9916535249510064  0.2789501196336729   T   T   T
  0.7386425908637611  1.0473898768130956  0.2324411309500780   T   T   T
  1.0590527566381498  0.6433645936416905  0.3087174143698275   T   T   T
  0.3370401261509848  0.6731911291637804  0.3530068537999479   T   T   T
  0.7623435264110677  0.8146527310875893  0.3402602226643084   T   T   T
  0.6787888383211041  0.4061859691338173  0.4410152513168520   T   T   T
  0.2468417858885765  0.5121188984508097  0.4146536860318292   T   T   T
  0.8587197961263582  0.6405684496863608  0.3896030383100380   T   T   T
  0.3226973472089715  0.6334120205495170  0.1424713344303135   T   T   T
 
  0.00000000E+00  0.00000000E+00  0.00000000E+00
  0.00000000E+00  0.00000000E+00  0.00000000E+00
  0.00000000E+00  0.00000000E+00  0.00000000E+00
  0.00000000E+00  0.00000000E+00  0.00000000E+00
  0.00000000E+00  0.00000000E+00  0.00000000E+00
  0.00000000E+00  0.00000000E+00  0.00000000E+00
  0.00000000E+00  0.00000000E+00  0.00000000E+00
  0.00000000E+00  0.00000000E+00  0.00000000E+00
  0.00000000E+00  0.00000000E+00  0.00000000E+00
  0.00000000E+00  0.00000000E+00  0.00000000E+00
  0.00000000E+00  0.00000000E+00  0.00000000E+00
  0.00000000E+00  0.00000000E+00  0.00000000E+00
  0.00000000E+00  0.00000000E+00  0.00000000E+00
  0.00000000E+00  0.00000000E+00  0.00000000E+00
  0.00000000E+00  0.00000000E+00  0.00000000E+00
  0.00000000E+00  0.00000000E+00  0.00000000E+00
  0.21140019E-02 -0.68017280E-03 -0.76150092E-03
  0.28117621E-02 -0.38369666E-04  0.26062571E-02
 -0.96690432E-03 -0.91231831E-03 -0.15008791E-02
 -0.20686111E-02 -0.26813442E-02 -0.44747859E-02
  0.63324640E-03 -0.25858638E-02  0.10173707E-02
  0.19552924E-03 -0.22181854E-02  0.20829560E-02
 -0.41407286E-03  0.14427078E-02  0.11950061E-02
  0.31270760E-03  0.27021440E-02  0.22840768E-02
 -0.13709845E-01  0.23086955E-02  0.22330386E-01
 -0.72897533E-02  0.33939574E-02 -0.70811884E-02
 -0.70218549E-02 -0.15444145E-01  0.13475218E-01
  0.46425439E-02  0.71345768E-02 -0.49892690E-03
  0.21185233E-02 -0.10851049E-01 -0.10528518E-01
  0.11264555E-01  0.99798953E-02 -0.21221150E-01
 -0.16400011E-02  0.41323374E-02 -0.88583921E-03
 -0.11958063E-01 -0.20483462E-01  0.20586719E-02
  0.18726415E-01 -0.12453615E-01 -0.24102817E-03
 -0.23695298E-03  0.21265579E-01 -0.39696103E-03
 -0.50401564E-02 -0.16583120E-02  0.80530058E-02
 -0.19095344E-01  0.20416132E-01  0.13109966E-01
 -0.49010148E-02  0.14922577E-01  0.61894430E-02
 -0.13127770E-01  0.65470992E-02  0.51161946E-02
  0.17152962E-01 -0.89933828E-02  0.50944448E-02
  0.62251211E-02  0.80003857E-02 -0.93878206E-03
  0.12237152E-01  0.15173914E-02  0.93493433E-02
  0.44490092E-02  0.49478737E-02 -0.36758284E-02
 -0.46302747E-02 -0.85926361E-03 -0.68162751E-02
 -0.66788306E-02  0.47425216E-02 -0.15105490E-01
 -0.77013809E-02 -0.12138628E-01 -0.15218299E-01
  0.34381666E-03  0.19254135E-01 -0.15180637E-01
 -0.89530341E-02 -0.16573828E-01 -0.54681047E-03
  0.61310654E-02 -0.67774844E-02  0.56381300E-02
 -0.20158764E-02  0.50781273E-02  0.16380170E-01
  0.61015425E-02 -0.92966000E-03 -0.22711056E-02
 -0.75480345E-02 -0.17106663E-02 -0.46304172E-02
 -0.80798328E-02 -0.85490927E-02  0.54878325E-02
 -0.92949361E-02 -0.50271959E-02 -0.12973848E-01
  0.16660725E-01  0.14061727E-01 -0.60517453E-02
  0.79066903E-02 -0.25574382E-03  0.89651393E-02
 -0.75246753E-02  0.24837403E-02  0.57307507E-02
  0.30219449E-02  0.23432631E-02 -0.86505405E-02
  0.38223924E-03 -0.31510668E-02  0.78100919E-02
 -0.36073662E-02 -0.19859766E-01 -0.11289130E-02
 -0.71306629E-02  0.27220950E-02 -0.64032743E-02
 -0.95531235E-02  0.58555340E-03  0.94981646E-02
  0.75947533E-02  0.13719515E-02 -0.27605504E-02
  0.32838186E-02  0.18899459E-02 -0.10847238E-01
  0.15656331E-01  0.10670351E-01 -0.10459771E-01
  0.17063477E-01 -0.18387671E-03  0.56413618E-02
  0.28944097E-02  0.10231592E-01  0.14089119E-02
 -0.93507071E-02 -0.12162222E-01  0.65518555E-02
 -0.32419983E-02 -0.61703405E-02 -0.30020785E-02
  0.15950499E-02 -0.13288479E-01  0.76060559E-02
 -0.41922097E-02  0.30768198E-01  0.85565451E-02
  0.12566737E-01  0.42595875E-02  0.39316310E-02
 -0.61727086E-02 -0.42575362E-02 -0.11425928E-01
 -0.14548254E-02 -0.91071157E-02 -0.62705890E-02
  0.22440574E-01 -0.34159694E-02 -0.21915681E-01
 -0.10488990E-01  0.36735573E-04 -0.26881067E-03
  0.32235180E-02 -0.36019049E-02  0.70618370E-02
 -0.39165418E-03 -0.25077665E-02 -0.19393230E-02
  0.31732379E-02  0.53583476E-02 -0.81668119E-02
 -0.77797416E-03 -0.60707310E-02 -0.47048386E-03
 -0.36752239E-02 -0.14992860E-01 -0.15409738E-01
 -0.12781794E-02  0.68320080E-02  0.37024606E-02
 -0.37234406E-02  0.65607770E-02  0.80603114E-02
  0.19690712E-01  0.57815448E-02 -0.29618439E-02
 -0.97787307E-03 -0.93321377E-02 -0.13859257E-02
 -0.71473836E-02  0.11690811E-01  0.33057588E-03
  0.12334524E-01 -0.96059030E-02  0.13455986E-05
 -0.15027605E-01  0.89798584E-02 -0.14596303E-01
 -0.63926663E-02 -0.48307121E-02  0.60221906E-02
 -0.43057722E-02  0.33868149E-02  0.37310252E-02
  0.15064264E-02 -0.10589707E-01  0.14306313E-02
 -0.34010076E-02 -0.25901019E-02 -0.11920913E-02
 -0.21176073E-02  0.66564904E-02  0.10058382E-02
  0.95224134E-04 -0.45824087E-02 -0.15730615E-02
  0.14503851E-02 -0.26038398E-03  0.31126002E-02
 -0.10187817E-02  0.12402921E-02 -0.33307089E-02
  0.26026396E-03 -0.19901027E-02  0.40182468E-02
  0.24456678E-02  0.34122971E-02  0.62857648E-03
  0.74972499E-02 -0.32233910E-02 -0.19282159E-02
  0.47879887E-02  0.58857957E-02 -0.46319942E-02
 -0.27180316E-03 -0.49696555E-02  0.44771860E-03
  0.76608483E-02  0.23699558E-02  0.24779865E-03
 -0.43031922E-03 -0.30914027E-03 -0.13022032E-02
 -0.19723389E-02  0.51481427E-03  0.31985375E-02
 -0.61802914E-02 -0.37261336E-02  0.47138354E-02
  0.31249822E-02 -0.19048113E-02  0.25614511E-02
  0.54428030E-02  0.17439416E-02  0.43685375E-02
 -0.52371275E-02  0.49326229E-03  0.94506937E-02
  0.49794952E-02  0.39848700E-02  0.25361943E-02
 -0.15521511E-02  0.61953631E-02  0.42202825E-02
 -0.10240070E-02 -0.76273381E-03 -0.40292255E-03
 -0.24475854E-02  0.19630236E-02 -0.24242105E-02
 -0.56815342E-02 -0.85200472E-03 -0.13300588E-02
  0.10288635E-02 -0.73515627E-05 -0.23903596E-04
  0.34678181E-02 -0.30506463E-02 -0.23199322E-02
  0.79065073E-02  0.44716184E-02 -0.43681018E-02
 -0.38177822E-02  0.95739700E-03 -0.35231773E-03
 -0.35334891E-02 -0.74748636E-03 -0.31360163E-02
  0.30365558E-02 -0.43665984E-02  0.76158595E-03
 
           1
   1.00000000000000     
  0.42174755E+02 -0.35096025E-02 -0.32902497E-02  0.42178155E+02
  0.00000000E+00  0.00000000E+00  0.00000000E+00
  0.00000000E+00  0.50000000E+00  0.00000000E+00
  0.50000000E+00  0.00000000E+00  0.00000000E+00
  0.50000000E+00  0.50000000E+00  0.00000000E+00
  0.25000000E+00  0.25000000E+00  0.00000000E+00
  0.25000000E+00  0.75000000E+00  0.00000000E+00
  0.75000000E+00  0.25000000E+00  0.00000000E+00
  0.75000000E+00  0.75000000E+00  0.00000000E+00
  0.99999960E+00  0.25000139E+00  0.38334008E-01
  0.72151632E-06  0.74999864E+00  0.38334088E-01
  0.50000043E+00  0.24999814E+00  0.38334052E-01
  0.49999927E+00  0.75000192E+00  0.38333931E-01
  0.25000143E+00  0.99999951E+00  0.38333985E-01
  0.24999833E+00  0.50000050E+00  0.38333854E-01
  0.74999858E+00  0.59830121E-06  0.38333929E-01
  0.75000167E+00  0.49999938E+00  0.38333827E-01
  0.99562859E+00  0.87763865E-02  0.80873103E-01
  0.98705335E+00  0.51099839E+00  0.76831297E-01
  0.47821263E+00  0.20938918E-02  0.76750464E-01
  0.50545099E+00  0.48845116E+00  0.76076565E-01
  0.24948730E+00  0.25611157E+00  0.79328929E-01
  0.23464040E+00  0.74780534E+00  0.81372116E-01
  0.75328709E+00  0.26731205E+00  0.79803770E-01
  0.74515397E+00  0.76062600E+00  0.79652115E-01
  0.22660065E+00  0.99557886E+00  0.99578321E+00
  0.24726494E+00  0.50453105E+00  0.99378624E+00
  0.73269081E+00  0.99228090E+00  0.49187211E-02
  0.76744814E+00  0.50840180E+00  0.99965058E+00
  0.49409665E+00  0.26332138E+00  0.98019220E+00
  0.49924962E+00  0.74911141E+00  0.97903052E+00
  0.94484687E+00  0.22452286E+00  0.97605832E+00
  0.98870075E+00  0.75878968E+00  0.98506384E+00
  0.22853054E+00  0.98991315E+00  0.77460683E-01
  0.28064807E+00  0.52351518E+00  0.84028884E-01
  0.74010755E+00  0.99823599E+00  0.76209269E-01
  0.53028976E+00  0.30795403E+00  0.99436298E-01
  0.49191175E+00  0.77577125E+00  0.96313334E-01
  0.98676380E+00  0.27098209E+00  0.89630976E-01
  0.97685978E+00  0.68084706E+00  0.96996879E-01
  0.18547865E-01  0.56590880E+00  0.20860573E+00
  0.76140916E+00  0.56574072E+00  0.12459881E+00
  0.78052421E-01  0.11097889E+00  0.13185528E+00
  0.69786376E+00  0.37777196E+00  0.13504117E+00
  0.29768087E+00  0.12182721E+00  0.13132820E+00
  0.46664466E+00  0.74379026E+00  0.21274769E+00
  0.64617142E+00  0.78822039E+00  0.19184581E+00
  0.51066396E+00  0.98998990E+00  0.43828754E+00
  0.90273402E+00  0.43560990E+00  0.16024808E+00
  0.58029328E+00  0.17039733E+00  0.20987090E+00
  0.41123849E+00  0.25222307E+00  0.34987472E+00
  0.41225220E+00  0.34844349E+00  0.23246975E+00
  0.15130204E+00  0.56325181E+00  0.23543467E+00
  0.37650575E+00  0.12801606E+00  0.20597059E+00
  0.26494734E+00  0.38168104E+00  0.36527724E+00
  0.30051698E+00  0.77962626E+00  0.36582379E+00
  0.67964402E+00  0.19413011E+00  0.30853110E+00
  0.72796167E+00  0.96991895E-01  0.39140939E+00
  0.99730801E-01  0.25609283E+00  0.33166572E+00
  0.62310894E+00  0.52189892E-01  0.28400483E+00
  0.82347586E+00  0.27266442E+00  0.34986574E+00
  0.17554634E-01  0.17784145E+00  0.46211598E+00
  0.33721067E+00  0.10646161E+00  0.44855467E+00
  0.26458536E+00  0.96348219E+00  0.40908426E+00
  0.83150815E+00  0.95683563E+00  0.41217453E+00
  0.87480809E+00  0.74594526E+00  0.37586429E+00
  0.57160572E-01  0.37458409E+00  0.47361051E+00
  0.19177234E+00  0.60623710E-01  0.38126780E+00
  0.98860548E+00  0.60820690E+00  0.39388917E+00
  0.62800678E+00  0.91256142E-01  0.16493905E+00
  0.59304379E-01  0.73144439E-02  0.18520961E+00
  0.68420406E+00  0.75029716E-01  0.13161357E+00
  0.76140203E+00  0.91418886E+00  0.23902630E+00
  0.16631773E-01  0.99055267E+00  0.26021199E+00
  0.61530977E+00  0.61161029E+00  0.25407607E+00
  0.83145608E+00  0.64117814E+00  0.25624787E+00
  0.99453776E+00  0.71386334E-01  0.29131660E+00
  0.35391033E+00  0.32542348E+00  0.26517175E+00
  0.92223280E-01  0.74493139E+00  0.29569253E+00
  0.93730707E-01  0.31725176E+00  0.16642237E+00
  0.95932973E-01  0.91437308E+00  0.21480023E+00
  0.85755224E+00  0.10258119E+00  0.22643452E+00
  0.69940945E+00  0.39765126E+00  0.36767291E+00
  0.83991744E+00  0.72771622E+00  0.32824076E+00
  0.71289718E+00  0.92293211E+00  0.32929329E+00
  0.15645857E+00  0.66218980E+00  0.32388824E+00
  0.44394834E+00  0.72069276E+00  0.34206819E+00
  0.99219640E+00  0.41216787E+00  0.31419635E+00
  0.33493695E+00  0.49626728E+00  0.43042669E+00
  0.31277587E+00  0.61846205E+00  0.40582553E+00
  0.69031305E+00  0.29918630E+00  0.42727866E+00
  0.73446499E+00  0.51530562E+00  0.43098423E+00
  0.47608765E-01  0.63400444E+00  0.22650162E+00
  0.18937350E+00  0.13060788E+00  0.14419435E+00
  0.72449599E+00  0.50628926E+00  0.14242965E+00
  0.50795391E+00  0.76202873E+00  0.19321364E+00
  0.46888300E+00  0.22290200E+00  0.20076473E+00
  0.28671446E+00  0.25484305E+00  0.35807985E+00
  0.38863894E+00  0.41460703E+00  0.25057647E+00
  0.71246220E+00  0.22517169E-01  0.40887155E+00
  0.60651252E+00  0.81272401E-01  0.30371289E+00
  0.98920000E+00  0.27732841E+00  0.31919699E+00
  0.71048097E+00  0.26437692E+00  0.36180634E+00
  0.11706125E+00  0.25215437E+00  0.47085884E+00
  0.37566296E+00  0.98064872E+00  0.44231862E+00
  0.18927798E+00  0.93976532E+00  0.39155250E+00
  0.88309974E-02  0.41947905E+00  0.17377021E+00
  0.12559757E+00  0.25405782E-01  0.20316500E+00
  0.72454934E+00  0.52283829E-01  0.15152741E+00
  0.71200110E+00  0.71295130E+00  0.25701457E+00
  0.70164699E-01  0.99154607E+00  0.27894160E+00
  0.73829776E+00  0.47666441E-01  0.23238990E+00
  0.58252304E-01  0.64324456E+00  0.30868931E+00
  0.33718508E+00  0.67319009E+00  0.35300635E+00
  0.76283210E+00  0.81422293E+00  0.34021119E+00
  0.67990276E+00  0.40681596E+00  0.44092294E+00
  0.24630391E+00  0.51225378E+00  0.41464624E+00
  0.85822197E+00  0.64046314E+00  0.38953676E+00
  0.32312516E+00  0.63279682E+00  0.14248743E+00
  0.00000000E+00  0.00000000E+00  0.00000000E+00
  0.00000000E+00  0.00000000E+00  0.00000000E+00
  0.00000000E+00  0.00000000E+00  0.00000000E+00
  0.00000000E+00  0.00000000E+00  0.00000000E+00
  0.00000000E+00  0.00000000E+00  0.00000000E+00
  0.00000000E+00  0.00000000E+00  0.00000000E+00
  0.00000000E+00  0.00000000E+00  0.00000000E+00
  0.00000000E+00  0.00000000E+00  0.00000000E+00
  0.00000000E+00  0.00000000E+00  0.00000000E+00
  0.00000000E+00  0.00000000E+00  0.00000000E+00
  0.00000000E+00  0.00000000E+00  0.00000000E+00
  0.00000000E+00  0.00000000E+00  0.00000000E+00
  0.00000000E+00  0.00000000E+00  0.00000000E+00
  0.00000000E+00  0.00000000E+00  0.00000000E+00
  0.00000000E+00  0.00000000E+00  0.00000000E+00
  0.00000000E+00  0.00000000E+00  0.00000000E+00
  0.00000000E+00  0.00000000E+00  0.00000000E+00
  0.00000000E+00  0.00000000E+00  0.00000000E+00
  0.00000000E+00  0.00000000E+00  0.00000000E+00
  0.00000000E+00  0.00000000E+00  0.00000000E+00
  0.00000000E+00  0.00000000E+00  0.00000000E+00
  0.00000000E+00  0.00000000E+00  0.00000000E+00
  0.00000000E+00  0.00000000E+00  0.00000000E+00
  0.00000000E+00  0.00000000E+00  0.00000000E+00
  0.00000000E+00  0.00000000E+00  0.00000000E+00
  0.00000000E+00  0.00000000E+00  0.00000000E+00
  0.00000000E+00  0.00000000E+00  0.00000000E+00
  0.00000000E+00  0.00000000E+00  0.00000000E+00
  0.00000000E+00  0.00000000E+00  0.00000000E+00
  0.00000000E+00  0.00000000E+00  0.00000000E+00
  0.00000000E+00  0.00000000E+00  0.00000000E+00
  0.00000000E+00  0.00000000E+00  0.00000000E+00
  0.00000000E+00  0.00000000E+00  0.00000000E+00
  0.00000000E+00  0.00000000E+00  0.00000000E+00
  0.00000000E+00  0.00000000E+00  0.00000000E+00
  0.00000000E+00  0.00000000E+00  0.00000000E+00
  0.00000000E+00  0.00000000E+00  0.00000000E+00
  0.00000000E+00  0.00000000E+00  0.00000000E+00
  0.00000000E+00  0.00000000E+00  0.00000000E+00
  0.00000000E+00  0.00000000E+00  0.00000000E+00
  0.00000000E+00  0.00000000E+00  0.00000000E+00
  0.00000000E+00  0.00000000E+00  0.00000000E+00
  0.00000000E+00  0.00000000E+00  0.00000000E+00
  0.00000000E+00  0.00000000E+00  0.00000000E+00
  0.00000000E+00  0.00000000E+00  0.00000000E+00
  0.00000000E+00  0.00000000E+00  0.00000000E+00
  0.00000000E+00  0.00000000E+00  0.00000000E+00
  0.00000000E+00  0.00000000E+00  0.00000000E+00
  0.00000000E+00  0.00000000E+00  0.00000000E+00
  0.00000000E+00  0.00000000E+00  0.00000000E+00
  0.00000000E+00  0.00000000E+00  0.00000000E+00
  0.00000000E+00  0.00000000E+00  0.00000000E+00
  0.00000000E+00  0.00000000E+00  0.00000000E+00
  0.00000000E+00  0.00000000E+00  0.00000000E+00
  0.00000000E+00  0.00000000E+00  0.00000000E+00
  0.00000000E+00  0.00000000E+00  0.00000000E+00
  0.00000000E+00  0.00000000E+00  0.00000000E+00
  0.00000000E+00  0.00000000E+00  0.00000000E+00
  0.00000000E+00  0.00000000E+00  0.00000000E+00
  0.00000000E+00  0.00000000E+00  0.00000000E+00
  0.00000000E+00  0.00000000E+00  0.00000000E+00
  0.00000000E+00  0.00000000E+00  0.00000000E+00
  0.00000000E+00  0.00000000E+00  0.00000000E+00
  0.00000000E+00  0.00000000E+00  0.00000000E+00
  0.00000000E+00  0.00000000E+00  0.00000000E+00
  0.00000000E+00  0.00000000E+00  0.00000000E+00
  0.00000000E+00  0.00000000E+00  0.00000000E+00
  0.00000000E+00  0.00000000E+00  0.00000000E+00
  0.00000000E+00  0.00000000E+00  0.00000000E+00
  0.00000000E+00  0.00000000E+00  0.00000000E+00
  0.00000000E+00  0.00000000E+00  0.00000000E+00
  0.00000000E+00  0.00000000E+00  0.00000000E+00
  0.00000000E+00  0.00000000E+00  0.00000000E+00
  0.00000000E+00  0.00000000E+00  0.00000000E+00
  0.00000000E+00  0.00000000E+00  0.00000000E+00
  0.00000000E+00  0.00000000E+00  0.00000000E+00
  0.00000000E+00  0.00000000E+00  0.00000000E+00
  0.00000000E+00  0.00000000E+00  0.00000000E+00
  0.00000000E+00  0.00000000E+00  0.00000000E+00
  0.00000000E+00  0.00000000E+00  0.00000000E+00
  0.00000000E+00  0.00000000E+00  0.00000000E+00
  0.00000000E+00  0.00000000E+00  0.00000000E+00
  0.00000000E+00  0.00000000E+00  0.00000000E+00
  0.00000000E+00  0.00000000E+00  0.00000000E+00
  0.00000000E+00  0.00000000E+00  0.00000000E+00
  0.00000000E+00  0.00000000E+00  0.00000000E+00
  0.00000000E+00  0.00000000E+00  0.00000000E+00
  0.00000000E+00  0.00000000E+00  0.00000000E+00
  0.00000000E+00  0.00000000E+00  0.00000000E+00
  0.00000000E+00  0.00000000E+00  0.00000000E+00
  0.00000000E+00  0.00000000E+00  0.00000000E+00
  0.00000000E+00  0.00000000E+00  0.00000000E+00
  0.00000000E+00  0.00000000E+00  0.00000000E+00
  0.00000000E+00  0.00000000E+00  0.00000000E+00
  0.00000000E+00  0.00000000E+00  0.00000000E+00
  0.00000000E+00  0.00000000E+00  0.00000000E+00
  0.00000000E+00  0.00000000E+00  0.00000000E+00
  0.00000000E+00  0.00000000E+00  0.00000000E+00
  0.00000000E+00  0.00000000E+00  0.00000000E+00
  0.00000000E+00  0.00000000E+00  0.00000000E+00
  0.00000000E+00  0.00000000E+00  0.00000000E+00
  0.00000000E+00  0.00000000E+00  0.00000000E+00
  0.00000000E+00  0.00000000E+00  0.00000000E+00
  0.00000000E+00  0.00000000E+00  0.00000000E+00
  0.00000000E+00  0.00000000E+00  0.00000000E+00
  0.00000000E+00  0.00000000E+00  0.00000000E+00
  0.00000000E+00  0.00000000E+00  0.00000000E+00
  0.00000000E+00  0.00000000E+00  0.00000000E+00
  0.00000000E+00  0.00000000E+00  0.00000000E+00
  0.00000000E+00  0.00000000E+00  0.00000000E+00
  0.00000000E+00  0.00000000E+00  0.00000000E+00
  0.00000000E+00  0.00000000E+00  0.00000000E+00
  0.00000000E+00  0.00000000E+00  0.00000000E+00
  0.00000000E+00  0.00000000E+00  0.00000000E+00
  0.00000000E+00  0.00000000E+00  0.00000000E+00
  0.00000000E+00  0.00000000E+00  0.00000000E+00
  0.00000000E+00  0.00000000E+00  0.00000000E+00
  0.00000000E+00  0.00000000E+00  0.00000000E+00
  0.00000000E+00  0.00000000E+00  0.00000000E+00
  0.00000000E+00  0.00000000E+00  0.00000000E+00
  0.00000000E+00  0.00000000E+00  0.00000000E+00
  0.00000000E+00  0.00000000E+00  0.00000000E+00
  0.00000000E+00  0.00000000E+00  0.00000000E+00
  0.00000000E+00  0.00000000E+00  0.00000000E+00
  0.00000000E+00  0.00000000E+00  0.00000000E+00
  0.00000000E+00  0.00000000E+00  0.00000000E+00
  0.00000000E+00  0.00000000E+00  0.00000000E+00
  0.00000000E+00  0.00000000E+00  0.00000000E+00
  0.00000000E+00  0.00000000E+00  0.00000000E+00
  0.00000000E+00  0.00000000E+00  0.00000000E+00
  0.00000000E+00  0.00000000E+00  0.00000000E+00
  0.00000000E+00  0.00000000E+00  0.00000000E+00
  0.00000000E+00  0.00000000E+00  0.00000000E+00
  0.00000000E+00  0.00000000E+00  0.00000000E+00
  0.00000000E+00  0.00000000E+00  0.00000000E+00
  0.00000000E+00  0.00000000E+00  0.00000000E+00
  0.00000000E+00  0.00000000E+00  0.00000000E+00
  0.00000000E+00  0.00000000E+00  0.00000000E+00
  0.00000000E+00  0.00000000E+00  0.00000000E+00
  0.00000000E+00  0.00000000E+00  0.00000000E+00
  0.00000000E+00  0.00000000E+00  0.00000000E+00
  0.00000000E+00  0.00000000E+00  0.00000000E+00
  0.00000000E+00  0.00000000E+00  0.00000000E+00
  0.00000000E+00  0.00000000E+00  0.00000000E+00
  0.00000000E+00  0.00000000E+00  0.00000000E+00
  0.00000000E+00  0.00000000E+00  0.00000000E+00
  0.00000000E+00  0.00000000E+00  0.00000000E+00
  0.00000000E+00  0.00000000E+00  0.00000000E+00
  0.00000000E+00  0.00000000E+00  0.00000000E+00
  0.00000000E+00  0.00000000E+00  0.00000000E+00
  0.00000000E+00  0.00000000E+00  0.00000000E+00
  0.00000000E+00  0.00000000E+00  0.00000000E+00
  0.00000000E+00  0.00000000E+00  0.00000000E+00
  0.00000000E+00  0.00000000E+00  0.00000000E+00
  0.00000000E+00  0.00000000E+00  0.00000000E+00
  0.00000000E+00  0.00000000E+00  0.00000000E+00
  0.00000000E+00  0.00000000E+00  0.00000000E+00
  0.00000000E+00  0.00000000E+00  0.00000000E+00
  0.00000000E+00  0.00000000E+00  0.00000000E+00
  0.00000000E+00  0.00000000E+00  0.00000000E+00
  0.00000000E+00  0.00000000E+00  0.00000000E+00
  0.00000000E+00  0.00000000E+00  0.00000000E+00
  0.00000000E+00  0.00000000E+00  0.00000000E+00
  0.00000000E+00  0.00000000E+00  0.00000000E+00
  0.00000000E+00  0.00000000E+00  0.00000000E+00
  0.00000000E+00  0.00000000E+00  0.00000000E+00
  0.00000000E+00  0.00000000E+00  0.00000000E+00
  0.00000000E+00  0.00000000E+00  0.00000000E+00
  0.00000000E+00  0.00000000E+00  0.00000000E+00
  0.00000000E+00  0.00000000E+00  0.00000000E+00
  0.00000000E+00  0.00000000E+00  0.00000000E+00
  0.00000000E+00  0.00000000E+00  0.00000000E+00
  0.00000000E+00  0.00000000E+00  0.00000000E+00
  0.00000000E+00  0.00000000E+00  0.00000000E+00
  0.00000000E+00  0.00000000E+00  0.00000000E+00
  0.00000000E+00  0.00000000E+00  0.00000000E+00
  0.00000000E+00  0.00000000E+00  0.00000000E+00
  0.00000000E+00  0.00000000E+00  0.00000000E+00
  0.00000000E+00  0.00000000E+00  0.00000000E+00
  0.00000000E+00  0.00000000E+00  0.00000000E+00
  0.00000000E+00  0.00000000E+00  0.00000000E+00
  0.00000000E+00  0.00000000E+00  0.00000000E+00
  0.00000000E+00  0.00000000E+00  0.00000000E+00
  0.00000000E+00  0.00000000E+00  0.00000000E+00
  0.00000000E+00  0.00000000E+00  0.00000000E+00
  0.00000000E+00  0.00000000E+00  0.00000000E+00
  0.00000000E+00  0.00000000E+00  0.00000000E+00
  0.00000000E+00  0.00000000E+00  0.00000000E+00
  0.00000000E+00  0.00000000E+00  0.00000000E+00
  0.00000000E+00  0.00000000E+00  0.00000000E+00
  0.00000000E+00  0.00000000E+00  0.00000000E+00
  0.00000000E+00  0.00000000E+00  0.00000000E+00
  0.00000000E+00  0.00000000E+00  0.00000000E+00
  0.00000000E+00  0.00000000E+00  0.00000000E+00
  0.00000000E+00  0.00000000E+00  0.00000000E+00
  0.00000000E+00  0.00000000E+00  0.00000000E+00
  0.00000000E+00  0.00000000E+00  0.00000000E+00
  0.00000000E+00  0.00000000E+00  0.00000000E+00
  0.00000000E+00  0.00000000E+00  0.00000000E+00
  0.00000000E+00  0.00000000E+00  0.00000000E+00
  0.00000000E+00  0.00000000E+00  0.00000000E+00
  0.00000000E+00  0.00000000E+00  0.00000000E+00
  0.00000000E+00  0.00000000E+00  0.00000000E+00
  0.00000000E+00  0.00000000E+00  0.00000000E+00
  0.00000000E+00  0.00000000E+00  0.00000000E+00
  0.00000000E+00  0.00000000E+00  0.00000000E+00
  0.00000000E+00  0.00000000E+00  0.00000000E+00
  0.00000000E+00  0.00000000E+00  0.00000000E+00
  0.00000000E+00  0.00000000E+00  0.00000000E+00
  0.00000000E+00  0.00000000E+00  0.00000000E+00
  0.00000000E+00  0.00000000E+00  0.00000000E+00
  0.00000000E+00  0.00000000E+00  0.00000000E+00
  0.00000000E+00  0.00000000E+00  0.00000000E+00
  0.00000000E+00  0.00000000E+00  0.00000000E+00
  0.00000000E+00  0.00000000E+00  0.00000000E+00
  0.00000000E+00  0.00000000E+00  0.00000000E+00
  0.00000000E+00  0.00000000E+00  0.00000000E+00
  0.00000000E+00  0.00000000E+00  0.00000000E+00
  0.00000000E+00  0.00000000E+00  0.00000000E+00
  0.00000000E+00  0.00000000E+00  0.00000000E+00
  0.00000000E+00  0.00000000E+00  0.00000000E+00
  0.00000000E+00  0.00000000E+00  0.00000000E+00
  0.00000000E+00  0.00000000E+00  0.00000000E+00
  0.00000000E+00  0.00000000E+00  0.00000000E+00
  0.00000000E+00  0.00000000E+00  0.00000000E+00
  0.00000000E+00  0.00000000E+00  0.00000000E+00
  0.00000000E+00  0.00000000E+00  0.00000000E+00
  0.00000000E+00  0.00000000E+00  0.00000000E+00
  0.00000000E+00  0.00000000E+00  0.00000000E+00
  0.00000000E+00  0.00000000E+00  0.00000000E+00
  0.00000000E+00  0.00000000E+00  0.00000000E+00
  0.00000000E+00  0.00000000E+00  0.00000000E+00
  0.00000000E+00  0.00000000E+00  0.00000000E+00
  0.00000000E+00  0.00000000E+00  0.00000000E+00
  0.00000000E+00  0.00000000E+00  0.00000000E+00
  0.00000000E+00  0.00000000E+00  0.00000000E+00
