# Supplementary material for: Alkali cation-induced cathodic corrosion in Cu electrocatalysts
Source: Nat Commun. 2024 Jun 13;15:5080. doi: 10.1038/s41467-024-49492-7 (PMC11176167; doi:10.1038/s41467-024-49492-7)
Supplement: Supplementary file 3 — Source Data [file 41467_2024_49492_MOESM3_ESM.zip › Source_Data/A_Fig. 2 Source data.xlsx]

## Sheet: Fig. 2e
CV after 20min reaction in 0.1M KHCO3										CV after 65min reaction in 0.1M KHCO3
Potential/VRHE	Current/A									Potential/VRHE	Current/A
-0.257	-5.46904e-05									-0.257	-7.24623e-05
-0.256	-4.42823e-05									-0.256	-6.03035e-05
-0.255	-3.50036e-05									-0.255	-5.09288e-05
-0.254	-3.01128e-05									-0.254	-4.66603e-05
-0.253	-2.71918e-05									-0.253	-4.41142e-05
-0.252	-2.52368e-05									-0.252	-4.22305e-05
-0.251	-2.383e-05									-0.251	-4.07182e-05
-0.25	-2.26659e-05									-0.25	-3.92777e-05
-0.249	-2.16873e-05									-0.249	-3.79653e-05
-0.248	-2.07684e-05									-0.248	-3.67104e-05
-0.247	-1.99263e-05									-0.247	-3.55314e-05
-0.246	-1.91685e-05									-0.246	-3.44336e-05
-0.245	-1.84348e-05									-0.245	-3.3325e-05
-0.244	-1.77835e-05									-0.244	-3.22991e-05
-0.243	-1.71175e-05									-0.243	-3.1296e-05
-0.242	-1.64652e-05									-0.242	-3.03033e-05
-0.241	-1.59071e-05									-0.241	-2.94038e-05
-0.24	-1.52925e-05									-0.24	-2.84614e-05
-0.239	-1.46982e-05									-0.239	-2.75693e-05
-0.238	-1.41804e-05									-0.238	-2.67424e-05
-0.237	-1.3645e-05									-0.237	-2.58641e-05
-0.236	-1.31318e-05									-0.236	-2.50539e-05
-0.235	-1.2642e-05									-0.235	-2.42905e-05
-0.234	-1.21382e-05									-0.234	-2.34852e-05
-0.233	-1.16884e-05									-0.233	-2.27377e-05
-0.232	-1.12389e-05									-0.232	-2.2023e-05
-0.231	-1.08072e-05									-0.231	-2.13326e-05
-0.23	-1.0375e-05									-0.23	-2.06442e-05
-0.229	-9.91135e-06									-0.229	-1.99062e-05
-0.228	-9.44359e-06									-0.228	-1.91733e-05
-0.227	-9.0543e-06									-0.227	-1.85636e-05
-0.226	-8.67807e-06									-0.226	-1.79475e-05
-0.225	-8.35496e-06									-0.225	-1.73881e-05
-0.224	-7.96479e-06									-0.224	-1.67565e-05
-0.223	-7.6077e-06									-0.223	-1.61424e-05
-0.222	-7.2627e-06									-0.222	-1.56179e-05
-0.221	-6.88077e-06									-0.221	-1.50426e-05
-0.22	-6.54491e-06									-0.22	-1.44758e-05
-0.219	-6.2385e-06									-0.219	-1.39826e-05
-0.218	-5.89399e-06									-0.218	-1.34451e-05
-0.217	-5.59878e-06									-0.217	-1.29553e-05
-0.216	-5.28785e-06									-0.216	-1.24785e-05
-0.215	-4.99087e-06									-0.215	-1.19816e-05
-0.214	-4.66826e-06									-0.214	-1.14921e-05
-0.213	-4.35164e-06									-0.213	-1.10145e-05
-0.212	-4.08511e-06									-0.212	-1.05762e-05
-0.211	-3.80208e-06									-0.211	-1.01143e-05
-0.21	-3.48565e-06									-0.21	-9.64433e-06
-0.209	-3.24092e-06									-0.209	-9.24502e-06
-0.208	-2.93716e-06									-0.208	-8.80092e-06
-0.207	-2.65374e-06									-0.207	-8.37736e-06
-0.206	-2.43768e-06									-0.206	-8.00279e-06
-0.205	-2.15966e-06									-0.205	-7.57648e-06
-0.204	-1.91983e-06									-0.204	-7.19759e-06
-0.203	-1.66882e-06									-0.203	-6.85102e-06
-0.202	-1.40768e-06									-0.202	-6.43482e-06
-0.201	-1.13899e-06									-0.201	-6.05534e-06
-0.2	-8.83944e-07									-0.2	-5.70062e-06
-0.199	-6.49032e-07									-0.199	-5.33882e-06
-0.198	-4.13237e-07									-0.198	-4.97143e-06
-0.197	-1.55148e-07									-0.197	-4.59638e-06
-0.196	7.70141e-08									-0.196	-4.29753e-06
-0.195	3.10649e-07									-0.195	-3.95331e-06
-0.194	5.4399e-07									-0.194	-3.59869e-06
-0.193	7.29307e-07									-0.193	-3.33255e-06
-0.192	9.74629e-07									-0.192	-2.97409e-06
-0.191	1.21396e-06									-0.191	-2.65541e-06
-0.19	1.39005e-06									-0.19	-2.40026e-06
-0.189	1.65383e-06									-0.189	-2.03876e-06
-0.188	1.89473e-06									-0.188	-1.70211e-06
-0.187	2.09498e-06									-0.187	-1.43155e-06
-0.186	2.30681e-06									-0.186	-1.11581e-06
-0.185	2.52414e-06									-0.185	-8.42697e-07
-0.184	2.75709e-06									-0.184	-5.36585e-07
-0.183	2.97973e-06									-0.183	-2.21143e-07
-0.182	3.17428e-06									-0.182	4.29362e-08
-0.181	3.39642e-06									-0.181	3.31273e-07
-0.18	3.58468e-06									-0.18	5.83273e-07
-0.179	3.79779e-06									-0.179	8.64538e-07
-0.178	4.02848e-06									-0.178	1.18538e-06
-0.177	4.19897e-06									-0.177	1.39181e-06
-0.176	4.4496e-06									-0.176	1.71708e-06
-0.175	4.69197e-06									-0.175	2.01081e-06
-0.174	4.86432e-06									-0.174	2.23502e-06
-0.173	5.08873e-06									-0.173	2.54153e-06
-0.172	5.30439e-06									-0.172	2.7951e-06
-0.171	5.50179e-06									-0.171	3.04572e-06
-0.17	5.73149e-06									-0.17	3.32424e-06
-0.169	5.94077e-06									-0.169	3.57231e-06
-0.168	6.15968e-06									-0.168	3.82706e-06
-0.167	6.36091e-06									-0.167	4.07405e-06
-0.166	6.54937e-06									-0.166	4.30906e-06
-0.165	6.79115e-06									-0.165	4.58335e-06
-0.164	6.96625e-06									-0.164	4.81011e-06
-0.163	7.20352e-06									-0.163	5.10051e-06
-0.162	7.45562e-06									-0.162	5.37589e-06
-0.161	7.63947e-06									-0.161	5.57495e-06
-0.16	7.88076e-06									-0.16	5.85582e-06
-0.159	8.10074e-06									-0.159	6.10655e-06
-0.158	8.30099e-06									-0.158	6.33026e-06
-0.157	8.55191e-06									-0.157	6.62705e-06
-0.156	8.76394e-06									-0.156	6.8763e-06
-0.155	8.96261e-06									-0.155	7.08459e-06
-0.154	9.1933e-06									-0.154	7.32059e-06
-0.153	9.40003e-06									-0.153	7.55933e-06
-0.152	9.62247e-06									-0.152	7.81673e-06
-0.151	9.82772e-06									-0.151	8.06205e-06
-0.15	1.00877e-05									-0.15	8.32986e-06
-0.149	1.03397e-05									-0.149	8.59198e-06
-0.148	1.05448e-05									-0.148	8.79311e-06
-0.147	1.07727e-05									-0.147	9.04658e-06
-0.146	1.10007e-05									-0.146	9.30045e-06
-0.145	1.12018e-05									-0.145	9.50216e-06
-0.144	1.14578e-05									-0.144	9.75721e-06
-0.143	1.16858e-05									-0.143	1.00122e-05
-0.142	1.18788e-05									-0.142	1.01796e-05
-0.141	1.21227e-05									-0.141	1.04394e-05
-0.14	1.23454e-05									-0.14	1.06647e-05
-0.139	1.25466e-05									-0.139	1.08623e-05
-0.138	1.27933e-05									-0.138	1.11139e-05
-0.137	1.30297e-05									-0.137	1.13275e-05
-0.136	1.32703e-05									-0.136	1.15607e-05
-0.135	1.34934e-05									-0.135	1.17771e-05
-0.134	1.36759e-05									-0.134	1.19466e-05
-0.133	1.39291e-05									-0.133	1.22019e-05
-0.132	1.41405e-05									-0.132	1.23881e-05
-0.131	1.43693e-05									-0.131	1.25926e-05
-0.13	1.46236e-05									-0.13	1.28363e-05
-0.129	1.47789e-05									-0.129	1.29618e-05
-0.128	1.50047e-05									-0.128	1.31707e-05
-0.127	1.52221e-05									-0.127	1.33812e-05
-0.126	1.54672e-05									-0.126	1.3591e-05
-0.125	1.57117e-05									-0.125	1.3826e-05
-0.124	1.59273e-05									-0.124	1.39828e-05
-0.123	1.61101e-05									-0.123	1.41338e-05
-0.122	1.63156e-05									-0.122	1.43282e-05
-0.121	1.64899e-05									-0.121	1.44662e-05
-0.12	1.66863e-05									-0.12	1.4642e-05
-0.119	1.68734e-05									-0.119	1.47884e-05
-0.118	1.70552e-05									-0.118	1.49538e-05
-0.117	1.7262e-05									-0.117	1.51179e-05
-0.116	1.74009e-05									-0.116	1.52248e-05
-0.115	1.75769e-05									-0.115	1.53753e-05
-0.114	1.77661e-05									-0.114	1.55671e-05
-0.113	1.7889e-05									-0.113	1.56271e-05
-0.112	1.807e-05									-0.112	1.57953e-05
-0.111	1.82568e-05									-0.111	1.59628e-05
-0.11	1.83703e-05									-0.11	1.60364e-05
-0.109	1.85253e-05									-0.109	1.6188e-05
-0.108	1.86493e-05									-0.108	1.62774e-05
-0.107	1.87778e-05									-0.107	1.63737e-05
-0.106	1.89101e-05									-0.106	1.65068e-05
-0.105	1.90053e-05									-0.105	1.65981e-05
-0.104	1.91395e-05									-0.104	1.66904e-05
-0.103	1.923e-05									-0.103	1.67745e-05
-0.102	1.9315e-05									-0.102	1.6841e-05
-0.101	1.94208e-05									-0.101	1.69435e-05
-0.1	1.94643e-05									-0.1	1.69628e-05
-0.099	1.95874e-05									-0.099	1.709e-05
-0.098	1.97043e-05									-0.098	1.72067e-05
-0.097	1.97471e-05									-0.097	1.72334e-05
-0.096	1.98144e-05									-0.096	1.73153e-05
-0.095	1.98826e-05									-0.095	1.73886e-05
-0.094	1.99142e-05									-0.094	1.74142e-05
-0.093	1.9978e-05									-0.093	1.74905e-05
-0.092	2.00335e-05									-0.092	1.75411e-05
-0.091	2.00435e-05									-0.091	1.75572e-05
-0.09	2.009e-05									-0.09	1.76042e-05
-0.089	2.00941e-05									-0.089	1.76363e-05
-0.088	2.01258e-05									-0.088	1.76916e-05
-0.087	2.01345e-05									-0.087	1.77196e-05
-0.086	2.01575e-05									-0.086	1.77594e-05
-0.085	2.01957e-05									-0.085	1.78105e-05
-0.084	2.0165e-05									-0.084	1.78186e-05
-0.083	2.01786e-05									-0.083	1.78446e-05
-0.082	2.01871e-05									-0.082	1.79147e-05
-0.081	2.01685e-05									-0.081	1.78861e-05
-0.08	2.01955e-05									-0.08	1.79291e-05
-0.079	2.0213e-05									-0.079	1.79466e-05
-0.078	2.01524e-05									-0.078	1.79238e-05
-0.077	2.01541e-05									-0.077	1.79784e-05
-0.076	2.0137e-05									-0.076	1.79712e-05
-0.075	2.01071e-05									-0.075	1.79718e-05
-0.074	2.0124e-05									-0.074	1.80016e-05
-0.073	2.01215e-05									-0.073	1.80459e-05
-0.072	2.01152e-05									-0.072	1.80821e-05
-0.071	2.00877e-05									-0.071	1.80756e-05
-0.07	2.00524e-05									-0.07	1.80581e-05
-0.069	2.00638e-05									-0.069	1.81032e-05
-0.068	2.004e-05									-0.068	1.80931e-05
-0.067	2.00303e-05									-0.067	1.81346e-05
-0.066	2.00354e-05									-0.066	1.81402e-05
-0.065	1.99595e-05									-0.065	1.80797e-05
-0.064	1.99419e-05									-0.064	1.8115e-05
-0.063	1.99379e-05									-0.063	1.8148e-05
-0.062	1.98639e-05									-0.062	1.80938e-05
-0.061	1.98844e-05									-0.061	1.81235e-05
-0.06	1.98905e-05									-0.06	1.81621e-05
-0.059	1.98401e-05									-0.059	1.81348e-05
-0.058	1.98306e-05									-0.058	1.81781e-05
-0.057	1.98044e-05									-0.057	1.81535e-05
-0.056	1.98222e-05									-0.056	1.81694e-05
-0.055	1.97983e-05									-0.055	1.81816e-05
-0.054	1.97655e-05									-0.054	1.81751e-05
-0.053	1.97719e-05									-0.053	1.81963e-05
-0.052	1.97313e-05									-0.052	1.81708e-05
-0.051	1.97195e-05									-0.051	1.81783e-05
-0.05	1.97249e-05									-0.05	1.82168e-05
-0.049	1.96587e-05									-0.049	1.81404e-05
-0.048	1.96766e-05									-0.048	1.81963e-05
-0.047	1.96985e-05									-0.047	1.82464e-05
-0.046	1.96465e-05									-0.046	1.81971e-05
-0.045	1.96614e-05									-0.045	1.82378e-05
-0.044	1.96494e-05									-0.044	1.82459e-05
-0.043	1.96357e-05									-0.043	1.82515e-05
-0.042	1.96462e-05									-0.042	1.82787e-05
-0.041	1.96308e-05									-0.041	1.82705e-05
-0.04	1.96325e-05									-0.04	1.82775e-05
-0.039	1.96189e-05									-0.039	1.82816e-05
-0.038	1.95901e-05									-0.038	1.8265e-05
-0.037	1.96116e-05									-0.037	1.82942e-05
-0.036	1.95718e-05									-0.036	1.82604e-05
-0.035	1.95997e-05									-0.035	1.83032e-05
-0.034	1.96257e-05									-0.034	1.83429e-05
-0.033	1.95858e-05									-0.033	1.82991e-05
-0.032	1.96074e-05									-0.032	1.8339e-05
-0.031	1.96386e-05									-0.031	1.83718e-05
-0.03	1.96077e-05									-0.03	1.83444e-05
-0.029	1.9644e-05									-0.029	1.83847e-05
-0.028	1.96532e-05									-0.028	1.84041e-05
-0.027	1.96235e-05									-0.027	1.83875e-05
-0.026	1.96511e-05									-0.026	1.84119e-05
-0.025	1.96429e-05									-0.025	1.84103e-05
-0.024	1.9686e-05									-0.024	1.84696e-05
-0.023	1.97274e-05									-0.023	1.85065e-05
-0.022	1.97513e-05									-0.022	1.85152e-05
-0.021	1.97636e-05									-0.021	1.85428e-05
-0.02	1.97374e-05									-0.02	1.85027e-05
-0.019	1.97416e-05									-0.019	1.85362e-05
-0.018	1.97859e-05									-0.018	1.85897e-05
-0.017	1.9765e-05									-0.017	1.85583e-05
-0.016	1.98049e-05									-0.016	1.86031e-05
-0.015	1.98223e-05									-0.015	1.8641e-05
-0.014	1.97823e-05									-0.014	1.85972e-05
-0.013	1.98108e-05									-0.013	1.86521e-05
-0.012	1.98113e-05									-0.012	1.86542e-05
-0.011	1.97852e-05									-0.011	1.86268e-05
-0.01	1.98088e-05									-0.01	1.86596e-05
-0.009	1.98003e-05									-0.009	1.87084e-05
-0.008	1.97972e-05									-0.008	1.87361e-05
-0.007	1.97908e-05									-0.007	1.87554e-05
-0.006	1.97708e-05									-0.006	1.87444e-05
-0.005	1.97926e-05									-0.005	1.87812e-05
-0.004	1.97712e-05									-0.004	1.8781e-05
-0.003	1.97764e-05									-0.003	1.88081e-05
-0.002	1.97838e-05									-0.002	1.88601e-05
-0.001	1.97359e-05									-0.001	1.88181e-05
0	1.97479e-05									0	1.88657e-05
0.001	1.97529e-05									0.001	1.8883e-05
0.002	1.97087e-05									0.002	1.88287e-05
0.003	1.97333e-05									0.003	1.89204e-05
0.004	1.97548e-05									0.004	1.89664e-05
0.005	1.97511e-05									0.005	1.89558e-05
0.006	1.97724e-05									0.006	1.89977e-05
0.007	1.97558e-05									0.007	1.901e-05
0.008	1.97756e-05									0.008	1.90264e-05
0.009	1.97892e-05									0.009	1.90501e-05
0.01	1.97892e-05									0.01	1.90756e-05
0.011	1.97986e-05									0.011	1.91314e-05
0.012	1.97754e-05									0.012	1.90994e-05
0.013	1.97844e-05									0.013	1.91218e-05
0.014	1.97999e-05									0.014	1.91709e-05
0.015	1.9758e-05									0.015	1.91273e-05
0.016	1.98018e-05									0.016	1.91968e-05
0.017	1.98345e-05									0.017	1.9242e-05
0.018	1.97978e-05									0.018	1.92241e-05
0.019	1.9819e-05									0.019	1.92665e-05
0.02	1.98168e-05									0.02	1.92892e-05
0.021	1.98204e-05									0.021	1.92956e-05
0.022	1.98453e-05									0.022	1.93489e-05
0.023	1.98413e-05									0.023	1.93401e-05
0.024	1.98343e-05									0.024	1.93634e-05
0.025	1.98236e-05									0.025	1.93881e-05
0.026	1.98034e-05									0.026	1.93868e-05
0.027	1.98298e-05									0.027	1.94294e-05
0.028	1.97991e-05									0.028	1.94283e-05
0.029	1.98326e-05									0.029	1.94738e-05
0.03	1.98573e-05									0.03	1.95327e-05
0.031	1.98115e-05									0.031	1.95113e-05
0.032	1.98419e-05									0.032	1.95496e-05
0.033	1.98412e-05									0.033	1.95929e-05
0.034	1.98193e-05									0.034	1.95902e-05
0.035	1.98467e-05									0.035	1.96466e-05
0.036	1.98494e-05									0.036	1.96622e-05
0.037	1.98054e-05									0.037	1.96469e-05
0.038	1.98157e-05									0.038	1.96766e-05
0.039	1.98114e-05									0.039	1.96952e-05
0.04	1.98164e-05									0.04	1.97122e-05
0.041	1.98e-05									0.041	1.97219e-05
0.042	1.98107e-05									0.042	1.97787e-05
0.043	1.98264e-05									0.043	1.98274e-05
0.044	1.98177e-05									0.044	1.98012e-05
0.045	1.98033e-05									0.045	1.98434e-05
0.046	1.98359e-05									0.046	1.98975e-05
0.047	1.98049e-05									0.047	1.98692e-05
0.048	1.98232e-05									0.048	1.9944e-05
0.049	1.9834e-05									0.049	1.99815e-05
0.05	1.97924e-05									0.05	1.99467e-05
0.051	1.98076e-05									0.051	2.0018e-05
0.052	1.98138e-05									0.052	2.0042e-05
0.053	1.98003e-05									0.053	2.00342e-05
0.054	1.9819e-05									0.054	2.00939e-05
0.055	1.98391e-05									0.055	2.01429e-05
0.056	1.98455e-05									0.056	2.01839e-05
0.057	1.98466e-05									0.057	2.02181e-05
0.058	1.98619e-05									0.058	2.02425e-05
0.059	1.9884e-05									0.059	2.03044e-05
0.06	1.98722e-05									0.06	2.03267e-05
0.061	1.98919e-05									0.061	2.03723e-05
0.062	1.99236e-05									0.062	2.04422e-05
0.063	1.98992e-05									0.063	2.04357e-05
0.064	1.99446e-05									0.064	2.05115e-05
0.065	1.99605e-05									0.065	2.05517e-05
0.066	1.99343e-05									0.066	2.05408e-05
0.067	1.99847e-05									0.067	2.06554e-05
0.068	2.00027e-05									0.068	2.07238e-05
0.069	2.00141e-05									0.069	2.07417e-05
0.07	2.00604e-05									0.07	2.08185e-05
0.071	2.00609e-05									0.071	2.08649e-05
0.072	2.00851e-05									0.072	2.09512e-05
0.073	2.01227e-05									0.073	2.10254e-05
0.074	2.01427e-05									0.074	2.10775e-05
0.075	2.01759e-05									0.075	2.11661e-05
0.076	2.01806e-05									0.076	2.12153e-05
0.077	2.02345e-05									0.077	2.12987e-05
0.078	2.03062e-05									0.078	2.13962e-05
0.079	2.03543e-05									0.079	2.14796e-05
0.08	2.04371e-05									0.08	2.15985e-05
0.081	2.05028e-05									0.081	2.169e-05
0.082	2.04951e-05									0.082	2.17122e-05
0.083	2.05544e-05									0.083	2.18384e-05
0.084	2.0565e-05									0.084	2.19289e-05
0.085	2.05239e-05									0.085	2.20151e-05
0.086	2.05159e-05									0.086	2.21279e-05
0.087	2.05251e-05									0.087	2.22156e-05
0.088	2.05879e-05									0.088	2.23082e-05
0.089	2.06484e-05									0.089	2.24189e-05
0.09	2.07264e-05									0.09	2.24927e-05
0.091	2.08382e-05									0.091	2.26069e-05
0.092	2.0854e-05									0.092	2.27002e-05
0.093	2.09278e-05									0.093	2.2836e-05
0.094	2.10455e-05									0.094	2.29654e-05
0.095	2.11049e-05									0.095	2.30303e-05
0.096	2.12291e-05									0.096	2.31584e-05
0.097	2.13418e-05									0.097	2.328e-05
0.098	2.14165e-05									0.098	2.33388e-05
0.099	2.15383e-05									0.099	2.3472e-05
0.1	2.16279e-05									0.1	2.35735e-05
0.101	2.17282e-05									0.101	2.36419e-05
0.102	2.1835e-05									0.102	2.37454e-05
0.103	2.18995e-05									0.103	2.38137e-05
0.104	2.19879e-05									0.104	2.38682e-05
0.105	2.20741e-05									0.105	2.3953e-05
0.106	2.21616e-05									0.106	2.40628e-05
0.107	2.22766e-05									0.107	2.41582e-05
0.108	2.23287e-05									0.108	2.42036e-05
0.109	2.24196e-05									0.109	2.42628e-05
0.11	2.25301e-05									0.11	2.43582e-05
0.111	2.25762e-05									0.111	2.44074e-05
0.112	2.26789e-05									0.112	2.44965e-05
0.113	2.276e-05									0.113	2.45722e-05
0.114	2.27885e-05									0.114	2.45676e-05
0.115	2.28645e-05									0.115	2.46578e-05
0.116	2.29312e-05									0.116	2.47075e-05
0.117	2.29718e-05									0.117	2.47341e-05
0.118	2.30628e-05									0.118	2.48206e-05
0.119	2.31506e-05									0.119	2.48868e-05
0.12	2.32254e-05									0.12	2.49467e-05
0.121	2.32743e-05									0.121	2.49997e-05
0.122	2.33328e-05									0.122	2.50425e-05
0.123	2.34148e-05									0.123	2.51363e-05
0.124	2.34786e-05									0.124	2.51849e-05
0.125	2.35612e-05									0.125	2.52396e-05
0.126	2.36469e-05									0.126	2.53168e-05
0.127	2.36684e-05									0.127	2.53478e-05
0.128	2.37466e-05									0.128	2.54276e-05
0.129	2.38383e-05									0.129	2.54911e-05
0.13	2.38623e-05									0.13	2.55274e-05
0.131	2.39672e-05									0.131	2.56565e-05
0.132	2.40577e-05									0.132	2.57428e-05
0.133	2.41078e-05									0.133	2.57761e-05
0.134	2.41997e-05									0.134	2.58882e-05
0.135	2.42658e-05									0.135	2.59473e-05
0.136	2.43497e-05									0.136	2.60489e-05
0.137	2.44201e-05									0.137	2.61393e-05
0.138	2.45011e-05									0.138	2.61955e-05
0.139	2.45958e-05									0.139	2.62937e-05
0.14	2.46556e-05									0.14	2.63521e-05
0.141	2.47298e-05									0.141	2.64304e-05
0.142	2.48272e-05									0.142	2.65231e-05
0.143	2.48515e-05									0.143	2.65615e-05
0.144	2.49729e-05									0.144	2.67055e-05
0.145	2.50723e-05									0.145	2.68343e-05
0.146	2.51231e-05									0.146	2.68838e-05
0.147	2.52273e-05									0.147	2.70116e-05
0.148	2.52946e-05									0.148	2.7103e-05
0.149	2.53717e-05									0.149	2.7183e-05
0.15	2.54695e-05									0.15	2.7321e-05
0.151	2.55447e-05									0.151	2.74058e-05
0.152	2.56268e-05									0.152	2.7507e-05
0.153	2.57032e-05									0.153	2.76119e-05
0.154	2.57802e-05									0.154	2.76936e-05
0.155	2.58724e-05									0.155	2.78257e-05
0.156	2.59119e-05									0.156	2.7902e-05
0.157	2.60268e-05									0.157	2.80607e-05
0.158	2.61478e-05									0.158	2.82304e-05
0.159	2.6183e-05									0.159	2.82859e-05
0.16	2.62946e-05									0.16	2.84313e-05
0.161	2.63845e-05									0.161	2.85615e-05
0.162	2.64452e-05									0.162	2.86461e-05
0.163	2.6546e-05									0.163	2.88253e-05
0.164	2.66297e-05									0.164	2.89663e-05
0.165	2.66881e-05									0.165	2.90518e-05
0.166	2.67724e-05									0.166	2.91858e-05
0.167	2.68303e-05									0.167	2.92993e-05
0.168	2.69056e-05									0.168	2.94455e-05
0.169	2.69895e-05									0.169	2.95721e-05
0.17	2.70923e-05									0.17	2.97352e-05
0.171	2.71975e-05									0.171	2.98896e-05
0.172	2.72616e-05									0.172	3.00209e-05
0.173	2.73391e-05									0.173	3.01742e-05
0.174	2.74451e-05									0.174	3.03505e-05
0.175	2.75164e-05									0.175	3.04484e-05
0.176	2.76354e-05									0.176	3.06069e-05
0.177	2.77377e-05									0.177	3.07635e-05
0.178	2.7794e-05									0.178	3.0869e-05
0.179	2.78925e-05									0.179	3.10562e-05
0.18	2.7977e-05									0.18	3.11857e-05
0.181	2.81812e-05									0.181	3.14858e-05
0.182	2.83507e-05									0.182	3.17035e-05
0.183	2.84011e-05									0.183	3.17688e-05
0.184	2.84615e-05									0.184	3.18535e-05
0.185	2.8515e-05									0.185	3.19602e-05
0.186	2.85933e-05									0.186	3.20675e-05
0.187	2.86899e-05									0.187	3.22101e-05
0.188	2.8746e-05									0.188	3.2291e-05
0.189	2.8835e-05									0.189	3.24185e-05
0.19	2.89375e-05									0.19	3.25362e-05
0.191	2.89595e-05									0.191	3.25666e-05
0.192	2.90481e-05									0.192	3.2652e-05
0.193	2.91272e-05									0.193	3.27225e-05
0.194	2.91554e-05									0.194	3.27118e-05
0.195	2.92594e-05									0.195	3.28258e-05
0.196	2.93281e-05									0.196	3.28879e-05
0.197	2.93681e-05									0.197	3.28941e-05
0.198	2.94277e-05									0.198	3.29087e-05
0.199	2.94642e-05									0.199	3.288e-05
0.2	2.95175e-05									0.2	3.28896e-05
0.201	2.95514e-05									0.201	3.28745e-05
0.202	2.95744e-05									0.202	3.28636e-05
0.203	2.96145e-05									0.203	3.28342e-05
0.204	2.95879e-05									0.204	3.27549e-05
0.205	2.9604e-05									0.205	3.27114e-05
0.206	2.96208e-05									0.206	3.26912e-05
0.207	2.95846e-05									0.207	3.26043e-05
0.208	2.96171e-05									0.208	3.26158e-05
0.209	2.96471e-05									0.209	3.26308e-05
0.21	2.95875e-05									0.21	3.2544e-05
0.211	2.96022e-05									0.211	3.25379e-05
0.212	2.95922e-05									0.212	3.25247e-05
0.213	2.9567e-05									0.213	3.25101e-05
0.214	2.95866e-05									0.214	3.25187e-05
0.215	2.95577e-05									0.215	3.24982e-05
0.216	2.95433e-05									0.216	3.24909e-05
0.217	2.95262e-05									0.217	3.2506e-05
0.218	2.95059e-05									0.218	3.25218e-05
0.219	2.95151e-05									0.219	3.25574e-05
0.22	2.94683e-05									0.22	3.25572e-05
0.221	2.9505e-05									0.221	3.26227e-05
0.222	2.95465e-05									0.222	3.26981e-05
0.223	2.95152e-05									0.223	3.26859e-05
0.224	2.9545e-05									0.224	3.27679e-05
0.225	2.95699e-05									0.225	3.28672e-05
0.226	2.95674e-05									0.226	3.28791e-05
0.227	2.9602e-05									0.227	3.29587e-05
0.228	2.96052e-05									0.228	3.30204e-05
0.229	2.95972e-05									0.229	3.30487e-05
0.23	2.96274e-05									0.23	3.31321e-05
0.231	2.96236e-05									0.231	3.31657e-05
0.232	2.96472e-05									0.232	3.32353e-05
0.233	2.96725e-05									0.233	3.32925e-05
0.234	2.97208e-05									0.234	3.33706e-05
0.235	2.97519e-05									0.235	3.34745e-05
0.236	2.9746e-05									0.236	3.35012e-05
0.237	2.97778e-05									0.237	3.35591e-05
0.238	2.98129e-05									0.238	3.3633e-05
0.239	2.97971e-05									0.239	3.36576e-05
0.24	2.98308e-05									0.24	3.37311e-05
0.241	2.98534e-05									0.241	3.38118e-05
0.242	2.98213e-05									0.242	3.37932e-05
0.243	2.98455e-05									0.243	3.38695e-05
0.244	2.98364e-05									0.244	3.39059e-05
0.245	2.98377e-05									0.245	3.39278e-05
0.246	2.98769e-05									0.246	3.40099e-05
0.247	2.99042e-05									0.247	3.40933e-05
0.248	2.99242e-05									0.248	3.4117e-05
0.249	2.99378e-05									0.249	3.41527e-05
0.25	2.99546e-05									0.25	3.4203e-05
0.251	3.00068e-05									0.251	3.42835e-05
0.252	3.00162e-05									0.252	3.4304e-05
0.253	3.00427e-05									0.253	3.43485e-05
0.254	3.00967e-05									0.254	3.44405e-05
0.255	3.00708e-05									0.255	3.44401e-05
0.256	3.01082e-05									0.256	3.452e-05
0.257	3.01681e-05									0.257	3.45915e-05
0.258	3.01632e-05									0.258	3.45857e-05
0.259	3.0239e-05									0.259	3.46906e-05
0.26	3.03273e-05									0.26	3.47933e-05
0.261	3.03667e-05									0.261	3.48387e-05
0.262	3.04346e-05									0.262	3.49115e-05
0.263	3.04888e-05									0.263	3.49699e-05
0.264	3.05585e-05									0.264	3.50386e-05
0.265	3.06309e-05									0.265	3.51333e-05
0.266	3.07e-05									0.266	3.52129e-05
0.267	3.07829e-05									0.267	3.53218e-05
0.268	3.08276e-05									0.268	3.53635e-05
0.269	3.09159e-05									0.269	3.54532e-05
0.27	3.10211e-05									0.27	3.55543e-05
0.271	3.10554e-05									0.271	3.55722e-05
0.272	3.11925e-05									0.272	3.57174e-05
0.273	3.13048e-05									0.273	3.58607e-05
0.274	3.13674e-05									0.274	3.59141e-05
0.275	3.14764e-05									0.275	3.60509e-05
0.276	3.15932e-05									0.276	3.616e-05
0.277	3.17068e-05									0.277	3.62471e-05
0.278	3.18386e-05									0.278	3.63861e-05
0.279	3.19446e-05									0.279	3.65051e-05
0.28	3.20471e-05									0.28	3.66369e-05
0.281	3.21588e-05									0.281	3.67432e-05
0.282	3.22758e-05									0.282	3.68411e-05
0.283	3.24374e-05									0.283	3.70316e-05
0.284	3.2603e-05									0.284	3.71898e-05
0.285	3.27586e-05									0.285	3.73452e-05
0.286	3.28978e-05									0.286	3.75224e-05
0.287	3.30095e-05									0.287	3.76125e-05
0.288	3.31877e-05									0.288	3.77875e-05
0.289	3.33434e-05									0.289	3.794e-05
0.29	3.34626e-05									0.29	3.80676e-05
0.291	3.36541e-05									0.291	3.82947e-05
0.292	3.38447e-05									0.292	3.84795e-05
0.293	3.3979e-05									0.293	3.85887e-05
0.294	3.41639e-05									0.294	3.87779e-05
0.295	3.4314e-05									0.295	3.89613e-05
0.296	3.45021e-05									0.296	3.91652e-05
0.297	3.46722e-05									0.297	3.93287e-05
0.298	3.48729e-05									0.298	3.95499e-05
0.299	3.50837e-05									0.299	3.9788e-05
0.3	3.52788e-05									0.3	3.99494e-05
0.301	3.54959e-05									0.301	4.01681e-05
0.302	3.57285e-05									0.302	4.04242e-05
0.303	3.59029e-05									0.303	4.06203e-05
0.304	3.61599e-05									0.304	4.08691e-05
0.305	3.64057e-05									0.305	4.11174e-05
0.306	3.65903e-05									0.306	4.12873e-05
0.307	3.68627e-05									0.307	4.15745e-05
0.308	3.70834e-05									0.308	4.18283e-05
0.309	3.73028e-05									0.309	4.20309e-05
0.31	3.75736e-05									0.31	4.23034e-05
0.311	3.78701e-05									0.311	4.26089e-05
0.312	3.81549e-05									0.312	4.29088e-05
0.313	3.84235e-05									0.313	4.31939e-05
0.314	3.87017e-05									0.314	4.34707e-05
0.315	3.90129e-05									0.315	4.37972e-05
0.316	3.92879e-05									0.316	4.40871e-05
0.317	3.9601e-05									0.317	4.44002e-05
0.318	3.99402e-05									0.318	4.47576e-05
0.319	4.02103e-05									0.319	4.50263e-05
0.32	4.05527e-05									0.32	4.53866e-05
0.321	4.08817e-05									0.321	4.57423e-05
0.322	4.11664e-05									0.322	4.60194e-05
0.323	4.153e-05									0.323	4.64288e-05
0.324	4.18931e-05									0.324	4.68351e-05
0.325	4.22445e-05									0.325	4.72148e-05
0.326	4.26366e-05									0.326	4.76117e-05
0.327	4.30076e-05									0.327	4.79906e-05
0.328	4.33904e-05									0.328	4.84372e-05
0.329	4.37924e-05									0.329	4.88654e-05
0.33	4.41966e-05									0.33	4.92705e-05
0.331	4.46084e-05									0.331	4.97569e-05
0.332	4.49707e-05									0.332	5.01701e-05
0.333	4.53988e-05									0.333	5.06256e-05
0.334	4.58734e-05									0.334	5.11336e-05
0.335	4.62808e-05									0.335	5.15688e-05
0.336	4.67657e-05									0.336	5.21402e-05
0.337	4.7268e-05									0.337	5.27103e-05
0.338	4.77227e-05									0.338	5.32206e-05
0.339	4.82351e-05									0.339	5.38265e-05
0.34	4.87392e-05									0.34	5.44087e-05
0.341	4.92401e-05									0.341	5.50172e-05
0.342	4.97703e-05									0.342	5.5681e-05
0.343	5.02923e-05									0.343	5.63422e-05
0.344	5.08307e-05									0.344	5.70218e-05
0.345	5.13746e-05									0.345	5.77012e-05
0.346	5.19317e-05									0.346	5.83996e-05
0.347	5.25538e-05									0.347	5.91919e-05
0.348	5.31502e-05									0.348	5.98936e-05
0.349	5.38277e-05									0.349	6.06841e-05
0.35	5.45329e-05									0.35	6.149e-05
0.351	5.51665e-05									0.351	6.22028e-05
0.352	5.58774e-05									0.352	6.30204e-05
0.353	5.66205e-05									0.353	6.37912e-05
0.354	5.7337e-05									0.354	6.45142e-05
0.355	5.81169e-05									0.355	6.53274e-05
0.356	5.88724e-05									0.356	6.61276e-05
0.357	5.96029e-05									0.357	6.68976e-05
0.358	6.04005e-05									0.358	6.77479e-05
0.359	6.11429e-05									0.359	6.86589e-05
0.36	6.19205e-05									0.36	6.98584e-05
0.361	6.26847e-05									0.361	7.14778e-05
0.362	6.35021e-05									0.362	7.38585e-05
0.363	6.43733e-05									0.363	7.71441e-05
0.364	6.51982e-05									0.364	8.12601e-05
0.365	6.61495e-05									0.365	9.05012e-05
0.366	6.73024e-05									0.366	9.61289e-05
0.367	6.87691e-05									0.367	0.000101731
0.368	7.0823e-05									0.368	0.000107094
0.369	7.35065e-05									0.369	0.00011195
0.37	7.68288e-05									0.37	0.000116126
0.371	8.07407e-05									0.371	0.000119669
0.372	8.49349e-05									0.372	0.000122521
0.373	8.91604e-05									0.373	0.000124754
0.374	9.32648e-05									0.374	0.000126488
0.375	9.70681e-05									0.375	0.000127749
0.376	0.000100501									0.376	0.000128671
0.377	0.000103553									0.377	0.000129236
0.378	0.000106187									0.378	0.000129567
0.379	0.000108548									0.379	0.000129825
0.38	0.000110564									0.38	0.000129904
0.381	0.000112314									0.381	0.000129944
0.382	0.000113851									0.382	0.000129952
0.383	0.000115145									0.383	0.000129866
0.384	0.000116294									0.384	0.000129891
0.385	0.000117293									0.385	0.000129902
0.386	0.00011817									0.386	0.000129997
0.387	0.000118947									0.387	0.000130183
0.388	0.000119593									0.388	0.000130385
0.389	0.000120148									0.389	0.000130586
0.39	0.000120655									0.39	0.000130875
0.391	0.000121109									0.391	0.000131167
0.392	0.000121535									0.392	0.000131578
0.393	0.000121953									0.393	0.000132049
0.394	0.000122396									0.394	0.000132557
0.395	0.000122845									0.395	0.000133157
0.396	0.000123235									0.396	0.000133722
0.397	0.000123707									0.397	0.000134396
0.398	0.000124216									0.398	0.000135108
0.399	0.000124653									0.399	0.000135774
0.4	0.000125256									0.4	0.000136626
0.401	0.000125895									0.401	0.000137491
0.402	0.000126488									0.402	0.000138269
0.403	0.000127173									0.403	0.000139144
0.404	0.000127832									0.404	0.000140051
0.405	0.00012857									0.405	0.000140982
0.406	0.000129354									0.406	0.00014195
0.407	0.000130118									0.407	0.00014286
0.408	0.000130928									0.408	0.000143809
0.409	0.000131739									0.409	0.000144749
0.41	0.000132586									0.41	0.000145703
0.411	0.000133457									0.411	0.000146697
0.412	0.00013429									0.412	0.000147621
0.413	0.000135173									0.413	0.00014863
0.414	0.000136129									0.414	0.000149655
0.415	0.00013703									0.415	0.000150556
0.416	0.000137976									0.416	0.000151542
0.417	0.000138937									0.417	0.000152434
0.418	0.000139875									0.418	0.000153277
0.419	0.000140845									0.419	0.000154154
0.42	0.000141795									0.42	0.000154992
0.421	0.000142717									0.421	0.000155747
0.422	0.000143671									0.422	0.000156515
0.423	0.000144595									0.423	0.00015722
0.424	0.000145518									0.424	0.000157927
0.425	0.000146413									0.425	0.000158572
0.426	0.000147331									0.426	0.000159257
0.427	0.000148253									0.427	0.00016001
0.428	0.000149129									0.428	0.000160635
0.429	0.000150003									0.429	0.000161297
0.43	0.000150911									0.43	0.000161975
0.431	0.000151744									0.431	0.000162609
0.432	0.000152611									0.432	0.000163362
0.433	0.000153485									0.433	0.000164127
0.434	0.000154319									0.434	0.000164842
0.435	0.000155166									0.435	0.000165692
0.436	0.000156008									0.436	0.000166544
0.437	0.000156849									0.437	0.000167436
0.438	0.000157712									0.438	0.000168444
0.439	0.000158614									0.439	0.000169502
0.44	0.00015953									0.44	0.000170636
0.441	0.000160466									0.441	0.000171817
0.442	0.000161394									0.442	0.000173081
0.443	0.000160684									0.443	0.000171934
0.442	0.000146115									0.442	0.000162826
0.441	0.00012598									0.441	0.000133539
0.44	0.000107712									0.44	0.000108058
0.439	9.13555e-05									0.439	8.60876e-05
0.438	7.65275e-05									0.438	6.66854e-05
0.437	6.29658e-05									0.437	4.94314e-05
0.436	5.05829e-05									0.436	3.40904e-05
0.435	3.90921e-05									0.435	2.01636e-05
0.434	2.84616e-05									0.434	7.54916e-06
0.433	1.86381e-05									0.433	-3.86643e-06
0.432	9.44491e-06									0.432	-1.4329e-05
0.431	8.52655e-07									0.431	-2.39087e-05
0.43	-7.16685e-06									0.43	-3.27421e-05
0.429	-1.46957e-05									0.429	-4.09187e-05
0.428	-2.17447e-05									0.428	-4.84466e-05
0.427	-2.83897e-05									0.427	-5.54249e-05
0.426	-3.46368e-05									0.426	-6.19273e-05
0.425	-4.05738e-05									0.425	-6.79598e-05
0.424	-4.61843e-05									0.424	-7.36e-05
0.423	-5.14154e-05									0.423	-7.87674e-05
0.422	-5.64079e-05									0.422	-8.36624e-05
0.421	-6.11769e-05									0.421	-8.82695e-05
0.42	-6.56454e-05									0.42	-9.24956e-05
0.419	-6.99472e-05									0.419	-9.65837e-05
0.418	-7.40475e-05									0.418	-0.000100444
0.417	-7.79134e-05									0.417	-0.000104014
0.416	-8.16474e-05									0.416	-0.000107446
0.415	-8.5159e-05									0.415	-0.00011066
0.414	-8.8519e-05									0.414	-0.000113711
0.413	-9.1774e-05									0.413	-0.000116628
0.412	-9.48728e-05									0.412	-0.000119387
0.411	-9.78174e-05									0.411	-0.00012197
0.41	-0.000100607									0.41	-0.00012441
0.409	-0.000103288									0.409	-0.000126748
0.408	-0.000105885									0.408	-0.000129006
0.407	-0.000108307									0.407	-0.000131083
0.406	-0.000110672									0.406	-0.000133121
0.405	-0.000112934									0.405	-0.000135084
0.404	-0.000115032									0.404	-0.000136851
0.403	-0.000117063									0.403	-0.000138564
0.402	-0.000118988									0.402	-0.000140167
0.401	-0.000120785									0.401	-0.000141597
0.4	-0.000122581									0.4	-0.000143027
0.399	-0.000124242									0.399	-0.000144338
0.398	-0.000125753									0.398	-0.000145436
0.397	-0.000127228									0.397	-0.000146497
0.396	-0.000128585									0.396	-0.000147428
0.395	-0.000129845									0.395	-0.00014828
0.394	-0.000130995									0.394	-0.000148968
0.393	-0.000132049									0.393	-0.000149584
0.392	-0.000133019									0.392	-0.000150105
0.391	-0.000133815									0.391	-0.000150428
0.39	-0.000134505									0.39	-0.000150588
0.389	-0.000135061									0.389	-0.000150606
0.388	-0.000135443									0.388	-0.000150409
0.387	-0.000135742									0.387	-0.000150146
0.386	-0.000135943									0.386	-0.000149754
0.385	-0.000135978									0.385	-0.000149192
0.384	-0.000135924									0.384	-0.000148497
0.383	-0.000135736									0.383	-0.000147654
0.382	-0.000135468									0.382	-0.000146744
0.381	-0.000135135									0.381	-0.000145819
0.38	-0.000134718									0.38	-0.000144846
0.379	-0.000134294									0.379	-0.000143884
0.378	-0.000133763									0.378	-0.000142849
0.377	-0.000133189									0.377	-0.000141761
0.376	-0.000132651									0.376	-0.000140752
0.375	-0.000132									0.375	-0.000139723
0.374	-0.000131389									0.374	-0.000138802
0.373	-0.000130829									0.373	-0.000137967
0.372	-0.000130181									0.372	-0.000137027
0.371	-0.000129682									0.371	-0.000136296
0.37	-0.000129222									0.37	-0.000135698
0.369	-0.000128732									0.369	-0.000135102
0.368	-0.000128416									0.368	-0.000134721
0.367	-0.00012815									0.367	-0.00013443
0.366	-0.000127925									0.366	-0.000134203
0.365	-0.000127825									0.365	-0.000134148
0.364	-0.000127763									0.364	-0.000134173
0.363	-0.000127812									0.363	-0.000134336
0.362	-0.000127946									0.362	-0.00013458
0.361	-0.000128195									0.361	-0.000134907
0.36	-0.000128506									0.36	-0.000135377
0.359	-0.000128871									0.359	-0.00013585
0.358	-0.000129375									0.358	-0.000136475
0.357	-0.000129978									0.357	-0.000137285
0.356	-0.000130656									0.356	-0.000138095
0.355	-0.000131512									0.355	-0.000139141
0.354	-0.000132505									0.354	-0.000140285
0.353	-0.000133641									0.353	-0.000141477
0.352	-0.000134995									0.352	-0.000142938
0.351	-0.000136525									0.351	-0.00014451
0.35	-0.000138284									0.35	-0.000146277
0.349	-0.000140259									0.349	-0.000148341
0.348	-0.000142436									0.348	-0.000150658
0.347	-0.000144718									0.347	-0.000153272
0.346	-0.00014691									0.346	-0.000156091
0.345	-0.00014875									0.345	-0.000159101
0.344	-0.000149885									0.344	-0.000162166
0.343	-0.000149522									0.343	-0.000164764
0.342	-0.000146929									0.342	-0.00016636
0.341	-0.000141586									0.341	-0.00016596
0.34	-0.000133588									0.34	-0.000162189
0.339	-0.000124001									0.339	-0.000154429
0.338	-0.000114202									0.338	-0.000142951
0.337	-0.00010516									0.337	-0.000129213
0.336	-9.73019e-05									0.336	-0.000115831
0.335	-9.05104e-05									0.335	-0.000104505
0.334	-8.46553e-05									0.334	-9.55496e-05
0.333	-7.9715e-05									0.333	-7.84618e-05
0.332	-7.55358e-05									0.332	-7.36705e-05
0.331	-7.20459e-05									0.331	-6.98931e-05
0.33	-6.9096e-05									0.33	-6.68417e-05
0.329	-6.66291e-05									0.329	-6.43688e-05
0.328	-6.4614e-05									0.328	-6.23586e-05
0.327	-6.28371e-05									0.327	-6.06467e-05
0.326	-6.13324e-05									0.326	-5.92484e-05
0.325	-6.00321e-05									0.325	-5.8071e-05
0.324	-5.88638e-05									0.324	-5.69774e-05
0.323	-5.79023e-05									0.323	-5.60857e-05
0.322	-5.70251e-05									0.322	-5.53069e-05
0.321	-5.61551e-05									0.321	-5.45077e-05
0.32	-5.54541e-05									0.32	-5.3849e-05
0.319	-5.47798e-05									0.319	-5.32355e-05
0.318	-5.41309e-05									0.318	-5.26097e-05
0.317	-5.35616e-05									0.317	-5.21214e-05
0.316	-5.30206e-05									0.316	-5.16072e-05
0.315	-5.25178e-05									0.315	-5.11434e-05
0.314	-5.20465e-05									0.314	-5.07089e-05
0.313	-5.15822e-05									0.313	-5.02517e-05
0.312	-5.11534e-05									0.312	-4.98417e-05
0.311	-5.06974e-05									0.311	-4.94301e-05
0.31	-5.03195e-05									0.31	-4.90783e-05
0.309	-4.99324e-05									0.309	-4.87186e-05
0.308	-4.94999e-05									0.308	-4.82706e-05
0.307	-4.91562e-05									0.307	-4.79609e-05
0.306	-4.88236e-05									0.306	-4.76426e-05
0.305	-4.84612e-05									0.305	-4.72597e-05
0.304	-4.81802e-05									0.304	-4.70041e-05
0.303	-4.78801e-05									0.303	-4.67352e-05
0.302	-4.75777e-05									0.302	-4.64404e-05
0.301	-4.73179e-05									0.301	-4.61875e-05
0.3	-4.70215e-05									0.3	-4.58848e-05
0.299	-4.67497e-05									0.299	-4.5633e-05
0.298	-4.64862e-05									0.298	-4.53949e-05
0.297	-4.6271e-05									0.297	-4.51569e-05
0.296	-4.60428e-05									0.296	-4.49425e-05
0.295	-4.5762e-05									0.295	-4.46658e-05
0.294	-4.55629e-05									0.294	-4.44468e-05
0.293	-4.53749e-05									0.293	-4.42792e-05
0.292	-4.51356e-05									0.292	-4.40266e-05
0.291	-4.49516e-05									0.291	-4.38677e-05
0.29	-4.47943e-05									0.29	-4.37051e-05
0.289	-4.4578e-05									0.289	-4.34874e-05
0.288	-4.442e-05									0.288	-4.33533e-05
0.287	-4.42462e-05									0.287	-4.31933e-05
0.286	-4.40556e-05									0.286	-4.29981e-05
0.285	-4.39387e-05									0.285	-4.287e-05
0.284	-4.37766e-05									0.284	-4.27361e-05
0.283	-4.36424e-05									0.283	-4.2622e-05
0.282	-4.35094e-05									0.282	-4.24913e-05
0.281	-4.33332e-05									0.281	-4.22859e-05
0.28	-4.32089e-05									0.28	-4.21466e-05
0.279	-4.30506e-05									0.279	-4.19873e-05
0.278	-4.29438e-05									0.278	-4.18767e-05
0.277	-4.28304e-05									0.277	-4.18042e-05
0.276	-4.26691e-05									0.276	-4.16595e-05
0.275	-4.25764e-05									0.275	-4.15726e-05
0.274	-4.24791e-05									0.274	-4.14774e-05
0.273	-4.23308e-05									0.273	-4.1341e-05
0.272	-4.2261e-05									0.272	-4.12922e-05
0.271	-4.21801e-05									0.271	-4.11913e-05
0.27	-4.20333e-05									0.27	-4.10513e-05
0.269	-4.19573e-05									0.269	-4.097e-05
0.268	-4.18748e-05									0.268	-4.08887e-05
0.267	-4.17876e-05									0.267	-4.08087e-05
0.266	-4.17236e-05									0.266	-4.07476e-05
0.265	-4.16571e-05									0.265	-4.07107e-05
0.264	-4.16234e-05									0.264	-4.06602e-05
0.263	-4.15432e-05									0.263	-4.05846e-05
0.262	-4.14875e-05									0.262	-4.05092e-05
0.261	-4.14403e-05									0.261	-4.04678e-05
0.26	-4.13478e-05									0.26	-4.03789e-05
0.259	-4.13242e-05									0.259	-4.03692e-05
0.258	-4.12936e-05									0.258	-4.03432e-05
0.257	-4.11841e-05									0.257	-4.02117e-05
0.256	-4.11688e-05									0.256	-4.02143e-05
0.255	-4.11204e-05									0.255	-4.01702e-05
0.254	-4.10588e-05									0.254	-4.01124e-05
0.253	-4.1038e-05									0.253	-4.01169e-05
0.252	-4.10185e-05									0.252	-4.00662e-05
0.251	-4.10047e-05									0.251	-4.00465e-05
0.25	-4.09792e-05									0.25	-4.00465e-05
0.249	-4.09354e-05									0.249	-3.99988e-05
0.248	-4.09182e-05									0.248	-3.99924e-05
0.247	-4.0895e-05									0.247	-3.99518e-05
0.246	-4.08974e-05									0.246	-3.99458e-05
0.245	-4.09048e-05									0.245	-3.99632e-05
0.244	-4.08413e-05									0.244	-3.98864e-05
0.243	-4.08446e-05									0.243	-3.99224e-05
0.242	-4.08567e-05									0.242	-3.99186e-05
0.241	-4.08263e-05									0.241	-3.98737e-05
0.24	-4.08731e-05									0.24	-3.99189e-05
0.239	-4.08677e-05									0.239	-3.99217e-05
0.238	-4.08574e-05									0.238	-3.99005e-05
0.237	-4.09083e-05									0.237	-3.9921e-05
0.236	-4.08967e-05									0.236	-3.99098e-05
0.235	-4.08897e-05									0.235	-3.99102e-05
0.234	-4.08972e-05									0.234	-3.99245e-05
0.233	-4.09264e-05									0.233	-3.99329e-05
0.232	-4.09476e-05									0.232	-3.99511e-05
0.231	-4.09292e-05									0.231	-3.99219e-05
0.23	-4.093e-05									0.23	-3.99318e-05
0.229	-4.09689e-05									0.229	-3.9974e-05
0.228	-4.09555e-05									0.228	-3.99335e-05
0.227	-4.10045e-05									0.227	-3.99601e-05
0.226	-4.10401e-05									0.226	-3.99913e-05
0.225	-4.10321e-05									0.225	-3.99685e-05
0.224	-4.10704e-05									0.224	-3.99998e-05
0.223	-4.10926e-05									0.223	-4.00203e-05
0.222	-4.10882e-05									0.222	-3.99959e-05
0.221	-4.11355e-05									0.221	-4.00368e-05
0.22	-4.11588e-05									0.22	-4.00444e-05
0.219	-4.11462e-05									0.219	-4.00252e-05
0.218	-4.11548e-05									0.218	-4.0023e-05
0.217	-4.11656e-05									0.217	-3.99992e-05
0.216	-4.1216e-05									0.216	-4.00246e-05
0.215	-4.12071e-05									0.215	-4.00362e-05
0.214	-4.12472e-05									0.214	-4.00582e-05
0.213	-4.12902e-05									0.213	-4.00811e-05
0.212	-4.12867e-05									0.212	-4.00422e-05
0.211	-4.13202e-05									0.211	-4.0046e-05
0.21	-4.13434e-05									0.21	-4.00724e-05
0.209	-4.13049e-05									0.209	-4.00148e-05
0.208	-4.13579e-05									0.208	-4.00554e-05
0.207	-4.13819e-05									0.207	-4.00658e-05
0.206	-4.13613e-05									0.206	-4.00157e-05
0.205	-4.13932e-05									0.205	-4.00271e-05
0.204	-4.13881e-05									0.204	-3.99959e-05
0.203	-4.14133e-05									0.203	-4.00041e-05
0.202	-4.1418e-05									0.202	-3.99918e-05
0.201	-4.14367e-05									0.201	-3.99959e-05
0.2	-4.14818e-05									0.2	-4.00124e-05
0.199	-4.14694e-05									0.199	-3.9983e-05
0.198	-4.14829e-05									0.198	-3.99692e-05
0.197	-4.15038e-05									0.197	-3.99876e-05
0.196	-4.14899e-05									0.196	-3.99422e-05
0.195	-4.1532e-05									0.195	-3.9984e-05
0.194	-4.15665e-05									0.194	-4.00027e-05
0.193	-4.1508e-05									0.193	-3.99066e-05
0.192	-4.15443e-05									0.192	-3.99393e-05
0.191	-4.15663e-05									0.191	-3.99328e-05
0.19	-4.15674e-05									0.19	-3.99109e-05
0.189	-4.16072e-05									0.189	-3.99521e-05
0.188	-4.16235e-05									0.188	-3.99567e-05
0.187	-4.1626e-05									0.187	-3.99548e-05
0.186	-4.16435e-05									0.186	-3.99486e-05
0.185	-4.16513e-05									0.185	-3.99506e-05
0.184	-4.16942e-05									0.184	-3.99658e-05
0.183	-4.17013e-05									0.183	-3.99456e-05
0.182	-4.17484e-05									0.182	-3.9978e-05
0.181	-4.1815e-05									0.181	-4.00677e-05
0.18	-4.19251e-05									0.18	-4.01676e-05
0.179	-4.19022e-05									0.179	-4.00879e-05
0.178	-4.18738e-05									0.178	-4.00362e-05
0.177	-4.18317e-05									0.177	-3.99747e-05
0.176	-4.18606e-05									0.176	-4.00218e-05
0.175	-4.18736e-05									0.175	-4.00122e-05
0.174	-4.18926e-05									0.174	-3.99856e-05
0.173	-4.19286e-05									0.173	-4.0024e-05
0.172	-4.19365e-05									0.172	-4.00377e-05
0.171	-4.19629e-05									0.171	-4.00377e-05
0.17	-4.19803e-05									0.17	-4.00513e-05
0.169	-4.19978e-05									0.169	-4.00324e-05
0.168	-4.20378e-05									0.168	-4.00659e-05
0.167	-4.20527e-05									0.167	-4.00372e-05
0.166	-4.20889e-05									0.166	-4.00579e-05
0.165	-4.21345e-05									0.165	-4.01031e-05
0.164	-4.21275e-05									0.164	-4.00683e-05
0.163	-4.21916e-05									0.163	-4.01224e-05
0.162	-4.22392e-05									0.162	-4.0169e-05
0.161	-4.22521e-05									0.161	-4.01517e-05
0.16	-4.22935e-05									0.16	-4.02059e-05
0.159	-4.23221e-05									0.159	-4.0215e-05
0.158	-4.23386e-05									0.158	-4.01916e-05
0.157	-4.23976e-05									0.157	-4.02311e-05
0.156	-4.24352e-05									0.156	-4.02463e-05
0.155	-4.24463e-05									0.155	-4.02274e-05
0.154	-4.24798e-05									0.154	-4.02404e-05
0.153	-4.24999e-05									0.153	-4.02338e-05
0.152	-4.2525e-05									0.152	-4.02736e-05
0.151	-4.25324e-05									0.151	-4.02531e-05
0.15	-4.25709e-05									0.15	-4.02911e-05
0.149	-4.26353e-05									0.149	-4.03227e-05
0.148	-4.2643e-05									0.148	-4.03133e-05
0.147	-4.26771e-05									0.147	-4.03393e-05
0.146	-4.27127e-05									0.146	-4.03508e-05
0.145	-4.27045e-05									0.145	-4.03234e-05
0.144	-4.27595e-05									0.144	-4.03784e-05
0.143	-4.27972e-05									0.143	-4.03752e-05
0.142	-4.27866e-05									0.142	-4.03247e-05
0.141	-4.28144e-05									0.141	-4.035e-05
0.14	-4.28182e-05									0.14	-4.03619e-05
0.139	-4.28457e-05									0.139	-4.03783e-05
0.138	-4.28717e-05									0.138	-4.037e-05
0.137	-4.28717e-05									0.137	-4.03773e-05
0.136	-4.29128e-05									0.136	-4.04023e-05
0.135	-4.29217e-05									0.135	-4.03907e-05
0.134	-4.29411e-05									0.134	-4.03744e-05
0.133	-4.29847e-05									0.133	-4.04008e-05
0.132	-4.2936e-05									0.132	-4.03666e-05
0.131	-4.29533e-05									0.131	-4.0392e-05
0.13	-4.29865e-05									0.13	-4.03738e-05
0.129	-4.29437e-05									0.129	-4.03028e-05
0.128	-4.29536e-05									0.128	-4.03302e-05
0.127	-4.29397e-05									0.127	-4.03165e-05
0.126	-4.29049e-05									0.126	-4.02641e-05
0.125	-4.29159e-05									0.125	-4.02907e-05
0.124	-4.29092e-05									0.124	-4.02732e-05
0.123	-4.29108e-05									0.123	-4.02635e-05
0.122	-4.28937e-05									0.122	-4.02643e-05
0.121	-4.28578e-05									0.121	-4.02135e-05
0.12	-4.28561e-05									0.12	-4.02063e-05
0.119	-4.28072e-05									0.119	-4.01755e-05
0.118	-4.27823e-05									0.118	-4.01761e-05
0.117	-4.27751e-05									0.117	-4.01662e-05
0.116	-4.27024e-05									0.116	-4.00559e-05
0.115	-4.26984e-05									0.115	-4.00587e-05
0.114	-4.26729e-05									0.114	-4.00508e-05
0.113	-4.25903e-05									0.113	-3.99981e-05
0.112	-4.25875e-05									0.112	-4.00084e-05
0.111	-4.25487e-05									0.111	-3.99853e-05
0.11	-4.24785e-05									0.11	-3.99345e-05
0.109	-4.24502e-05									0.109	-3.99423e-05
0.108	-4.23816e-05									0.108	-3.98768e-05
0.107	-4.23318e-05									0.107	-3.98434e-05
0.106	-4.22749e-05									0.106	-3.98372e-05
0.105	-4.22385e-05									0.105	-3.98035e-05
0.104	-4.21942e-05									0.104	-3.9784e-05
0.103	-4.20914e-05									0.103	-3.97002e-05
0.102	-4.20315e-05									0.102	-3.96704e-05
0.101	-4.19976e-05									0.101	-3.96742e-05
0.1	-4.19067e-05									0.1	-3.9596e-05
0.099	-4.18848e-05									0.099	-3.9599e-05
0.098	-4.18518e-05									0.098	-3.96031e-05
0.097	-4.1769e-05									0.097	-3.95311e-05
0.096	-4.17455e-05									0.096	-3.95389e-05
0.095	-4.16773e-05									0.095	-3.94906e-05
0.094	-4.16186e-05									0.094	-3.94479e-05
0.093	-4.16103e-05									0.093	-3.94505e-05
0.092	-4.15534e-05									0.092	-3.94095e-05
0.091	-4.14935e-05									0.091	-3.93791e-05
0.09	-4.14362e-05									0.09	-3.93588e-05
0.089	-4.13952e-05									0.089	-3.93115e-05
0.088	-4.1375e-05									0.088	-3.9309e-05
0.087	-4.13191e-05									0.087	-3.92637e-05
0.086	-4.12985e-05									0.086	-3.92542e-05
0.085	-4.12972e-05									0.085	-3.92535e-05
0.084	-4.12349e-05									0.084	-3.91798e-05
0.083	-4.12188e-05									0.083	-3.91646e-05
0.082	-4.12009e-05									0.082	-3.91654e-05
0.081	-4.11349e-05									0.081	-3.91137e-05
0.08	-4.11433e-05									0.08	-3.91262e-05
0.079	-4.11415e-05									0.079	-3.91368e-05
0.078	-4.1124e-05									0.078	-3.91163e-05
0.077	-4.11052e-05									0.077	-3.91048e-05
0.076	-4.10461e-05									0.076	-3.90257e-05
0.075	-4.10259e-05									0.075	-3.8994e-05
0.074	-4.10126e-05									0.074	-3.89637e-05
0.073	-4.1004e-05									0.073	-3.89368e-05
0.072	-4.10215e-05									0.072	-3.89589e-05
0.071	-4.10039e-05									0.071	-3.89161e-05
0.07	-4.09902e-05									0.07	-3.88765e-05
0.069	-4.09869e-05									0.069	-3.88972e-05
0.068	-4.09584e-05									0.068	-3.88256e-05
0.067	-4.09694e-05									0.067	-3.88486e-05
0.066	-4.09839e-05									0.066	-3.88483e-05
0.065	-4.09314e-05									0.065	-3.87653e-05
0.064	-4.09462e-05									0.064	-3.87768e-05
0.063	-4.09501e-05									0.063	-3.8768e-05
0.062	-4.09464e-05									0.062	-3.87241e-05
0.061	-4.09598e-05									0.061	-3.87683e-05
0.06	-4.09719e-05									0.06	-3.87522e-05
0.059	-4.0987e-05									0.059	-3.87411e-05
0.058	-4.09866e-05									0.058	-3.87538e-05
0.057	-4.09755e-05									0.057	-3.87286e-05
0.056	-4.10083e-05									0.056	-3.87348e-05
0.055	-4.09894e-05									0.055	-3.87068e-05
0.054	-4.102e-05									0.054	-3.86995e-05
0.053	-4.10604e-05									0.053	-3.87187e-05
0.052	-4.1019e-05									0.052	-3.86417e-05
0.051	-4.1043e-05									0.051	-3.8681e-05
0.05	-4.10612e-05									0.05	-3.86943e-05
0.049	-4.10446e-05									0.049	-3.86475e-05
0.048	-4.10937e-05									0.048	-3.86949e-05
0.047	-4.11083e-05									0.047	-3.87048e-05
0.046	-4.11188e-05									0.046	-3.87087e-05
0.045	-4.11536e-05									0.045	-3.87398e-05
0.044	-4.11619e-05									0.044	-3.87085e-05
0.043	-4.117e-05									0.043	-3.87263e-05
0.042	-4.12058e-05									0.042	-3.87347e-05
0.041	-4.12256e-05									0.041	-3.87468e-05
0.04	-4.12636e-05									0.04	-3.87556e-05
0.039	-4.12388e-05									0.039	-3.87348e-05
0.038	-4.12616e-05									0.038	-3.8751e-05
0.037	-4.13162e-05									0.037	-3.88075e-05
0.036	-4.1314e-05									0.036	-3.87745e-05
0.035	-4.1359e-05									0.035	-3.88136e-05
0.034	-4.14153e-05									0.034	-3.88388e-05
0.033	-4.14113e-05									0.033	-3.8824e-05
0.032	-4.14591e-05									0.032	-3.88816e-05
0.031	-4.14854e-05									0.031	-3.88796e-05
0.03	-4.14871e-05									0.03	-3.88818e-05
0.029	-4.1536e-05									0.029	-3.89325e-05
0.028	-4.15715e-05									0.028	-3.89683e-05
0.027	-4.15876e-05									0.027	-3.89455e-05
0.026	-4.16132e-05									0.026	-3.89683e-05
0.025	-4.16179e-05									0.025	-3.89705e-05
0.024	-4.16602e-05									0.024	-3.90027e-05
0.023	-4.16773e-05									0.023	-3.89942e-05
0.022	-4.17278e-05									0.022	-3.90308e-05
0.021	-4.17774e-05									0.021	-3.9099e-05
0.02	-4.17841e-05									0.02	-3.90929e-05
0.019	-4.18331e-05									0.019	-3.91334e-05
0.018	-4.18623e-05									0.018	-3.91502e-05
0.017	-4.18571e-05									0.017	-3.91227e-05
0.016	-4.19185e-05									0.016	-3.9217e-05
0.015	-4.19507e-05									0.015	-3.92496e-05
0.014	-4.19662e-05									0.014	-3.92194e-05
0.013	-4.20334e-05									0.013	-3.92332e-05
0.012	-4.20305e-05									0.012	-3.92632e-05
0.011	-4.20708e-05									0.011	-3.92888e-05
0.01	-4.2099e-05									0.01	-3.93285e-05
0.009	-4.21367e-05									0.009	-3.93582e-05
0.008	-4.2189e-05									0.008	-3.94026e-05
0.007	-4.22107e-05									0.007	-3.94271e-05
0.006	-4.22443e-05									0.006	-3.94614e-05
0.005	-4.23096e-05									0.005	-3.95097e-05
0.004	-4.22942e-05									0.004	-3.94816e-05
0.003	-4.23642e-05									0.003	-3.95423e-05
0.002	-4.24055e-05									0.002	-3.96168e-05
0.001	-4.24025e-05									0.001	-3.95573e-05
0	-4.24431e-05									0	-3.96041e-05
-0.001	-4.24769e-05									-0.001	-3.9626e-05
-0.002	-4.25045e-05									-0.002	-3.96383e-05
-0.003	-4.25574e-05									-0.003	-3.96916e-05
-0.004	-4.25715e-05									-0.004	-3.97165e-05
-0.005	-4.26196e-05									-0.005	-3.97623e-05
-0.006	-4.26439e-05									-0.006	-3.98197e-05
-0.007	-4.26647e-05									-0.007	-3.98142e-05
-0.008	-4.27248e-05									-0.008	-3.98673e-05
-0.009	-4.27473e-05									-0.009	-3.9881e-05
-0.01	-4.27961e-05									-0.01	-3.99254e-05
-0.011	-4.285e-05									-0.011	-3.99702e-05
-0.012	-4.28142e-05									-0.012	-3.99223e-05
-0.013	-4.28746e-05									-0.013	-3.99804e-05
-0.014	-4.29249e-05									-0.014	-4.00265e-05
-0.015	-4.29329e-05									-0.015	-4.00249e-05
-0.016	-4.29982e-05									-0.016	-4.00898e-05
-0.017	-4.30348e-05									-0.017	-4.01198e-05
-0.018	-4.30499e-05									-0.018	-4.01387e-05
-0.019	-4.30984e-05									-0.019	-4.02099e-05
-0.02	-4.31252e-05									-0.02	-4.02112e-05
-0.021	-4.31663e-05									-0.021	-4.02338e-05
-0.022	-4.32033e-05									-0.022	-4.0277e-05
-0.023	-4.32486e-05									-0.023	-4.03122e-05
-0.024	-4.32959e-05									-0.024	-4.03842e-05
-0.025	-4.33215e-05									-0.025	-4.03807e-05
-0.026	-4.33505e-05									-0.026	-4.03913e-05
-0.027	-4.33778e-05									-0.027	-4.04431e-05
-0.028	-4.33445e-05									-0.028	-4.04214e-05
-0.029	-4.34058e-05									-0.029	-4.04786e-05
-0.03	-4.34592e-05									-0.03	-4.05232e-05
-0.031	-4.34689e-05									-0.031	-4.05293e-05
-0.032	-4.35336e-05									-0.032	-4.05973e-05
-0.033	-4.35574e-05									-0.033	-4.062e-05
-0.034	-4.35693e-05									-0.034	-4.06233e-05
-0.035	-4.36171e-05									-0.035	-4.06825e-05
-0.036	-4.3641e-05									-0.036	-4.07197e-05
-0.037	-4.36829e-05									-0.037	-4.07326e-05
-0.038	-4.36853e-05									-0.038	-4.07571e-05
-0.039	-4.37103e-05									-0.039	-4.07911e-05
-0.04	-4.37674e-05									-0.04	-4.08434e-05
-0.041	-4.37728e-05									-0.041	-4.08615e-05
-0.042	-4.38334e-05									-0.042	-4.0909e-05
-0.043	-4.38962e-05									-0.043	-4.10042e-05
-0.044	-4.3927e-05									-0.044	-4.10027e-05
-0.045	-4.39867e-05									-0.045	-4.10538e-05
-0.046	-4.40325e-05									-0.046	-4.10993e-05
-0.047	-4.40261e-05									-0.047	-4.11006e-05
-0.048	-4.40895e-05									-0.048	-4.11846e-05
-0.049	-4.41519e-05									-0.049	-4.12446e-05
-0.05	-4.41604e-05									-0.05	-4.12278e-05
-0.051	-4.42036e-05									-0.051	-4.1301e-05
-0.052	-4.42398e-05									-0.052	-4.13187e-05
-0.053	-4.43085e-05									-0.053	-4.13629e-05
-0.054	-4.43561e-05									-0.054	-4.14187e-05
-0.055	-4.4399e-05									-0.055	-4.14415e-05
-0.056	-4.44752e-05									-0.056	-4.1538e-05
-0.057	-4.45054e-05									-0.057	-4.15764e-05
-0.058	-4.45707e-05									-0.058	-4.16383e-05
-0.059	-4.46341e-05									-0.059	-4.17124e-05
-0.06	-4.46456e-05									-0.06	-4.16916e-05
-0.061	-4.47345e-05									-0.061	-4.17664e-05
-0.062	-4.48245e-05									-0.062	-4.18677e-05
-0.063	-4.48198e-05									-0.063	-4.18379e-05
-0.064	-4.49188e-05									-0.064	-4.19273e-05
-0.065	-4.49684e-05									-0.065	-4.19757e-05
-0.066	-4.50244e-05									-0.066	-4.201e-05
-0.067	-4.51194e-05									-0.067	-4.21102e-05
-0.068	-4.5188e-05									-0.068	-4.21773e-05
-0.069	-4.52649e-05									-0.069	-4.22407e-05
-0.07	-4.53292e-05									-0.07	-4.23023e-05
-0.071	-4.53932e-05									-0.071	-4.23545e-05
-0.072	-4.54778e-05									-0.072	-4.24218e-05
-0.073	-4.55362e-05									-0.073	-4.24612e-05
-0.074	-4.56361e-05									-0.074	-4.25602e-05
-0.075	-4.57392e-05									-0.075	-4.26622e-05
-0.076	-4.57671e-05									-0.076	-4.26353e-05
-0.077	-4.58658e-05									-0.077	-4.2726e-05
-0.078	-4.59524e-05									-0.078	-4.28007e-05
-0.079	-4.60111e-05									-0.079	-4.28364e-05
-0.08	-4.61201e-05									-0.08	-4.29548e-05
-0.081	-4.62178e-05									-0.081	-4.30271e-05
-0.082	-4.62975e-05									-0.082	-4.30924e-05
-0.083	-4.64139e-05									-0.083	-4.31829e-05
-0.084	-4.64863e-05									-0.084	-4.32186e-05
-0.085	-4.65715e-05									-0.085	-4.3311e-05
-0.086	-4.66957e-05									-0.086	-4.33782e-05
-0.087	-4.68079e-05									-0.087	-4.34704e-05
-0.088	-4.69096e-05									-0.088	-4.35417e-05
-0.089	-4.69871e-05									-0.089	-4.35856e-05
-0.09	-4.7086e-05									-0.09	-4.36569e-05
-0.091	-4.7209e-05									-0.091	-4.37527e-05
-0.092	-4.72791e-05									-0.092	-4.37874e-05
-0.093	-4.74191e-05									-0.093	-4.38986e-05
-0.094	-4.75494e-05									-0.094	-4.39948e-05
-0.095	-4.76387e-05									-0.095	-4.40355e-05
-0.096	-4.77851e-05									-0.096	-4.41475e-05
-0.097	-4.78945e-05									-0.097	-4.42262e-05
-0.098	-4.79779e-05									-0.098	-4.42652e-05
-0.099	-4.81168e-05									-0.099	-4.43574e-05
-0.1	-4.82373e-05									-0.1	-4.44403e-05
-0.101	-4.83367e-05									-0.101	-4.45011e-05
-0.102	-4.84305e-05									-0.102	-4.45484e-05
-0.103	-4.8539e-05									-0.103	-4.46027e-05
-0.104	-4.86686e-05									-0.104	-4.4685e-05
-0.105	-4.87448e-05									-0.105	-4.47246e-05
-0.106	-4.88778e-05									-0.106	-4.48163e-05
-0.107	-4.90323e-05									-0.107	-4.493e-05
-0.108	-4.90944e-05									-0.108	-4.49613e-05
-0.109	-4.92224e-05									-0.109	-4.50129e-05
-0.11	-4.93451e-05									-0.11	-4.50807e-05
-0.111	-4.93905e-05									-0.111	-4.51038e-05
-0.112	-4.952e-05									-0.112	-4.5188e-05
-0.113	-4.96294e-05									-0.113	-4.52517e-05
-0.114	-4.96741e-05									-0.114	-4.52328e-05
-0.115	-4.97553e-05									-0.115	-4.52835e-05
-0.116	-4.98312e-05									-0.116	-4.52982e-05
-0.117	-4.99261e-05									-0.117	-4.53359e-05
-0.118	-4.99913e-05									-0.118	-4.53885e-05
-0.119	-5.00776e-05									-0.119	-4.54114e-05
-0.12	-5.01597e-05									-0.12	-4.54646e-05
-0.121	-5.01907e-05									-0.121	-4.54749e-05
-0.122	-5.02391e-05									-0.122	-4.54873e-05
-0.123	-5.0316e-05									-0.123	-4.55242e-05
-0.124	-5.03205e-05									-0.124	-4.54952e-05
-0.125	-5.03589e-05									-0.125	-4.55308e-05
-0.126	-5.038e-05									-0.126	-4.55589e-05
-0.127	-5.03935e-05									-0.127	-4.55517e-05
-0.128	-5.03918e-05									-0.128	-4.55591e-05
-0.129	-5.03548e-05									-0.129	-4.5514e-05
-0.13	-5.03149e-05									-0.13	-4.54741e-05
-0.131	-5.02918e-05									-0.131	-4.54498e-05
-0.132	-5.0232e-05									-0.132	-4.54102e-05
-0.133	-5.01935e-05									-0.133	-4.53978e-05
-0.134	-5.01196e-05									-0.134	-4.53907e-05
-0.135	-5.00235e-05									-0.135	-4.53483e-05
-0.136	-4.99654e-05									-0.136	-4.53189e-05
-0.137	-4.9851e-05									-0.137	-4.5248e-05
-0.138	-4.97657e-05									-0.138	-4.52708e-05
-0.139	-4.96632e-05									-0.139	-4.52542e-05
-0.14	-4.94793e-05									-0.14	-4.51177e-05
-0.141	-4.93706e-05									-0.141	-4.5118e-05
-0.142	-4.92463e-05									-0.142	-4.51089e-05
-0.143	-4.90768e-05									-0.143	-4.50306e-05
-0.144	-4.89792e-05									-0.144	-4.50273e-05
-0.145	-4.88429e-05									-0.145	-4.49969e-05
-0.146	-4.8674e-05									-0.146	-4.49321e-05
-0.147	-4.85411e-05									-0.147	-4.49329e-05
-0.148	-4.83812e-05									-0.148	-4.48524e-05
-0.149	-4.82266e-05									-0.149	-4.48071e-05
-0.15	-4.80808e-05									-0.15	-4.47912e-05
-0.151	-4.79265e-05									-0.151	-4.47742e-05
-0.152	-4.7766e-05									-0.152	-4.4726e-05
-0.153	-4.75485e-05									-0.153	-4.46603e-05
-0.154	-4.73908e-05									-0.154	-4.46398e-05
-0.155	-4.72502e-05									-0.155	-4.46556e-05
-0.156	-4.70527e-05									-0.156	-4.45816e-05
-0.157	-4.69381e-05									-0.157	-4.45979e-05
-0.158	-4.68084e-05									-0.158	-4.45884e-05
-0.159	-4.66186e-05									-0.159	-4.45469e-05
-0.16	-4.64964e-05									-0.16	-4.45768e-05
-0.161	-4.63412e-05									-0.161	-4.45692e-05
-0.162	-4.61904e-05									-0.162	-4.45394e-05
-0.163	-4.60732e-05									-0.163	-4.45705e-05
-0.164	-4.59397e-05									-0.164	-4.45842e-05
-0.165	-4.57969e-05									-0.165	-4.45956e-05
-0.166	-4.56629e-05									-0.166	-4.45983e-05
-0.167	-4.55415e-05									-0.167	-4.46368e-05
-0.168	-4.54462e-05									-0.168	-4.4658e-05
-0.169	-4.53107e-05									-0.169	-4.46816e-05
-0.17	-4.52372e-05									-0.17	-4.47559e-05
-0.171	-4.51564e-05									-0.171	-4.48381e-05
-0.172	-4.50332e-05									-0.172	-4.48397e-05
-0.173	-4.49553e-05									-0.173	-4.49211e-05
-0.174	-4.48771e-05									-0.174	-4.49877e-05
-0.175	-4.47625e-05									-0.175	-4.50165e-05
-0.176	-4.47257e-05									-0.176	-4.51303e-05
-0.177	-4.4672e-05									-0.177	-4.52413e-05
-0.178	-4.45731e-05									-0.178	-4.52739e-05
-0.179	-4.45188e-05									-0.179	-4.53721e-05
-0.18	-4.44505e-05									-0.18	-4.54475e-05
-0.181	-4.44095e-05									-0.181	-4.55502e-05
-0.182	-4.43648e-05									-0.182	-4.56799e-05
-0.183	-4.43149e-05									-0.183	-4.57879e-05
-0.184	-4.43014e-05									-0.184	-4.59167e-05
-0.185	-4.42679e-05									-0.185	-4.60303e-05
-0.186	-4.42433e-05									-0.186	-4.61496e-05
-0.187	-4.42301e-05									-0.187	-4.63136e-05
-0.188	-4.4182e-05									-0.188	-4.6412e-05
-0.189	-4.42033e-05									-0.189	-4.6596e-05
-0.19	-4.42128e-05									-0.19	-4.67796e-05
-0.191	-4.41514e-05									-0.191	-4.68728e-05
-0.192	-4.41865e-05									-0.192	-4.70673e-05
-0.193	-4.41899e-05									-0.193	-4.72417e-05
-0.194	-4.41715e-05									-0.194	-4.74162e-05
-0.195	-4.42129e-05									-0.195	-4.76414e-05
-0.196	-4.42474e-05									-0.196	-4.78311e-05
-0.197	-4.42619e-05									-0.197	-4.80434e-05
-0.198	-4.43065e-05									-0.198	-4.82385e-05
-0.199	-4.4333e-05									-0.199	-4.84483e-05
-0.2	-4.43798e-05									-0.2	-4.86738e-05
-0.201	-4.44e-05									-0.201	-4.88723e-05
-0.202	-4.44714e-05									-0.202	-4.91336e-05
-0.203	-4.45361e-05									-0.203	-4.9403e-05
-0.204	-4.45237e-05									-0.204	-4.95706e-05
-0.205	-4.46068e-05									-0.205	-4.9839e-05
-0.206	-4.46708e-05									-0.206	-5.01217e-05
-0.207	-4.47173e-05									-0.207	-5.03441e-05
-0.208	-4.48096e-05									-0.208	-5.06524e-05
-0.209	-4.48907e-05									-0.209	-5.09351e-05
-0.21	-4.49647e-05									-0.21	-5.11869e-05
-0.211	-4.50626e-05									-0.211	-5.15254e-05
-0.212	-4.5144e-05									-0.212	-5.17956e-05
-0.213	-4.52418e-05									-0.213	-5.21055e-05
-0.214	-4.53331e-05									-0.214	-5.24325e-05
-0.215	-4.54357e-05									-0.215	-5.27453e-05
-0.216	-4.55595e-05									-0.216	-5.30624e-05
-0.217	-4.56387e-05									-0.217	-5.33873e-05
-0.218	-4.57629e-05									-0.218	-5.37296e-05
-0.219	-4.58926e-05									-0.219	-5.40977e-05
-0.22	-4.59853e-05									-0.22	-5.44102e-05
-0.221	-4.61628e-05									-0.221	-5.48222e-05
-0.222	-4.63132e-05									-0.222	-5.52193e-05
-0.223	-4.64472e-05									-0.223	-5.55581e-05
-0.224	-4.66147e-05									-0.224	-5.59965e-05
-0.225	-4.67821e-05									-0.225	-5.63786e-05
-0.226	-4.69265e-05									-0.226	-5.67691e-05
-0.227	-4.71159e-05									-0.227	-5.72174e-05
-0.228	-4.72977e-05									-0.228	-5.76505e-05
-0.229	-4.75532e-05									-0.229	-5.81603e-05
-0.23	-4.77802e-05									-0.23	-5.86317e-05
-0.231	-4.79243e-05									-0.231	-5.90042e-05
-0.232	-4.81008e-05									-0.232	-5.94583e-05
-0.233	-4.82904e-05									-0.233	-5.99061e-05
-0.234	-4.85273e-05									-0.234	-6.0395e-05
-0.235	-4.87718e-05									-0.235	-6.09309e-05
-0.236	-4.89877e-05									-0.236	-6.14129e-05
-0.237	-4.92499e-05									-0.237	-6.19361e-05
-0.238	-4.95042e-05									-0.238	-6.24716e-05
-0.239	-4.97248e-05									-0.239	-6.29732e-05
-0.24	-5.00232e-05									-0.24	-6.35532e-05
-0.241	-5.03126e-05									-0.241	-6.41294e-05
-0.242	-5.05695e-05									-0.242	-6.46714e-05
-0.243	-5.08877e-05									-0.243	-6.52816e-05
-0.244	-5.11766e-05									-0.244	-6.58584e-05
-0.245	-5.14895e-05									-0.245	-6.6469e-05
-0.246	-5.18058e-05									-0.246	-6.71177e-05
-0.247	-5.21458e-05									-0.247	-6.77472e-05
-0.248	-5.24985e-05									-0.248	-6.84055e-05
-0.249	-5.28341e-05									-0.249	-6.90525e-05
-0.25	-5.3176e-05									-0.25	-6.97513e-05
-0.251	-5.35697e-05									-0.251	-7.04608e-05
-0.252	-5.39313e-05									-0.252	-7.11055e-05
-0.253	-5.43346e-05									-0.253	-7.18942e-05
-0.254	-5.47387e-05									-0.254	-7.26431e-05
-0.255	-5.50855e-05									-0.255	-7.33103e-05
-0.256	-5.55168e-05									-0.256	-7.41e-05
-0.257	-5.43994e-05									-0.257	-7.28763e-05

## Sheet: Fig. 2f
CV after 20min reaction in 0.05M H2SO4								CV after 65min reaction in 0.05M H2SO4								CV after 20min reaction in 0.05M H2SO4 + 45min reaction in 0.05M H2SO4&0.3M K2SO4
Potential/VRHE	Current/A							Potential/VRHE	Current/A							Potential/VRHE	Current/A
-0.257	-9.06782e-05							-0.257	-0.000100152							-0.257	-0.000123228
-0.256	-7.543e-05							-0.256	-8.41208e-05							-0.256	-0.000108327
-0.255	-6.19547e-05							-0.255	-6.99685e-05							-0.255	-9.38998e-05
-0.254	-5.49354e-05							-0.254	-6.26465e-05							-0.254	-8.55434e-05
-0.253	-5.07114e-05							-0.253	-5.81914e-05							-0.253	-8.01369e-05
-0.252	-4.77353e-05							-0.252	-5.50309e-05							-0.252	-7.62135e-05
-0.251	-4.54302e-05							-0.251	-5.26241e-05							-0.251	-7.31013e-05
-0.25	-4.34517e-05							-0.25	-5.04497e-05							-0.25	-7.03826e-05
-0.249	-4.17404e-05							-0.249	-4.85637e-05							-0.249	-6.79948e-05
-0.248	-4.01582e-05							-0.248	-4.68274e-05							-0.248	-6.57703e-05
-0.247	-3.87179e-05							-0.247	-4.51962e-05							-0.247	-6.37029e-05
-0.246	-3.73901e-05							-0.246	-4.36926e-05							-0.246	-6.17491e-05
-0.245	-3.60808e-05							-0.245	-4.22451e-05							-0.245	-5.98827e-05
-0.244	-3.489e-05							-0.244	-4.08974e-05							-0.244	-5.81538e-05
-0.243	-3.37564e-05							-0.243	-3.95913e-05							-0.243	-5.64408e-05
-0.242	-3.26303e-05							-0.242	-3.8312e-05							-0.242	-5.47874e-05
-0.241	-3.16215e-05							-0.241	-3.71868e-05							-0.241	-5.32829e-05
-0.24	-3.05744e-05							-0.24	-3.59783e-05							-0.24	-5.17038e-05
-0.239	-2.95632e-05							-0.239	-3.48263e-05							-0.239	-5.01801e-05
-0.238	-2.86836e-05							-0.238	-3.37839e-05							-0.238	-4.88108e-05
-0.237	-2.77425e-05							-0.237	-3.27031e-05							-0.237	-4.73782e-05
-0.236	-2.68964e-05							-0.236	-3.1698e-05							-0.236	-4.60238e-05
-0.235	-2.60532e-05							-0.235	-3.07312e-05							-0.235	-4.47048e-05
-0.234	-2.5195e-05							-0.234	-2.97475e-05							-0.234	-4.33928e-05
-0.233	-2.4426e-05							-0.233	-2.88517e-05							-0.233	-4.21505e-05
-0.232	-2.36583e-05							-0.232	-2.79433e-05							-0.232	-4.09211e-05
-0.231	-2.29146e-05							-0.231	-2.70881e-05							-0.231	-3.97307e-05
-0.23	-2.21934e-05							-0.23	-2.62267e-05							-0.23	-3.86089e-05
-0.229	-2.14063e-05							-0.229	-2.52984e-05							-0.229	-3.7399e-05
-0.228	-2.06295e-05							-0.228	-2.44162e-05							-0.228	-3.61971e-05
-0.227	-2e-05							-0.227	-2.36632e-05							-0.227	-3.51387e-05
-0.226	-1.93476e-05							-0.226	-2.29225e-05							-0.226	-3.40876e-05
-0.225	-1.87749e-05							-0.225	-2.22608e-05							-0.225	-3.31429e-05
-0.224	-1.81604e-05							-0.224	-2.15179e-05							-0.224	-3.21026e-05
-0.223	-1.75329e-05							-0.223	-2.07712e-05							-0.223	-3.10952e-05
-0.222	-1.69734e-05							-0.222	-2.01144e-05							-0.222	-3.01683e-05
-0.221	-1.63638e-05							-0.221	-1.94123e-05							-0.221	-2.91903e-05
-0.22	-1.57869e-05							-0.22	-1.87373e-05							-0.22	-2.82526e-05
-0.219	-1.52781e-05							-0.219	-1.81443e-05							-0.219	-2.73989e-05
-0.218	-1.4735e-05							-0.218	-1.74725e-05							-0.218	-2.65105e-05
-0.217	-1.42111e-05							-0.217	-1.68645e-05							-0.217	-2.568e-05
-0.216	-1.37073e-05							-0.216	-1.62701e-05							-0.216	-2.48223e-05
-0.215	-1.31815e-05							-0.215	-1.56934e-05							-0.215	-2.40121e-05
-0.214	-1.26599e-05							-0.214	-1.5106e-05							-0.214	-2.3179e-05
-0.213	-1.213e-05							-0.213	-1.44759e-05							-0.213	-2.23452e-05
-0.212	-1.16899e-05							-0.212	-1.39486e-05							-0.212	-2.15976e-05
-0.211	-1.12233e-05							-0.211	-1.34049e-05							-0.211	-2.0831e-05
-0.21	-1.07228e-05							-0.21	-1.28407e-05							-0.21	-2.00625e-05
-0.209	-1.03099e-05							-0.209	-1.23638e-05							-0.209	-1.93541e-05
-0.208	-9.83229e-06							-0.208	-1.18126e-05							-0.208	-1.86135e-05
-0.207	-9.37457e-06							-0.207	-1.12729e-05							-0.207	-1.79145e-05
-0.206	-9.01293e-06							-0.206	-1.08372e-05							-0.206	-1.72761e-05
-0.205	-8.53519e-06							-0.205	-1.03076e-05							-0.205	-1.6561e-05
-0.204	-8.1102e-06							-0.204	-9.84404e-06							-0.204	-1.5895e-05
-0.203	-7.73191e-06							-0.203	-9.39548e-06							-0.203	-1.52851e-05
-0.202	-7.30181e-06							-0.202	-8.88247e-06							-0.202	-1.46014e-05
-0.201	-6.87432e-06							-0.201	-8.40008e-06							-0.201	-1.39556e-05
-0.2	-6.43499e-06							-0.2	-7.93389e-06							-0.2	-1.33736e-05
-0.199	-6.04544e-06							-0.199	-7.49492e-06							-0.199	-1.27839e-05
-0.198	-5.69632e-06							-0.198	-7.08843e-06							-0.198	-1.21944e-05
-0.197	-5.27287e-06							-0.197	-6.62058e-06							-0.197	-1.15674e-05
-0.196	-4.91221e-06							-0.196	-6.19997e-06							-0.196	-1.10296e-05
-0.195	-4.51745e-06							-0.195	-5.74965e-06							-0.195	-1.04601e-05
-0.194	-4.09929e-06							-0.194	-5.31109e-06							-0.194	-9.887e-06
-0.193	-3.77704e-06							-0.193	-4.95349e-06							-0.193	-9.39675e-06
-0.192	-3.40231e-06							-0.192	-4.52307e-06							-0.192	-8.85091e-06
-0.191	-3.0272e-06							-0.191	-4.08874e-06							-0.191	-8.29182e-06
-0.19	-2.74991e-06							-0.19	-3.78103e-06							-0.19	-7.83113e-06
-0.189	-2.30519e-06							-0.189	-3.3069e-06							-0.189	-7.28509e-06
-0.188	-1.91225e-06							-0.188	-2.88257e-06							-0.188	-6.77766e-06
-0.187	-1.56757e-06							-0.187	-2.51568e-06							-0.187	-6.30361e-06
-0.186	-1.17426e-06							-0.186	-2.10465e-06							-0.186	-5.7895e-06
-0.185	-8.43922e-07							-0.185	-1.73786e-06							-0.185	-5.31486e-06
-0.184	-4.44157e-07							-0.184	-1.33416e-06							-0.184	-4.84032e-06
-0.183	-8.58922e-08							-0.183	-9.14565e-07							-0.183	-4.36353e-06
-0.182	2.79206e-07							-0.182	-5.585e-07							-0.182	-3.90608e-06
-0.181	6.71363e-07							-0.181	-1.51908e-07							-0.181	-3.43773e-06
-0.18	9.88608e-07							-0.18	1.8951e-07							-0.18	-3.01052e-06
-0.179	1.34206e-06							-0.179	5.84247e-07							-0.179	-2.54669e-06
-0.178	1.76069e-06							-0.178	9.97537e-07							-0.178	-2.10859e-06
-0.177	2.07333e-06							-0.177	1.30432e-06							-0.177	-1.72234e-06
-0.176	2.48971e-06							-0.176	1.75549e-06							-0.176	-1.21245e-06
-0.175	2.89588e-06							-0.175	2.19334e-06							-0.175	-7.5431e-07
-0.174	3.23363e-06							-0.174	2.50992e-06							-0.174	-3.94184e-07
-0.173	3.6302e-06							-0.173	2.93779e-06							-0.173	5.3248e-08
-0.172	4.00275e-06							-0.172	3.32587e-06							-0.172	4.77307e-07
-0.171	4.37451e-06							-0.171	3.69841e-06							-0.171	8.8035e-07
-0.17	4.80157e-06							-0.17	4.10749e-06							-0.17	1.31177e-06
-0.169	5.17167e-06							-0.169	4.50471e-06							-0.169	1.70834e-06
-0.168	5.56637e-06							-0.168	4.89142e-06							-0.168	2.14948e-06
-0.167	5.96725e-06							-0.167	5.2689e-06							-0.167	2.5594e-06
-0.166	6.35294e-06							-0.166	5.66412e-06							-0.166	2.95115e-06
-0.165	6.77304e-06							-0.165	6.08622e-06							-0.165	3.381e-06
-0.164	7.14588e-06							-0.164	6.4176e-06							-0.164	3.73386e-06
-0.163	7.62137e-06							-0.163	6.86742e-06							-0.163	4.17442e-06
-0.162	8.09304e-06							-0.162	7.35724e-06							-0.162	4.62185e-06
-0.161	8.46118e-06							-0.161	7.72737e-06							-0.161	4.98875e-06
-0.16	8.92039e-06							-0.16	8.1543e-06							-0.16	5.41419e-06
-0.159	9.38265e-06							-0.159	8.60275e-06							-0.159	5.83451e-06
-0.158	9.81402e-06							-0.158	9.00931e-06							-0.158	6.20908e-06
-0.157	1.02784e-05							-0.157	9.47268e-06							-0.157	6.67929e-06
-0.156	1.07378e-05							-0.156	9.89593e-06							-0.156	7.10384e-06
-0.155	1.11804e-05							-0.155	1.03051e-05							-0.155	7.48086e-06
-0.154	1.16504e-05							-0.154	1.07931e-05							-0.154	7.90433e-06
-0.153	1.21086e-05							-0.153	1.11947e-05							-0.153	8.29883e-06
-0.152	1.26011e-05							-0.152	1.16608e-05							-0.152	8.72279e-06
-0.151	1.30615e-05							-0.151	1.21135e-05							-0.151	9.12623e-06
-0.15	1.35514e-05							-0.15	1.26157e-05							-0.15	9.56826e-06
-0.149	1.41126e-05							-0.149	1.3134e-05							-0.149	1.00668e-05
-0.148	1.45938e-05							-0.148	1.35437e-05							-0.148	1.04627e-05
-0.147	1.51323e-05							-0.147	1.40591e-05							-0.147	1.09041e-05
-0.146	1.56588e-05							-0.146	1.45765e-05							-0.146	1.13725e-05
-0.145	1.61473e-05							-0.145	1.49989e-05							-0.145	1.17649e-05
-0.144	1.66966e-05							-0.144	1.55391e-05							-0.144	1.22497e-05
-0.143	1.72389e-05							-0.143	1.60506e-05							-0.143	1.27071e-05
-0.142	1.77036e-05							-0.142	1.64701e-05							-0.142	1.30928e-05
-0.141	1.82749e-05							-0.141	1.70275e-05							-0.141	1.35566e-05
-0.14	1.87816e-05							-0.14	1.75052e-05							-0.14	1.39742e-05
-0.139	1.92975e-05							-0.139	1.79662e-05							-0.139	1.44035e-05
-0.138	1.98449e-05							-0.138	1.85049e-05							-0.138	1.48918e-05
-0.137	2.04186e-05							-0.137	1.90328e-05							-0.137	1.53461e-05
-0.136	2.09685e-05							-0.136	1.95283e-05							-0.136	1.58301e-05
-0.135	2.14878e-05							-0.135	2.00186e-05							-0.135	1.62906e-05
-0.134	2.19888e-05							-0.134	2.0527e-05							-0.134	1.6734e-05
-0.133	2.26089e-05							-0.133	2.10933e-05							-0.133	1.71989e-05
-0.132	2.30892e-05							-0.132	2.15378e-05							-0.132	1.76101e-05
-0.131	2.36332e-05							-0.131	2.2056e-05							-0.131	1.80806e-05
-0.13	2.41819e-05							-0.13	2.26134e-05							-0.13	1.86045e-05
-0.129	2.46483e-05							-0.129	2.30365e-05							-0.129	1.89824e-05
-0.128	2.51723e-05							-0.128	2.35356e-05							-0.128	1.94303e-05
-0.127	2.56936e-05							-0.127	2.40275e-05							-0.127	1.99076e-05
-0.126	2.62125e-05							-0.126	2.45507e-05							-0.126	2.03921e-05
-0.125	2.67733e-05							-0.125	2.50845e-05							-0.125	2.08864e-05
-0.124	2.7253e-05							-0.124	2.55558e-05							-0.124	2.12849e-05
-0.123	2.76792e-05							-0.123	2.59685e-05							-0.123	2.16957e-05
-0.122	2.816e-05							-0.122	2.64206e-05							-0.122	2.21317e-05
-0.121	2.85997e-05							-0.121	2.68431e-05							-0.121	2.25144e-05
-0.12	2.90753e-05							-0.12	2.7303e-05							-0.12	2.29365e-05
-0.119	2.94978e-05							-0.119	2.773e-05							-0.119	2.33533e-05
-0.118	2.99359e-05							-0.118	2.8135e-05							-0.118	2.37467e-05
-0.117	3.03743e-05							-0.117	2.85523e-05							-0.117	2.41444e-05
-0.116	3.07235e-05							-0.116	2.88745e-05							-0.116	2.44741e-05
-0.115	3.10994e-05							-0.115	2.92644e-05							-0.115	2.48811e-05
-0.114	3.14738e-05							-0.114	2.96805e-05							-0.114	2.52792e-05
-0.113	3.17451e-05							-0.113	2.99262e-05							-0.113	2.55537e-05
-0.112	3.21261e-05							-0.112	3.03249e-05							-0.112	2.59523e-05
-0.111	3.25267e-05							-0.111	3.06978e-05							-0.111	2.63544e-05
-0.11	3.28062e-05							-0.11	3.09859e-05							-0.11	2.66411e-05
-0.109	3.31429e-05							-0.109	3.13156e-05							-0.109	2.69787e-05
-0.108	3.34017e-05							-0.108	3.16362e-05							-0.108	2.72694e-05
-0.107	3.36606e-05							-0.107	3.19181e-05							-0.107	2.75767e-05
-0.106	3.39448e-05							-0.106	3.22047e-05							-0.106	2.78961e-05
-0.105	3.41696e-05							-0.105	3.24449e-05							-0.105	2.81574e-05
-0.104	3.43927e-05							-0.104	3.26446e-05							-0.104	2.84536e-05
-0.103	3.45844e-05							-0.103	3.28463e-05							-0.103	2.86913e-05
-0.102	3.47472e-05							-0.102	3.30409e-05							-0.102	2.89213e-05
-0.101	3.49569e-05							-0.101	3.32432e-05							-0.101	2.91723e-05
-0.1	3.50439e-05							-0.1	3.33818e-05							-0.1	2.9337e-05
-0.099	3.52222e-05							-0.099	3.36175e-05							-0.099	2.9594e-05
-0.098	3.54203e-05							-0.098	3.38287e-05							-0.098	2.98599e-05
-0.097	3.55017e-05							-0.097	3.3901e-05							-0.097	3.00111e-05
-0.096	3.56425e-05							-0.096	3.4033e-05							-0.096	3.02266e-05
-0.095	3.57247e-05							-0.095	3.4146e-05							-0.095	3.04074e-05
-0.094	3.57674e-05							-0.094	3.42184e-05							-0.094	3.05527e-05
-0.093	3.58546e-05							-0.093	3.43365e-05							-0.093	3.07218e-05
-0.092	3.58878e-05							-0.092	3.44099e-05							-0.092	3.08686e-05
-0.091	3.58829e-05							-0.091	3.4417e-05							-0.091	3.09721e-05
-0.09	3.59186e-05							-0.09	3.44776e-05							-0.09	3.1083e-05
-0.089	3.59098e-05							-0.089	3.44781e-05							-0.089	3.11914e-05
-0.088	3.58959e-05							-0.088	3.45136e-05							-0.088	3.12875e-05
-0.087	3.58258e-05							-0.087	3.44942e-05							-0.087	3.13404e-05
-0.086	3.57781e-05							-0.086	3.45204e-05							-0.086	3.14331e-05
-0.085	3.57927e-05							-0.085	3.45387e-05							-0.085	3.15452e-05
-0.084	3.57151e-05							-0.084	3.44543e-05							-0.084	3.1542e-05
-0.083	3.56663e-05							-0.083	3.44247e-05							-0.083	3.15829e-05
-0.082	3.55883e-05							-0.082	3.44103e-05							-0.082	3.16517e-05
-0.081	3.54635e-05							-0.081	3.43148e-05							-0.081	3.1647e-05
-0.08	3.54063e-05							-0.08	3.42996e-05							-0.08	3.17048e-05
-0.079	3.53085e-05							-0.079	3.42373e-05							-0.079	3.17215e-05
-0.078	3.51253e-05							-0.078	3.40648e-05							-0.078	3.16671e-05
-0.077	3.50258e-05							-0.077	3.39783e-05							-0.077	3.16917e-05
-0.076	3.48702e-05							-0.076	3.38773e-05							-0.076	3.16479e-05
-0.075	3.46808e-05							-0.075	3.37269e-05							-0.075	3.15824e-05
-0.074	3.45648e-05							-0.074	3.3631e-05							-0.074	3.15798e-05
-0.073	3.44347e-05							-0.073	3.35266e-05							-0.073	3.15562e-05
-0.072	3.42793e-05							-0.072	3.34254e-05							-0.072	3.15243e-05
-0.071	3.412e-05							-0.071	3.32566e-05							-0.071	3.14555e-05
-0.07	3.39303e-05							-0.07	3.30871e-05							-0.07	3.13712e-05
-0.069	3.37499e-05							-0.069	3.29781e-05							-0.069	3.13336e-05
-0.068	3.35521e-05							-0.068	3.28047e-05							-0.068	3.12019e-05
-0.067	3.33963e-05							-0.067	3.26605e-05							-0.067	3.11268e-05
-0.066	3.3225e-05							-0.066	3.25035e-05							-0.066	3.10921e-05
-0.065	3.29638e-05							-0.065	3.22715e-05							-0.065	3.09098e-05
-0.064	3.27788e-05							-0.064	3.21157e-05							-0.064	3.08302e-05
-0.063	3.25925e-05							-0.063	3.19533e-05							-0.063	3.06997e-05
-0.062	3.23112e-05							-0.062	3.17172e-05							-0.062	3.0518e-05
-0.061	3.21511e-05							-0.061	3.15755e-05							-0.061	3.04421e-05
-0.06	3.19777e-05							-0.06	3.14038e-05							-0.06	3.03501e-05
-0.059	3.17419e-05							-0.059	3.11889e-05							-0.059	3.0214e-05
-0.058	3.15472e-05							-0.058	3.10338e-05							-0.058	3.00802e-05
-0.057	3.13394e-05							-0.057	3.084e-05							-0.057	2.99147e-05
-0.056	3.11479e-05							-0.056	3.06557e-05							-0.056	2.9793e-05
-0.055	3.09373e-05							-0.055	3.04919e-05							-0.055	2.96485e-05
-0.054	3.07065e-05							-0.054	3.02779e-05							-0.054	2.94983e-05
-0.053	3.05149e-05							-0.053	3.00863e-05							-0.053	2.93745e-05
-0.052	3.02685e-05							-0.052	2.9841e-05							-0.052	2.91945e-05
-0.051	3.00496e-05							-0.051	2.96751e-05							-0.051	2.9056e-05
-0.05	2.98573e-05							-0.05	2.95295e-05							-0.05	2.8944e-05
-0.049	2.95457e-05							-0.049	2.92683e-05							-0.049	2.87217e-05
-0.048	2.9391e-05							-0.048	2.91225e-05							-0.048	2.8639e-05
-0.047	2.92385e-05							-0.047	2.89522e-05							-0.047	2.85376e-05
-0.046	2.89884e-05							-0.046	2.87205e-05							-0.046	2.83219e-05
-0.045	2.8799e-05							-0.045	2.85755e-05							-0.045	2.81652e-05
-0.044	2.85867e-05							-0.044	2.83713e-05							-0.044	2.80226e-05
-0.043	2.83813e-05							-0.043	2.81795e-05							-0.043	2.78875e-05
-0.042	2.81723e-05							-0.042	2.802e-05							-0.042	2.77581e-05
-0.041	2.79467e-05							-0.041	2.78106e-05							-0.041	2.75902e-05
-0.04	2.77633e-05							-0.04	2.75939e-05							-0.04	2.74482e-05
-0.039	2.75443e-05							-0.039	2.73937e-05							-0.039	2.72801e-05
-0.038	2.73323e-05							-0.038	2.7174e-05							-0.038	2.70797e-05
-0.037	2.71515e-05							-0.037	2.70168e-05							-0.037	2.69366e-05
-0.036	2.69061e-05							-0.036	2.67463e-05							-0.036	2.67308e-05
-0.035	2.67456e-05							-0.035	2.65792e-05							-0.035	2.662e-05
-0.034	2.66e-05							-0.034	2.64175e-05							-0.034	2.64688e-05
-0.033	2.63507e-05							-0.033	2.61684e-05							-0.033	2.62283e-05
-0.032	2.62154e-05							-0.032	2.59981e-05							-0.032	2.6086e-05
-0.031	2.60257e-05							-0.031	2.58255e-05							-0.031	2.59074e-05
-0.03	2.58148e-05							-0.03	2.55716e-05							-0.03	2.56716e-05
-0.029	2.56792e-05							-0.029	2.54212e-05							-0.029	2.55511e-05
-0.028	2.55241e-05							-0.028	2.52323e-05							-0.028	2.53765e-05
-0.027	2.53377e-05							-0.027	2.50113e-05							-0.027	2.5141e-05
-0.026	2.5192e-05							-0.026	2.48285e-05							-0.026	2.49756e-05
-0.025	2.49946e-05							-0.025	2.46242e-05							-0.025	2.47641e-05
-0.024	2.48831e-05							-0.024	2.4488e-05							-0.024	2.46301e-05
-0.023	2.47669e-05							-0.023	2.4379e-05							-0.023	2.44584e-05
-0.022	2.46211e-05							-0.022	2.42176e-05							-0.022	2.42359e-05
-0.021	2.45111e-05							-0.021	2.40709e-05							-0.021	2.40857e-05
-0.02	2.4311e-05							-0.02	2.38381e-05							-0.02	2.38596e-05
-0.019	2.41691e-05							-0.019	2.36804e-05							-0.019	2.36833e-05
-0.018	2.40449e-05							-0.018	2.35626e-05							-0.018	2.35511e-05
-0.017	2.38888e-05							-0.017	2.33801e-05							-0.017	2.33493e-05
-0.016	2.38056e-05							-0.016	2.32594e-05							-0.016	2.32204e-05
-0.015	2.36889e-05							-0.015	2.3152e-05							-0.015	2.31007e-05
-0.014	2.34884e-05							-0.014	2.2927e-05							-0.014	2.28352e-05
-0.013	2.33982e-05							-0.013	2.28321e-05							-0.013	2.27402e-05
-0.012	2.32802e-05							-0.012	2.26998e-05							-0.012	2.25843e-05
-0.011	2.30887e-05							-0.011	2.25319e-05							-0.011	2.23947e-05
-0.01	2.29758e-05							-0.01	2.24546e-05							-0.01	2.22876e-05
-0.009	2.28505e-05							-0.009	2.23504e-05							-0.009	2.22028e-05
-0.008	2.27514e-05							-0.008	2.22305e-05							-0.008	2.20816e-05
-0.007	2.25988e-05							-0.007	2.21092e-05							-0.007	2.19441e-05
-0.006	2.24787e-05							-0.006	2.19785e-05							-0.006	2.18177e-05
-0.005	2.24028e-05							-0.005	2.19197e-05							-0.005	2.17345e-05
-0.004	2.2282e-05							-0.004	2.17842e-05							-0.004	2.16075e-05
-0.003	2.2177e-05							-0.003	2.16637e-05							-0.003	2.15188e-05
-0.002	2.2092e-05							-0.002	2.1598e-05							-0.002	2.14681e-05
-0.001	2.19053e-05							-0.001	2.14418e-05							-0.001	2.13102e-05
0	2.18201e-05							0	2.13642e-05							0	2.12238e-05
0.001	2.17185e-05							0.001	2.1282e-05							0.001	2.11268e-05
0.002	2.15343e-05							0.002	2.11034e-05							0.002	2.09959e-05
0.003	2.14726e-05							0.003	2.10685e-05							0.003	2.09762e-05
0.004	2.14156e-05							0.004	2.10344e-05							0.004	2.09264e-05
0.005	2.13057e-05							0.005	2.0903e-05							0.005	2.08295e-05
0.006	2.12325e-05							0.006	2.08258e-05							0.006	2.07639e-05
0.007	2.1107e-05							0.007	2.07253e-05							0.007	2.06973e-05
0.008	2.10608e-05							0.008	2.06503e-05							0.008	2.06393e-05
0.009	2.09458e-05							0.009	2.05627e-05							0.009	2.05801e-05
0.01	2.08739e-05							0.01	2.04853e-05							0.01	2.05107e-05
0.011	2.08138e-05							0.011	2.0437e-05							0.011	2.0482e-05
0.012	2.06791e-05							0.012	2.03324e-05							0.012	2.0366e-05
0.013	2.06066e-05							0.013	2.02488e-05							0.013	2.03092e-05
0.014	2.05661e-05							0.014	2.02106e-05							0.014	2.02838e-05
0.015	2.04325e-05							0.015	2.00595e-05							0.015	2.01751e-05
0.016	2.04013e-05							0.016	2.00675e-05							0.016	2.01862e-05
0.017	2.03775e-05							0.017	2.00296e-05							0.017	2.01774e-05
0.018	2.02834e-05							0.018	1.99205e-05							0.018	2.00756e-05
0.019	2.02489e-05							0.019	1.98872e-05							0.019	2.00623e-05
0.02	2.01846e-05							0.02	1.98297e-05							0.02	2.00187e-05
0.021	2.01191e-05							0.021	1.97722e-05							0.021	1.99616e-05
0.022	2.00909e-05							0.022	1.97763e-05							0.022	1.99458e-05
0.023	1.9996e-05							0.023	1.97025e-05							0.023	1.9902e-05
0.024	1.9949e-05							0.024	1.96468e-05							0.024	1.98925e-05
0.025	1.99053e-05							0.025	1.96053e-05							0.025	1.98767e-05
0.026	1.98316e-05							0.026	1.95466e-05							0.026	1.98243e-05
0.027	1.98158e-05							0.027	1.95508e-05							0.027	1.98279e-05
0.028	1.97366e-05							0.028	1.94711e-05							0.028	1.97778e-05
0.029	1.97502e-05							0.029	1.94722e-05							0.029	1.98089e-05
0.03	1.97618e-05							0.03	1.94974e-05							0.03	1.98304e-05
0.031	1.96535e-05							0.031	1.93898e-05							0.031	1.97438e-05
0.032	1.96389e-05							0.032	1.94046e-05							0.032	1.97751e-05
0.033	1.96373e-05							0.033	1.93896e-05							0.033	1.97834e-05
0.034	1.95914e-05							0.034	1.93309e-05							0.034	1.975e-05
0.035	1.9599e-05							0.035	1.93458e-05							0.035	1.97784e-05
0.036	1.95489e-05							0.036	1.93396e-05							0.036	1.97756e-05
0.037	1.95082e-05							0.037	1.92621e-05							0.037	1.97467e-05
0.038	1.94958e-05							0.038	1.92651e-05							0.038	1.97589e-05
0.039	1.94658e-05							0.039	1.92386e-05							0.039	1.97357e-05
0.04	1.94506e-05							0.04	1.92428e-05							0.04	1.97665e-05
0.041	1.94173e-05							0.041	1.92219e-05							0.041	1.9773e-05
0.042	1.94197e-05							0.042	1.92449e-05							0.042	1.98002e-05
0.043	1.94409e-05							0.043	1.92465e-05							0.043	1.98533e-05
0.044	1.94085e-05							0.044	1.92177e-05							0.044	1.9833e-05
0.045	1.94014e-05							0.045	1.92166e-05							0.045	1.98523e-05
0.046	1.9408e-05							0.046	1.92658e-05							0.046	1.99111e-05
0.047	1.94019e-05							0.047	1.92391e-05							0.047	1.99242e-05
0.048	1.94329e-05							0.048	1.92655e-05							0.048	1.99707e-05
0.049	1.94643e-05							0.049	1.92985e-05							0.049	1.99889e-05
0.05	1.94026e-05							0.05	1.92412e-05							0.05	1.99765e-05
0.051	1.94524e-05							0.051	1.9302e-05							0.051	2.00505e-05
0.052	1.94375e-05							0.052	1.93369e-05							0.052	2.00992e-05
0.053	1.94283e-05							0.053	1.93e-05							0.053	2.00944e-05
0.054	1.94687e-05							0.054	1.93575e-05							0.054	2.01586e-05
0.055	1.95239e-05							0.055	1.94019e-05							0.055	2.02572e-05
0.056	1.95866e-05							0.056	1.94445e-05							0.056	2.03055e-05
0.057	1.95902e-05							0.057	1.94726e-05							0.057	2.03389e-05
0.058	1.96227e-05							0.058	1.9507e-05							0.058	2.03864e-05
0.059	1.97058e-05							0.059	1.95848e-05							0.059	2.05025e-05
0.06	1.97119e-05							0.06	1.95985e-05							0.06	2.05342e-05
0.061	1.97701e-05							0.061	1.96547e-05							0.061	2.05959e-05
0.062	1.98407e-05							0.062	1.97252e-05							0.062	2.07079e-05
0.063	1.98406e-05							0.063	1.96998e-05							0.063	2.07369e-05
0.064	1.99321e-05							0.064	1.97835e-05							0.064	2.08316e-05
0.065	1.99825e-05							0.065	1.98369e-05							0.065	2.09128e-05
0.066	1.99711e-05							0.066	1.98634e-05							0.066	2.09407e-05
0.067	2.01089e-05							0.067	2.00022e-05							0.067	2.10615e-05
0.068	2.02236e-05							0.068	2.01109e-05							0.068	2.11853e-05
0.069	2.02618e-05							0.069	2.01411e-05							0.069	2.12416e-05
0.07	2.03583e-05							0.07	2.02425e-05							0.07	2.1358e-05
0.071	2.04365e-05							0.071	2.02969e-05							0.071	2.14514e-05
0.072	2.05443e-05							0.072	2.04156e-05							0.072	2.15486e-05
0.073	2.06519e-05							0.073	2.05031e-05							0.073	2.16634e-05
0.074	2.07545e-05							0.074	2.05912e-05							0.074	2.1771e-05
0.075	2.08953e-05							0.075	2.07195e-05							0.075	2.1901e-05
0.076	2.09614e-05							0.076	2.07842e-05							0.076	2.19743e-05
0.077	2.10776e-05							0.077	2.08934e-05							0.077	2.21085e-05
0.078	2.12777e-05							0.078	2.10586e-05							0.078	2.23033e-05
0.079	2.13992e-05							0.079	2.11937e-05							0.079	2.24403e-05
0.08	2.15672e-05							0.08	2.13473e-05							0.08	2.25978e-05
0.081	2.17355e-05							0.081	2.14723e-05							0.081	2.2747e-05
0.082	2.18025e-05							0.082	2.1548e-05							0.082	2.28192e-05
0.083	2.19975e-05							0.083	2.17246e-05							0.083	2.30041e-05
0.084	2.21466e-05							0.084	2.18577e-05							0.084	2.31473e-05
0.085	2.22999e-05							0.085	2.19833e-05							0.085	2.33012e-05
0.086	2.2502e-05							0.086	2.21657e-05							0.086	2.34803e-05
0.087	2.26571e-05							0.087	2.23274e-05							0.087	2.3615e-05
0.088	2.28388e-05							0.088	2.24987e-05							0.088	2.3786e-05
0.089	2.30232e-05							0.089	2.26669e-05							0.089	2.39712e-05
0.09	2.31919e-05							0.09	2.28074e-05							0.09	2.41366e-05
0.091	2.34075e-05							0.091	2.30331e-05							0.091	2.4307e-05
0.092	2.35661e-05							0.092	2.31534e-05							0.092	2.44676e-05
0.093	2.38071e-05							0.093	2.33838e-05							0.093	2.4707e-05
0.094	2.40735e-05							0.094	2.36043e-05							0.094	2.49442e-05
0.095	2.42309e-05							0.095	2.37506e-05							0.095	2.50644e-05
0.096	2.44662e-05							0.096	2.39812e-05							0.096	2.52658e-05
0.097	2.4736e-05							0.097	2.41782e-05							0.097	2.54965e-05
0.098	2.49247e-05							0.098	2.43796e-05							0.098	2.56827e-05
0.099	2.51799e-05							0.099	2.4637e-05							0.099	2.59285e-05
0.1	2.54299e-05							0.1	2.48379e-05							0.1	2.61678e-05
0.101	2.56248e-05							0.101	2.505e-05							0.101	2.63545e-05
0.102	2.58782e-05							0.102	2.52906e-05							0.102	2.6594e-05
0.103	2.61107e-05							0.103	2.54743e-05							0.103	2.67973e-05
0.104	2.63483e-05							0.104	2.5711e-05							0.104	2.70382e-05
0.105	2.65731e-05							0.105	2.59225e-05							0.105	2.72478e-05
0.106	2.68538e-05							0.106	2.61853e-05							0.106	2.75074e-05
0.107	2.71303e-05							0.107	2.6447e-05							0.107	2.7791e-05
0.108	2.73225e-05							0.108	2.66319e-05							0.108	2.79965e-05
0.109	2.75787e-05							0.109	2.68617e-05							0.109	2.82543e-05
0.11	2.78472e-05							0.11	2.71185e-05							0.11	2.85363e-05
0.111	2.80468e-05							0.111	2.73215e-05							0.111	2.87228e-05
0.112	2.83059e-05							0.112	2.75558e-05							0.112	2.90054e-05
0.113	2.85217e-05							0.113	2.78087e-05							0.113	2.9297e-05
0.114	2.86799e-05							0.114	2.79465e-05							0.114	2.94798e-05
0.115	2.89265e-05							0.115	2.81994e-05							0.115	2.97558e-05
0.116	2.91183e-05							0.116	2.8392e-05							0.116	2.99973e-05
0.117	2.927e-05							0.117	2.85426e-05							0.117	3.02138e-05
0.118	2.94808e-05							0.118	2.87325e-05							0.118	3.04779e-05
0.119	2.96728e-05							0.119	2.89488e-05							0.119	3.07587e-05
0.12	2.98548e-05							0.12	2.9122e-05							0.12	3.101e-05
0.121	3.00115e-05							0.121	2.92858e-05							0.121	3.12513e-05
0.122	3.01423e-05							0.122	2.94376e-05							0.122	3.14808e-05
0.123	3.03358e-05							0.123	2.96354e-05							0.123	3.17566e-05
0.124	3.04638e-05							0.124	2.97865e-05							0.124	3.19856e-05
0.125	3.06153e-05							0.125	2.9927e-05							0.125	3.22278e-05
0.126	3.07729e-05							0.126	3.01033e-05							0.126	3.24963e-05
0.127	3.08309e-05							0.127	3.01822e-05							0.127	3.26726e-05
0.128	3.09795e-05							0.128	3.03613e-05							0.128	3.2937e-05
0.129	3.1118e-05							0.129	3.05149e-05							0.129	3.31803e-05
0.13	3.11904e-05							0.13	3.05878e-05							0.13	3.33785e-05
0.131	3.13598e-05							0.131	3.07812e-05							0.131	3.36649e-05
0.132	3.15176e-05							0.132	3.09331e-05							0.132	3.39175e-05
0.133	3.16308e-05							0.133	3.10462e-05							0.133	3.41201e-05
0.134	3.17582e-05							0.134	3.1204e-05							0.134	3.43775e-05
0.135	3.18742e-05							0.135	3.13239e-05							0.135	3.46193e-05
0.136	3.20317e-05							0.136	3.14548e-05							0.136	3.48495e-05
0.137	3.21682e-05							0.137	3.16119e-05							0.137	3.50758e-05
0.138	3.23077e-05							0.138	3.17695e-05							0.138	3.53181e-05
0.139	3.24729e-05							0.139	3.19866e-05							0.139	3.55758e-05
0.14	3.25591e-05							0.14	3.20768e-05							0.14	3.57527e-05
0.141	3.26935e-05							0.141	3.22133e-05							0.141	3.59869e-05
0.142	3.2856e-05							0.142	3.24269e-05							0.142	3.62682e-05
0.143	3.29412e-05							0.143	3.25231e-05							0.143	3.64209e-05
0.144	3.31622e-05							0.144	3.27367e-05							0.144	3.66745e-05
0.145	3.33396e-05							0.145	3.29553e-05							0.145	3.69404e-05
0.146	3.34363e-05							0.146	3.30751e-05							0.146	3.71374e-05
0.147	3.36568e-05							0.147	3.32926e-05							0.147	3.73889e-05
0.148	3.3828e-05							0.148	3.34887e-05							0.148	3.75895e-05
0.149	3.39787e-05							0.149	3.36468e-05							0.149	3.78086e-05
0.15	3.41937e-05							0.15	3.38674e-05							0.15	3.80706e-05
0.151	3.43592e-05							0.151	3.4022e-05							0.151	3.82466e-05
0.152	3.45538e-05							0.152	3.42203e-05							0.152	3.84618e-05
0.153	3.47135e-05							0.153	3.43916e-05							0.153	3.86904e-05
0.154	3.48784e-05							0.154	3.45837e-05							0.154	3.88951e-05
0.155	3.50897e-05							0.155	3.47948e-05							0.155	3.91047e-05
0.156	3.52279e-05							0.156	3.49752e-05							0.156	3.92346e-05
0.157	3.54583e-05							0.157	3.52442e-05							0.157	3.94927e-05
0.158	3.56983e-05							0.158	3.54962e-05							0.158	3.97517e-05
0.159	3.58665e-05							0.159	3.5647e-05							0.159	3.98604e-05
0.16	3.6104e-05							0.16	3.58869e-05							0.16	4.01017e-05
0.161	3.6306e-05							0.161	3.61233e-05							0.161	4.03092e-05
0.162	3.64768e-05							0.162	3.6307e-05							0.162	4.04674e-05
0.163	3.67459e-05							0.163	3.65752e-05							0.163	4.06748e-05
0.164	3.69504e-05							0.164	3.68011e-05							0.164	4.08435e-05
0.165	3.71501e-05							0.165	3.7002e-05							0.165	4.09943e-05
0.166	3.73972e-05							0.166	3.72397e-05							0.166	4.12003e-05
0.167	3.76031e-05							0.167	3.74514e-05							0.167	4.13466e-05
0.168	3.78283e-05							0.168	3.77008e-05							0.168	4.15245e-05
0.169	3.80424e-05							0.169	3.7918e-05							0.169	4.16686e-05
0.17	3.82819e-05							0.17	3.81563e-05							0.17	4.18428e-05
0.171	3.85559e-05							0.171	3.84263e-05							0.171	4.20444e-05
0.172	3.87337e-05							0.172	3.86493e-05							0.172	4.21621e-05
0.173	3.89602e-05							0.173	3.88823e-05							0.173	4.23589e-05
0.174	3.92402e-05							0.174	3.91563e-05							0.174	4.25541e-05
0.175	3.9415e-05							0.175	3.93709e-05							0.175	4.26641e-05
0.176	3.9688e-05							0.176	3.9649e-05							0.176	4.28465e-05
0.177	3.9939e-05							0.177	3.9881e-05							0.177	4.29979e-05
0.178	4.00912e-05							0.178	4.00623e-05							0.178	4.30781e-05
0.179	4.03532e-05							0.179	4.03398e-05							0.179	4.32631e-05
0.18	4.05518e-05							0.18	4.05331e-05							0.18	4.34052e-05
0.181	4.09389e-05							0.181	4.09182e-05							0.181	4.36988e-05
0.182	4.1255e-05							0.182	4.12647e-05							0.182	4.39237e-05
0.183	4.13711e-05							0.183	4.14025e-05							0.183	4.40117e-05
0.184	4.15045e-05							0.184	4.1543e-05							0.184	4.41091e-05
0.185	4.16409e-05							0.185	4.16728e-05							0.185	4.41808e-05
0.186	4.17992e-05							0.186	4.1848e-05							0.186	4.42729e-05
0.187	4.19666e-05							0.187	4.20421e-05							0.187	4.44049e-05
0.188	4.20817e-05							0.188	4.21471e-05							0.188	4.44882e-05
0.189	4.22199e-05							0.189	4.23029e-05							0.189	4.46201e-05
0.19	4.2372e-05							0.19	4.24649e-05							0.19	4.47338e-05
0.191	4.24046e-05							0.191	4.24933e-05							0.191	4.47803e-05
0.192	4.24956e-05							0.192	4.26322e-05							0.192	4.48791e-05
0.193	4.25895e-05							0.193	4.27241e-05							0.193	4.49558e-05
0.194	4.26097e-05							0.194	4.27472e-05							0.194	4.50301e-05
0.195	4.26935e-05							0.195	4.28584e-05							0.195	4.51675e-05
0.196	4.27632e-05							0.196	4.29469e-05							0.196	4.52665e-05
0.197	4.27703e-05							0.197	4.29653e-05							0.197	4.5309e-05
0.198	4.28255e-05							0.198	4.30341e-05							0.198	4.54001e-05
0.199	4.28138e-05							0.199	4.30162e-05							0.199	4.54606e-05
0.2	4.28439e-05							0.2	4.30569e-05							0.2	4.55384e-05
0.201	4.28513e-05							0.201	4.30816e-05							0.201	4.56059e-05
0.202	4.28451e-05							0.202	4.3093e-05							0.202	4.56793e-05
0.203	4.28606e-05							0.203	4.31212e-05							0.203	4.57833e-05
0.204	4.2798e-05							0.204	4.30732e-05							0.204	4.57819e-05
0.205	4.28075e-05							0.205	4.30672e-05							0.205	4.58334e-05
0.206	4.28308e-05							0.206	4.31059e-05							0.206	4.59535e-05
0.207	4.27629e-05							0.207	4.30271e-05							0.207	4.5955e-05
0.208	4.2826e-05							0.208	4.3096e-05							0.208	4.60743e-05
0.209	4.28647e-05							0.209	4.31709e-05							0.209	4.61845e-05
0.21	4.28131e-05							0.21	4.31299e-05							0.21	4.62247e-05
0.211	4.28609e-05							0.211	4.31668e-05							0.211	4.63222e-05
0.212	4.28555e-05							0.212	4.31815e-05							0.212	4.63594e-05
0.213	4.28593e-05							0.213	4.32139e-05							0.213	4.64053e-05
0.214	4.29104e-05							0.214	4.32959e-05							0.214	4.65003e-05
0.215	4.29148e-05							0.215	4.32997e-05							0.215	4.65759e-05
0.216	4.29397e-05							0.216	4.33359e-05							0.216	4.66321e-05
0.217	4.29327e-05							0.217	4.33525e-05							0.217	4.67067e-05
0.218	4.29377e-05							0.218	4.33751e-05							0.218	4.67723e-05
0.219	4.29971e-05							0.219	4.34317e-05							0.219	4.68536e-05
0.22	4.29848e-05							0.22	4.34334e-05							0.22	4.68634e-05
0.221	4.30581e-05							0.221	4.35319e-05							0.221	4.69865e-05
0.222	4.31422e-05							0.222	4.36536e-05							0.222	4.7101e-05
0.223	4.31144e-05							0.223	4.36311e-05							0.223	4.70936e-05
0.224	4.31746e-05							0.224	4.3728e-05							0.224	4.71887e-05
0.225	4.3228e-05							0.225	4.38056e-05							0.225	4.72922e-05
0.226	4.32551e-05							0.226	4.38455e-05							0.226	4.73289e-05
0.227	4.33482e-05							0.227	4.39698e-05							0.227	4.74384e-05
0.228	4.3393e-05							0.228	4.407e-05							0.228	4.75033e-05
0.229	4.34039e-05							0.229	4.41069e-05							0.229	4.75533e-05
0.23	4.34751e-05							0.23	4.4197e-05							0.23	4.76386e-05
0.231	4.34962e-05							0.231	4.42335e-05							0.231	4.76662e-05
0.232	4.35671e-05							0.232	4.43399e-05							0.232	4.77511e-05
0.233	4.36196e-05							0.233	4.44125e-05							0.233	4.77808e-05
0.234	4.36833e-05							0.234	4.45413e-05							0.234	4.78984e-05
0.235	4.37982e-05							0.235	4.46602e-05							0.235	4.80328e-05
0.236	4.38103e-05							0.236	4.4691e-05							0.236	4.80832e-05
0.237	4.38666e-05							0.237	4.47735e-05							0.237	4.81672e-05
0.238	4.3938e-05							0.238	4.48755e-05							0.238	4.83016e-05
0.239	4.3954e-05							0.239	4.48996e-05							0.239	4.8352e-05
0.24	4.40489e-05							0.24	4.50261e-05							0.24	4.84864e-05
0.241	4.40908e-05							0.241	4.51107e-05							0.241	4.85368e-05
0.242	4.40542e-05							0.242	4.51281e-05							0.242	4.85536e-05
0.243	4.4157e-05							0.243	4.52483e-05							0.243	4.8688e-05
0.244	4.42013e-05							0.244	4.53152e-05							0.244	4.87888e-05
0.245	4.41899e-05							0.245	4.53465e-05							0.245	4.88728e-05
0.246	4.42587e-05							0.246	4.54579e-05							0.246	4.89904e-05
0.247	4.43257e-05							0.247	4.55554e-05							0.247	4.91248e-05
0.248	4.43931e-05							0.248	4.56471e-05							0.248	4.92256e-05
0.249	4.44305e-05							0.249	4.56933e-05							0.249	4.93264e-05
0.25	4.44748e-05							0.25	4.57596e-05							0.25	4.94608e-05
0.251	4.45479e-05							0.251	4.58682e-05							0.251	4.9612e-05
0.252	4.45673e-05							0.252	4.5921e-05							0.252	4.97128e-05
0.253	4.46394e-05							0.253	4.59876e-05							0.253	4.98976e-05
0.254	4.4713e-05							0.254	4.60914e-05							0.254	5.00992e-05
0.255	4.46806e-05							0.255	4.61133e-05							0.255	5.01664e-05
0.256	4.47302e-05							0.256	4.62077e-05							0.256	5.03176e-05
0.257	4.47841e-05							0.257	4.62811e-05							0.257	5.04688e-05
0.258	4.47769e-05							0.258	4.6264e-05							0.258	5.05528e-05
0.259	4.48774e-05							0.259	4.64071e-05							0.259	5.0788e-05
0.26	4.49666e-05							0.26	4.65216e-05							0.26	5.10531e-05
0.261	4.49916e-05							0.261	4.65641e-05							0.261	5.12141e-05
0.262	4.50621e-05							0.262	4.66395e-05							0.262	5.14234e-05
0.263	4.5086e-05							0.263	4.67036e-05							0.263	5.15522e-05
0.264	4.51685e-05							0.264	4.68012e-05							0.264	5.16971e-05
0.265	4.52468e-05							0.265	4.69191e-05							0.265	5.18742e-05
0.266	4.52916e-05							0.266	4.70025e-05							0.266	5.20835e-05
0.267	4.5376e-05							0.267	4.71017e-05							0.267	5.23411e-05
0.268	4.53872e-05							0.268	4.71258e-05							0.268	5.24538e-05
0.269	4.54521e-05							0.269	4.72246e-05							0.269	5.26148e-05
0.27	4.55467e-05							0.27	4.73344e-05							0.27	5.28563e-05
0.271	4.55499e-05							0.271	4.73506e-05							0.271	5.29529e-05
0.272	4.5668e-05							0.272	4.74899e-05							0.272	5.31944e-05
0.273	4.58005e-05							0.273	4.76314e-05							0.273	5.35003e-05
0.274	4.57989e-05							0.274	4.76832e-05							0.274	5.37096e-05
0.275	4.59064e-05							0.275	4.78426e-05							0.275	5.39672e-05
0.276	4.60109e-05							0.276	4.79449e-05							0.276	5.41926e-05
0.277	4.6093e-05							0.277	4.80214e-05							0.277	5.44019e-05
0.278	4.62097e-05							0.278	4.8142e-05							0.278	5.46917e-05
0.279	4.63003e-05							0.279	4.82433e-05							0.279	5.4901e-05
0.28	4.64073e-05							0.28	4.83996e-05							0.28	5.50942e-05
0.281	4.64964e-05							0.281	4.85257e-05							0.281	5.53357e-05
0.282	4.65905e-05							0.282	4.86126e-05							0.282	5.55933e-05
0.283	4.67325e-05							0.283	4.87955e-05							0.283	5.5867e-05
0.284	4.68785e-05							0.284	4.89538e-05							0.284	5.61407e-05
0.285	4.70271e-05							0.285	4.91283e-05							0.285	5.64788e-05
0.286	4.71895e-05							0.286	4.92862e-05							0.286	5.6833e-05
0.287	4.72372e-05							0.287	4.93719e-05							0.287	5.6994e-05
0.288	4.73887e-05							0.288	4.95432e-05							0.288	5.72838e-05
0.289	4.75535e-05							0.289	4.97107e-05							0.289	5.75736e-05
0.29	4.76728e-05							0.29	4.98207e-05							0.29	5.78312e-05
0.291	4.78536e-05							0.291	5.00245e-05							0.291	5.81532e-05
0.292	4.79869e-05							0.292	5.01989e-05							0.292	5.84269e-05
0.293	4.81194e-05							0.293	5.03442e-05							0.293	5.86684e-05
0.294	4.83025e-05							0.294	5.05122e-05							0.294	5.89743e-05
0.295	4.84275e-05							0.295	5.07006e-05							0.295	5.92319e-05
0.296	4.86233e-05							0.296	5.09019e-05							0.296	5.957e-05
0.297	4.878e-05							0.297	5.1089e-05							0.297	5.99081e-05
0.298	4.89967e-05							0.298	5.12997e-05							0.298	6.02623e-05
0.299	4.922e-05							0.299	5.15511e-05							0.299	6.06165e-05
0.3	4.9388e-05							0.3	5.17344e-05							0.3	6.08741e-05
0.301	4.9596e-05							0.301	5.19574e-05							0.301	6.12122e-05
0.302	4.98343e-05							0.302	5.22035e-05							0.302	6.16147e-05
0.303	5.00077e-05							0.303	5.23811e-05							0.303	6.19367e-05
0.304	5.02667e-05							0.304	5.26587e-05							0.304	6.2307e-05
0.305	5.0521e-05							0.305	5.29527e-05							0.305	6.26612e-05
0.306	5.07284e-05							0.306	5.31342e-05							0.306	6.29188e-05
0.307	5.10107e-05							0.307	5.3408e-05							0.307	6.33374e-05
0.308	5.12349e-05							0.308	5.36683e-05							0.308	6.37238e-05
0.309	5.14433e-05							0.309	5.39135e-05							0.309	6.40941e-05
0.31	5.17534e-05							0.31	5.42113e-05							0.31	6.45127e-05
0.311	5.20473e-05							0.311	5.45433e-05							0.311	6.49313e-05
0.312	5.23595e-05							0.312	5.48444e-05							0.312	6.53499e-05
0.313	5.26249e-05							0.313	5.51309e-05							0.313	6.57524e-05
0.314	5.2919e-05							0.314	5.54368e-05							0.314	6.62032e-05
0.315	5.33016e-05							0.315	5.58004e-05							0.315	6.66701e-05
0.316	5.35838e-05							0.316	5.61198e-05							0.316	6.70404e-05
0.317	5.39251e-05							0.317	5.6486e-05							0.317	6.74912e-05
0.318	5.42947e-05							0.318	5.68674e-05							0.318	6.80064e-05
0.319	5.45284e-05							0.319	5.71464e-05							0.319	6.83928e-05
0.32	5.48957e-05							0.32	5.75463e-05							0.32	6.88758e-05
0.321	5.52678e-05							0.321	5.79093e-05							0.321	6.9391e-05
0.322	5.5558e-05							0.322	5.82297e-05							0.322	6.98096e-05
0.323	5.60057e-05							0.323	5.86553e-05							0.323	7.0357e-05
0.324	5.64025e-05							0.324	5.90805e-05							0.324	7.08883e-05
0.325	5.67706e-05							0.325	5.94871e-05							0.325	7.13713e-05
0.326	5.72142e-05							0.326	5.99443e-05							0.326	7.19348e-05
0.327	5.76418e-05							0.327	6.03626e-05							0.327	7.24983e-05
0.328	5.80748e-05							0.328	6.08201e-05							0.328	7.3094e-05
0.329	5.8499e-05							0.329	6.12785e-05							0.329	7.36736e-05
0.33	5.89552e-05							0.33	6.17595e-05							0.33	7.42532e-05
0.331	5.94414e-05							0.331	6.22591e-05							0.331	7.48328e-05
0.332	5.98771e-05							0.332	6.2693e-05							0.332	7.53641e-05
0.333	6.0367e-05							0.333	6.31874e-05							0.333	7.59598e-05
0.334	6.09001e-05							0.334	6.37546e-05							0.334	7.66843e-05
0.335	6.13519e-05							0.335	6.42154e-05							0.335	7.72961e-05
0.336	6.19333e-05							0.336	6.48144e-05							0.336	7.80206e-05
0.337	6.25384e-05							0.337	6.54114e-05							0.337	7.87612e-05
0.338	6.30503e-05							0.338	6.59753e-05							0.338	7.93891e-05
0.339	6.36633e-05							0.339	6.66285e-05							0.339	8.00975e-05
0.34	6.42468e-05							0.34	6.72447e-05							0.34	8.08381e-05
0.341	6.48571e-05							0.341	6.78469e-05							0.341	8.15948e-05
0.342	6.55321e-05							0.342	6.85323e-05							0.342	8.24159e-05
0.343	6.61744e-05							0.343	6.91787e-05							0.343	8.3237e-05
0.344	6.68303e-05							0.344	6.9884e-05							0.344	8.4042e-05
0.345	6.75122e-05							0.345	7.05665e-05							0.345	8.48792e-05
0.346	6.82048e-05							0.346	7.125e-05							0.346	8.56842e-05
0.347	6.8916e-05							0.347	7.20128e-05							0.347	8.65858e-05
0.348	6.95851e-05							0.348	7.27237e-05							0.348	8.74069e-05
0.349	7.03519e-05							0.349	7.35298e-05							0.349	8.83407e-05
0.35	7.11915e-05							0.35	7.43714e-05							0.35	8.93711e-05
0.351	7.18997e-05							0.351	7.51032e-05							0.351	9.02405e-05
0.352	7.27008e-05							0.352	7.5948e-05							0.352	9.12387e-05
0.353	7.35144e-05							0.353	7.68073e-05							0.353	9.23013e-05
0.354	7.43253e-05							0.354	7.76059e-05							0.354	9.32834e-05
0.355	7.52032e-05							0.355	7.85163e-05							0.355	9.43943e-05
0.356	7.60729e-05							0.356	7.94233e-05							0.356	9.54247e-05
0.357	7.69543e-05							0.357	8.03482e-05							0.357	9.65356e-05
0.358	7.79365e-05							0.358	8.13864e-05							0.358	9.77109e-05
0.359	7.89527e-05							0.359	8.24403e-05							0.359	9.8854e-05
0.36	8.01127e-05							0.36	8.37376e-05							0.36	0.000100062
0.361	8.14562e-05							0.361	8.52262e-05							0.361	0.000101317
0.362	8.31788e-05							0.362	8.71479e-05							0.362	0.000102734
0.363	8.53183e-05							0.363	8.95639e-05							0.363	0.000104344
0.364	8.7864e-05							0.364	9.24318e-05							0.364	0.000106147
0.365	9.09647e-05							0.365	9.58317e-05							0.365	0.000108434
0.366	9.44961e-05							0.366	9.96514e-05							0.366	0.000111203
0.367	9.82961e-05							0.367	0.000103658							0.367	0.000114503
0.368	0.000102304							0.368	0.000107869							0.368	0.000118432
0.369	0.000106312							0.369	0.000111976							0.369	0.000122779
0.37	0.000110137							0.37	0.000115809							0.37	0.000127271
0.371	0.000113817							0.371	0.000119449							0.371	0.000131972
0.372	0.000117184							0.372	0.000122741							0.372	0.000136673
0.373	0.000120254							0.373	0.000125617							0.373	0.000141229
0.374	0.000123017							0.374	0.000128256							0.374	0.000145608
0.375	0.000125462							0.375	0.000130614							0.375	0.000149762
0.376	0.000127658							0.376	0.000132725							0.376	0.000153642
0.377	0.00012952							0.377	0.000134514							0.377	0.000157136
0.378	0.000131166							0.378	0.000136107							0.378	0.000160356
0.379	0.000132676							0.379	0.000137599							0.379	0.000163415
0.38	0.000133944							0.38	0.000138871							0.38	0.000166152
0.381	0.000135147							0.381	0.000140085							0.381	0.000168728
0.382	0.000136242							0.382	0.000141221							0.382	0.000170982
0.383	0.00013712							0.383	0.000142174							0.383	0.000172914
0.384	0.00013803							0.384	0.000143153							0.384	0.000175007
0.385	0.000138914							0.385	0.000144094							0.385	0.000176778
0.386	0.000139732							0.386	0.000145032							0.386	0.000178549
0.387	0.000140586							0.387	0.00014599							0.387	0.00018032
0.388	0.000141356							0.388	0.000146908							0.388	0.00018193
0.389	0.000142085							0.389	0.000147717							0.389	0.000183379
0.39	0.00014283							0.39	0.000148584							0.39	0.000184828
0.391	0.00014355							0.391	0.000149424							0.391	0.000186277
0.392	0.000144315							0.392	0.000150307							0.392	0.000187726
0.393	0.000145059							0.393	0.000151167							0.393	0.000189014
0.394	0.000145819							0.394	0.000152042							0.394	0.000190463
0.395	0.00014661							0.395	0.000152947							0.395	0.000191751
0.396	0.000147316							0.396	0.000153775							0.396	0.000193039
0.397	0.000148099							0.397	0.000154658							0.397	0.000194327
0.398	0.000148916							0.398	0.000155582							0.398	0.000195776
0.399	0.000149625							0.399	0.000156383							0.399	0.000197064
0.4	0.00015046							0.4	0.000157302							0.4	0.000198513
0.401	0.0001513							0.401	0.000158227							0.401	0.000199962
0.402	0.000152067							0.402	0.00015906							0.402	0.00020125
0.403	0.000152929							0.403	0.000159979							0.403	0.000202699
0.404	0.000153755							0.404	0.000160895							0.404	0.000204148
0.405	0.00015461							0.405	0.000161766							0.405	0.000205436
0.406	0.000155355							0.406	0.00016266							0.406	0.000207046
0.407	0.000156037							0.407	0.000163519							0.407	0.000208495
0.408	0.000156765							0.408	0.000164359							0.408	0.000209944
0.409	0.000157623							0.409	0.000165129							0.409	0.000211232
0.41	0.000158492							0.41	0.000165879							0.41	0.000212681
0.411	0.000159349							0.411	0.000166661							0.411	0.00021413
0.412	0.000160025							0.412	0.000167319							0.412	0.000215418
0.413	0.00016069							0.413	0.000168082							0.413	0.000216867
0.414	0.000161274							0.414	0.000168815							0.414	0.000218316
0.415	0.000161813							0.415	0.000169425							0.415	0.000219604
0.416	0.000162553							0.416	0.000170093							0.416	0.000221053
0.417	0.000163296							0.417	0.000170762							0.417	0.000222341
0.418	0.000163928							0.418	0.000171344							0.418	0.000223629
0.419	0.000164522							0.419	0.000171983							0.419	0.000225078
0.42	0.000165074							0.42	0.000172536							0.42	0.000226366
0.421	0.000165545							0.421	0.000173062							0.421	0.000227654
0.422	0.000166083							0.422	0.00017363							0.422	0.000228942
0.423	0.000166621							0.423	0.000174172							0.423	0.000230069
0.424	0.000167249							0.424	0.00017475							0.424	0.000231357
0.425	0.000167823							0.425	0.000175271							0.425	0.000232484
0.426	0.000168406							0.426	0.000175874							0.426	0.000233611
0.427	0.000169024							0.427	0.000176518							0.427	0.000234899
0.428	0.000169568							0.428	0.000177083							0.428	0.000236187
0.429	0.000170169							0.429	0.000177736							0.429	0.000237475
0.43	0.00017084							0.43	0.000178451							0.43	0.000238602
0.431	0.000171505							0.431	0.000179145							0.431	0.00023989
0.432	0.000172286							0.432	0.000179951							0.432	0.000241017
0.433	0.000173068							0.433	0.000180787							0.433	0.000242466
0.434	0.000173812							0.434	0.000181594							0.434	0.000243593
0.435	0.000174631							0.435	0.000182542							0.435	0.000245042
0.436	0.000175488							0.436	0.000183501							0.436	0.000246491
0.437	0.000176404							0.437	0.000184539							0.437	0.00024794
0.438	0.000177446							0.438	0.00018562							0.438	0.000249389
0.439	0.000178572							0.439	0.000186791							0.439	0.000250999
0.44	0.000179791							0.44	0.000188007							0.44	0.000252609
0.441	0.000180994							0.441	0.000189256							0.441	0.00025438
0.442	0.000182151							0.442	0.000190551							0.442	0.000256151
0.443	0.000180942							0.443	0.000189328							0.443	0.000255185
0.442	0.000159825							0.442	0.000166757							0.442	0.000237174
0.441	0.000130799							0.441	0.000135841							0.441	0.000206745
0.44	0.000104876							0.44	0.000108434							0.44	0.000178521
0.439	8.21899e-05							0.439	8.46352e-05							0.439	0.00015284
0.438	6.20702e-05							0.438	6.36323e-05							0.438	0.000129276
0.437	4.41221e-05							0.437	4.49595e-05							0.437	0.000107638
0.436	2.81027e-05							0.436	2.83699e-05							0.436	8.78514e-05
0.435	1.36068e-05							0.435	1.33815e-05							0.435	6.94323e-05
0.434	5.14618e-07							0.434	-1.92439e-07							0.434	5.23215e-05
0.433	-1.13132e-05							0.433	-1.24463e-05							0.433	3.64896e-05
0.432	-2.21992e-05							0.432	-2.37389e-05							0.432	2.16882e-05
0.431	-3.21721e-05							0.431	-3.40462e-05							0.431	7.90398e-06
0.43	-4.13457e-05							0.43	-4.35364e-05							0.43	-4.9938e-06
0.429	-4.97945e-05							0.429	-5.22962e-05							0.429	-1.70625e-05
0.428	-5.75692e-05							0.428	-6.02933e-05							0.428	-2.83374e-05
0.427	-6.47535e-05							0.427	-6.77161e-05							0.427	-3.89361e-05
0.426	-7.13995e-05							0.426	-7.46057e-05							0.426	-4.88439e-05
0.425	-7.75465e-05							0.425	-8.09829e-05							0.425	-5.81196e-05
0.424	-8.32501e-05							0.424	-8.69121e-05							0.424	-6.68955e-05
0.423	-8.84466e-05							0.423	-9.23019e-05							0.423	-7.50687e-05
0.422	-9.32999e-05							0.422	-9.73573e-05							0.422	-8.27715e-05
0.421	-9.78297e-05							0.421	-0.000102076							0.421	-9.00627e-05
0.42	-0.000101945							0.42	-0.00010633							0.42	-9.67659e-05
0.419	-0.00010582							0.419	-0.00011038							0.419	-0.000103175
0.418	-0.000109412							0.418	-0.000114121							0.418	-0.000109217
0.417	-0.000112674							0.417	-0.000117544							0.417	-0.000114803
0.416	-0.000115763							0.416	-0.000120745							0.416	-0.000120095
0.415	-0.000118587							0.415	-0.000123652							0.415	-0.000125063
0.414	-0.000121226							0.414	-0.000126331							0.414	-0.000129738
0.413	-0.00012368							0.413	-0.000128849							0.413	-0.000134148
0.412	-0.000125961							0.412	-0.000131167							0.412	-0.000138264
0.411	-0.000128025							0.411	-0.000133302							0.411	-0.000142233
0.41	-0.00012992							0.41	-0.000135212							0.41	-0.000145761
0.409	-0.000131704							0.409	-0.000136991							0.409	-0.000149142
0.408	-0.000133448							0.408	-0.000138716							0.408	-0.000152376
0.407	-0.000134982							0.407	-0.000140267							0.407	-0.000155463
0.406	-0.000136546							0.406	-0.000141765							0.406	-0.000158403
0.405	-0.000138022							0.405	-0.000143218							0.405	-0.000161049
0.404	-0.00013934							0.404	-0.000144484							0.404	-0.000163548
0.403	-0.00014068							0.403	-0.000145791							0.403	-0.0001659
0.402	-0.000141959							0.402	-0.000146998							0.402	-0.000168105
0.401	-0.000143074							0.401	-0.000148079							0.401	-0.000170163
0.4	-0.000144243							0.4	-0.000149199							0.4	-0.000172074
0.399	-0.000145342							0.399	-0.000150283							0.399	-0.000173985
0.398	-0.000146353							0.398	-0.000151222							0.398	-0.000175602
0.397	-0.000147327							0.397	-0.000152184							0.397	-0.000177219
0.396	-0.000148251							0.396	-0.00015304							0.396	-0.000178689
0.395	-0.000149125							0.395	-0.000153889							0.395	-0.000180012
0.394	-0.000149944							0.394	-0.00015468							0.394	-0.000181335
0.393	-0.000150718							0.393	-0.000155463							0.393	-0.000182364
0.392	-0.000151507							0.392	-0.000156185							0.392	-0.00018354
0.391	-0.000152171							0.391	-0.000156821							0.391	-0.000184569
0.39	-0.000152809							0.39	-0.000157411							0.39	-0.000185451
0.389	-0.000153363							0.389	-0.000157998							0.389	-0.000186333
0.388	-0.00015379							0.388	-0.000158386							0.388	-0.000186921
0.387	-0.000154259							0.387	-0.000158858							0.387	-0.000187656
0.386	-0.000154693							0.386	-0.000159242							0.386	-0.000188097
0.385	-0.000154988							0.385	-0.000159518							0.385	-0.000188538
0.384	-0.000155265							0.384	-0.000159762							0.384	-0.000188979
0.383	-0.000155416							0.383	-0.000159874							0.383	-0.000189126
0.382	-0.000155486							0.382	-0.000159889							0.382	-0.000189273
0.381	-0.00015556							0.381	-0.000159907							0.381	-0.000189273
0.38	-0.000155561							0.38	-0.000159848							0.38	-0.000189273
0.379	-0.000155566							0.379	-0.000159784							0.379	-0.000189126
0.378	-0.000155482							0.378	-0.000159643							0.378	-0.000188979
0.377	-0.00015533							0.377	-0.000159435							0.377	-0.000188685
0.376	-0.000155221							0.376	-0.000159268							0.376	-0.000188391
0.375	-0.000154986							0.375	-0.000159028							0.375	-0.000188097
0.374	-0.000154825							0.374	-0.000158808							0.374	-0.000187656
0.373	-0.000154679							0.373	-0.00015864							0.373	-0.000187362
0.372	-0.00015443							0.372	-0.000158299							0.372	-0.000186921
0.371	-0.000154298							0.371	-0.000158104							0.371	-0.00018648
0.37	-0.000154179							0.37	-0.000157921							0.37	-0.000186186
0.369	-0.000154035							0.369	-0.000157672							0.369	-0.000185598
0.368	-0.000154004							0.368	-0.000157588							0.368	-0.000185304
0.367	-0.000153989							0.367	-0.000157497							0.367	-0.00018501
0.366	-0.000153981							0.366	-0.000157404							0.366	-0.000184716
0.365	-0.000154039							0.365	-0.000157389							0.365	-0.000184569
0.364	-0.000154084							0.364	-0.000157367							0.364	-0.000184275
0.363	-0.000154212							0.363	-0.000157425							0.363	-0.000184275
0.362	-0.000154364							0.362	-0.00015749							0.362	-0.000184128
0.361	-0.000154565							0.361	-0.000157648							0.361	-0.000184128
0.36	-0.000154825							0.36	-0.000157814							0.36	-0.000183981
0.359	-0.000155031							0.359	-0.000157914							0.359	-0.000183981
0.358	-0.000155351							0.358	-0.000158128							0.358	-0.000183981
0.357	-0.000155759							0.357	-0.000158417							0.357	-0.000184128
0.356	-0.000156091							0.356	-0.000158638							0.356	-0.000184275
0.355	-0.000156582							0.355	-0.000159032							0.355	-0.000184422
0.354	-0.000157125							0.354	-0.000159419							0.354	-0.000184716
0.353	-0.000157646							0.353	-0.000159773							0.353	-0.000184863
0.352	-0.000158233							0.352	-0.000160196							0.352	-0.000185157
0.351	-0.000158791							0.351	-0.000160585							0.351	-0.000185304
0.35	-0.000159323							0.35	-0.000160987							0.35	-0.000185304
0.349	-0.000159914							0.349	-0.00016136							0.349	-0.000185304
0.348	-0.000160423							0.348	-0.000161662							0.348	-0.000185304
0.347	-0.000160812							0.347	-0.000161839							0.347	-0.000185157
0.346	-0.000160975							0.346	-0.000161818							0.346	-0.000184569
0.345	-0.000160902							0.345	-0.000161571							0.345	-0.000183834
0.344	-0.000160494							0.344	-0.000160948							0.344	-0.000182658
0.343	-0.000159458							0.343	-0.000159671							0.343	-0.000180894
0.342	-0.000157705							0.342	-0.000157679							0.342	-0.000178542
0.341	-0.000155009							0.341	-0.000154699							0.341	-0.000175308
0.34	-0.000151078							0.34	-0.000150361							0.34	-0.000171339
0.339	-0.000145984							0.339	-0.000144636							0.339	-0.000166341
0.338	-0.000139665							0.338	-0.000137517							0.338	-0.000160167
0.337	-0.000132361							0.337	-0.000129361							0.337	-0.000152376
0.336	-0.000124725							0.336	-0.000121052							0.336	-0.000143703
0.335	-0.000117268							0.335	-0.000113155							0.335	-0.00012818
0.334	-0.00011031							0.334	-0.000106109							0.334	-0.000119766
0.333	-0.000104259							0.333	-0.000100152							0.333	-0.000112486
0.332	-9.90481e-05							0.332	-9.52293e-05							0.332	-0.000106326
0.331	-9.4706e-05							0.331	-9.12611e-05							0.331	-0.000101216
0.33	-9.10762e-05							0.33	-8.81012e-05							0.33	-9.6918e-05
0.329	-8.81084e-05							0.329	-8.54909e-05							0.329	-9.3362e-05
0.328	-8.56346e-05							0.328	-8.33768e-05							0.328	-9.0422e-05
0.327	-8.35425e-05							0.327	-8.15206e-05							0.327	-8.786e-05
0.326	-8.17588e-05							0.326	-7.99614e-05							0.326	-8.5704e-05
0.325	-8.02269e-05							0.325	-7.86139e-05							0.325	-8.387e-05
0.324	-7.87925e-05							0.324	-7.73422e-05							0.324	-8.2176e-05
0.323	-7.76241e-05							0.323	-7.62727e-05							0.323	-8.0734e-05
0.322	-7.65388e-05							0.322	-7.53059e-05							0.322	-7.9446e-05
0.321	-7.54649e-05							0.321	-7.42987e-05							0.321	-7.8214e-05
0.32	-7.46018e-05							0.32	-7.34777e-05							0.32	-7.7164e-05
0.319	-7.37802e-05							0.319	-7.26873e-05							0.319	-7.6184e-05
0.318	-7.29725e-05							0.318	-7.1945e-05							0.318	-7.5232e-05
0.317	-7.22802e-05							0.317	-7.13263e-05							0.317	-7.4448e-05
0.316	-7.16085e-05							0.316	-7.07112e-05							0.316	-7.3664e-05
0.315	-7.1028e-05							0.315	-7.01087e-05							0.315	-7.295e-05
0.314	-7.04404e-05							0.314	-6.95546e-05							0.314	-7.2264e-05
0.313	-6.98896e-05							0.313	-6.8975e-05							0.313	-7.162e-05
0.312	-6.93604e-05							0.312	-6.84963e-05							0.312	-7.1074e-05
0.311	-6.87991e-05							0.311	-6.79604e-05							0.311	-7.0444e-05
0.31	-6.83639e-05							0.31	-6.75209e-05							0.31	-6.9926e-05
0.309	-6.79459e-05							0.309	-6.70987e-05							0.309	-6.9436e-05
0.308	-6.73837e-05							0.308	-6.65756e-05							0.308	-6.8834e-05
0.307	-6.69866e-05							0.307	-6.61729e-05							0.307	-6.8344e-05
0.306	-6.66166e-05							0.306	-6.58117e-05							0.306	-6.7924e-05
0.305	-6.61728e-05							0.305	-6.53759e-05							0.305	-6.7462e-05
0.304	-6.58314e-05							0.304	-6.50737e-05							0.304	-6.7084e-05
0.303	-6.54839e-05							0.303	-6.47512e-05							0.303	-6.6706e-05
0.302	-6.51329e-05							0.302	-6.44082e-05							0.302	-6.63e-05
0.301	-6.48539e-05							0.301	-6.40948e-05							0.301	-6.595e-05
0.3	-6.45273e-05							0.3	-6.37437e-05							0.3	-6.56e-05
0.299	-6.42361e-05							0.299	-6.34539e-05							0.299	-6.525e-05
0.298	-6.39226e-05							0.298	-6.31724e-05							0.298	-6.4928e-05
0.297	-6.36761e-05							0.297	-6.28951e-05							0.297	-6.4648e-05
0.296	-6.34207e-05							0.296	-6.26672e-05							0.296	-6.434e-05
0.295	-6.30887e-05							0.295	-6.2354e-05							0.295	-6.3962e-05
0.294	-6.28573e-05							0.294	-6.21257e-05							0.294	-6.371e-05
0.293	-6.26577e-05							0.293	-6.1933e-05							0.293	-6.3472e-05
0.292	-6.23832e-05							0.292	-6.16458e-05							0.292	-6.3164e-05
0.291	-6.21942e-05							0.291	-6.14587e-05							0.291	-6.2968e-05
0.29	-6.20085e-05							0.29	-6.12937e-05							0.29	-6.2814e-05
0.289	-6.17931e-05							0.289	-6.10622e-05							0.289	-6.259e-05
0.288	-6.16551e-05							0.288	-6.092e-05							0.288	-6.238e-05
0.287	-6.14472e-05							0.287	-6.07265e-05							0.287	-6.2156e-05
0.286	-6.12483e-05							0.286	-6.05288e-05							0.286	-6.1988e-05
0.285	-6.11027e-05							0.285	-6.03837e-05							0.285	-6.1806e-05
0.284	-6.09313e-05							0.284	-6.02236e-05							0.284	-6.1596e-05
0.283	-6.07975e-05							0.283	-6.01077e-05							0.283	-6.147e-05
0.282	-6.06712e-05							0.282	-5.99821e-05							0.282	-6.1358e-05
0.281	-6.04966e-05							0.281	-5.97515e-05							0.281	-6.1148e-05
0.28	-6.03591e-05							0.28	-5.96237e-05							0.28	-6.0966e-05
0.279	-6.01779e-05							0.279	-5.94484e-05							0.279	-6.0756e-05
0.278	-6.00835e-05							0.278	-5.93579e-05							0.278	-6.0658e-05
0.277	-6.00071e-05							0.277	-5.92687e-05							0.277	-6.0588e-05
0.276	-5.98321e-05							0.276	-5.91011e-05							0.276	-6.042e-05
0.275	-5.97254e-05							0.275	-5.90163e-05							0.275	-6.0322e-05
0.274	-5.9649e-05							0.274	-5.89167e-05							0.274	-6.01029e-05
0.273	-5.94927e-05							0.273	-5.87669e-05							0.273	-5.99737e-05
0.272	-5.946e-05							0.272	-5.87049e-05							0.272	-5.99319e-05
0.271	-5.93936e-05							0.271	-5.86235e-05							0.271	-5.98472e-05
0.27	-5.92328e-05							0.27	-5.84744e-05							0.27	-5.96784e-05
0.269	-5.91456e-05							0.269	-5.84236e-05							0.269	-5.95962e-05
0.268	-5.9081e-05							0.268	-5.83231e-05							0.268	-5.94727e-05
0.267	-5.90105e-05							0.267	-5.82716e-05							0.267	-5.94003e-05
0.266	-5.89425e-05							0.266	-5.82017e-05							0.266	-5.93473e-05
0.265	-5.8902e-05							0.265	-5.81438e-05							0.265	-5.92966e-05
0.264	-5.89037e-05							0.264	-5.81242e-05							0.264	-5.92685e-05
0.263	-5.88031e-05							0.263	-5.80389e-05							0.263	-5.91658e-05
0.262	-5.87473e-05							0.262	-5.79729e-05							0.262	-5.91371e-05
0.261	-5.87278e-05							0.261	-5.79522e-05							0.261	-5.90969e-05
0.26	-5.86393e-05							0.26	-5.78398e-05							0.26	-5.89609e-05
0.259	-5.86476e-05							0.259	-5.78526e-05							0.259	-5.89595e-05
0.258	-5.86429e-05							0.258	-5.78325e-05							0.258	-5.89468e-05
0.257	-5.85036e-05							0.257	-5.77062e-05							0.257	-5.88214e-05
0.256	-5.84973e-05							0.256	-5.77102e-05							0.256	-5.87841e-05
0.255	-5.8451e-05							0.255	-5.76811e-05							0.255	-5.87464e-05
0.254	-5.83939e-05							0.254	-5.76084e-05							0.254	-5.86781e-05
0.253	-5.84246e-05							0.253	-5.76315e-05							0.253	-5.8671e-05
0.252	-5.84095e-05							0.252	-5.76188e-05							0.252	-5.86366e-05
0.251	-5.83758e-05							0.251	-5.76158e-05							0.251	-5.86415e-05
0.25	-5.83782e-05							0.25	-5.75804e-05							0.25	-5.86211e-05
0.249	-5.83203e-05							0.249	-5.75458e-05							0.249	-5.85721e-05
0.248	-5.83268e-05							0.248	-5.75578e-05							0.248	-5.85656e-05
0.247	-5.83022e-05							0.247	-5.75189e-05							0.247	-5.85078e-05
0.246	-5.83378e-05							0.246	-5.75162e-05							0.246	-5.85187e-05
0.245	-5.83454e-05							0.245	-5.75528e-05							0.245	-5.85261e-05
0.244	-5.82735e-05							0.244	-5.74687e-05							0.244	-5.84296e-05
0.243	-5.83024e-05							0.243	-5.74816e-05							0.243	-5.84249e-05
0.242	-5.83369e-05							0.242	-5.74997e-05							0.242	-5.84346e-05
0.241	-5.82687e-05							0.241	-5.74547e-05							0.241	-5.83603e-05
0.24	-5.83398e-05							0.24	-5.74949e-05							0.24	-5.84204e-05
0.239	-5.83416e-05							0.239	-5.75285e-05							0.239	-5.84374e-05
0.238	-5.83433e-05							0.238	-5.75351e-05							0.238	-5.84122e-05
0.237	-5.83908e-05							0.237	-5.75861e-05							0.237	-5.84394e-05
0.236	-5.83925e-05							0.236	-5.75771e-05							0.236	-5.84122e-05
0.235	-5.84017e-05							0.235	-5.76087e-05							0.235	-5.84268e-05
0.234	-5.84206e-05							0.234	-5.7609e-05							0.234	-5.84279e-05
0.233	-5.84668e-05							0.233	-5.76541e-05							0.233	-5.8447e-05
0.232	-5.85114e-05							0.232	-5.77167e-05							0.232	-5.84568e-05
0.231	-5.84724e-05							0.231	-5.76653e-05							0.231	-5.83819e-05
0.23	-5.85043e-05							0.23	-5.76729e-05							0.23	-5.83648e-05
0.229	-5.85335e-05							0.229	-5.77157e-05							0.229	-5.84185e-05
0.228	-5.85007e-05							0.228	-5.76767e-05							0.228	-5.83947e-05
0.227	-5.85896e-05							0.227	-5.77555e-05							0.227	-5.84579e-05
0.226	-5.86703e-05							0.226	-5.78257e-05							0.226	-5.84782e-05
0.225	-5.86432e-05							0.225	-5.78236e-05							0.225	-5.84803e-05
0.224	-5.87234e-05							0.224	-5.78806e-05							0.224	-5.85159e-05
0.223	-5.87401e-05							0.223	-5.79145e-05							0.223	-5.85326e-05
0.222	-5.87403e-05							0.222	-5.79318e-05							0.222	-5.85159e-05
0.221	-5.88274e-05							0.221	-5.80326e-05							0.221	-5.85861e-05
0.22	-5.88723e-05							0.22	-5.80732e-05							0.22	-5.86161e-05
0.219	-5.8886e-05							0.219	-5.80818e-05							0.219	-5.86437e-05
0.218	-5.89298e-05							0.218	-5.81128e-05							0.218	-5.86405e-05
0.217	-5.89511e-05							0.217	-5.81451e-05							0.217	-5.86367e-05
0.216	-5.90249e-05							0.216	-5.82199e-05							0.216	-5.87055e-05
0.215	-5.90416e-05							0.215	-5.8264e-05							0.215	-5.87159e-05
0.214	-5.91205e-05							0.214	-5.83406e-05							0.214	-5.87912e-05
0.213	-5.92169e-05							0.213	-5.84453e-05							0.213	-5.88725e-05
0.212	-5.92246e-05							0.212	-5.84484e-05							0.212	-5.88804e-05
0.211	-5.93101e-05							0.211	-5.8514e-05							0.211	-5.89214e-05
0.21	-5.93877e-05							0.21	-5.86007e-05							0.21	-5.89824e-05
0.209	-5.93767e-05							0.209	-5.86118e-05							0.209	-5.89974e-05
0.208	-5.95054e-05							0.208	-5.87188e-05							0.208	-5.91002e-05
0.207	-5.95668e-05							0.207	-5.88186e-05							0.207	-5.9174e-05
0.206	-5.95725e-05							0.206	-5.88187e-05							0.206	-5.91763e-05
0.205	-5.96438e-05							0.205	-5.88904e-05							0.205	-5.92325e-05
0.204	-5.96685e-05							0.204	-5.89506e-05							0.204	-5.92673e-05
0.203	-5.97718e-05							0.203	-5.90198e-05							0.203	-5.93501e-05
0.202	-5.98276e-05							0.202	-5.91039e-05							0.202	-5.94137e-05
0.201	-5.98945e-05							0.201	-5.91793e-05							0.201	-5.94751e-05
0.2	-6.00044e-05							0.2	-5.92723e-05							0.2	-5.95927e-05
0.199	-6.00475e-05							0.199	-5.93302e-05							0.199	-5.96337e-05
0.198	-6.01108e-05							0.198	-5.94116e-05							0.198	-5.96883e-05
0.197	-6.02165e-05							0.197	-5.95246e-05							0.197	-5.97954e-05
0.196	-6.02479e-05							0.196	-5.95378e-05							0.196	-5.98085e-05
0.195	-6.03753e-05							0.195	-5.96541e-05							0.195	-5.99433e-05
0.194	-6.04516e-05							0.194	-5.97506e-05							0.194	-6.00527e-05
0.193	-6.04499e-05							0.193	-5.9752e-05							0.193	-6.00543e-05
0.192	-6.05614e-05							0.192	-5.98823e-05							0.192	-6.01564e-05
0.191	-6.06332e-05							0.191	-5.99453e-05							0.191	-6.02342e-05
0.19	-6.06913e-05							0.19	-6.00067e-05							0.19	-6.0295e-05
0.189	-6.07999e-05							0.189	-6.01208e-05							0.189	-6.04243e-05
0.188	-6.08696e-05							0.188	-6.02156e-05							0.188	-6.05211e-05
0.187	-6.09648e-05							0.187	-6.02986e-05							0.187	-6.06348e-05
0.186	-6.10201e-05							0.186	-6.03632e-05							0.186	-6.07229e-05
0.185	-6.10916e-05							0.185	-6.0421e-05							0.185	-6.08189e-05
0.184	-6.12085e-05							0.184	-6.05448e-05							0.184	-6.08994e-05
0.183	-6.12507e-05							0.183	-6.05846e-05							0.183	-6.09626e-05
0.182	-6.13574e-05							0.182	-6.06803e-05							0.182	-6.10928e-05
0.181	-6.15174e-05							0.181	-6.08483e-05							0.181	-6.12497e-05
0.18	-6.17255e-05							0.18	-6.10828e-05							0.18	-6.14783e-05
0.179	-6.17598e-05							0.179	-6.10613e-05							0.179	-6.14941e-05
0.178	-6.17638e-05							0.178	-6.10611e-05							0.178	-6.15062e-05
0.177	-6.17417e-05							0.177	-6.10158e-05							0.177	-6.15051e-05
0.176	-6.18509e-05							0.176	-6.11309e-05							0.176	-6.16235e-05
0.175	-6.19239e-05							0.175	-6.12002e-05							0.175	-6.17078e-05
0.174	-6.19756e-05							0.174	-6.12358e-05							0.174	-6.1781e-05
0.173	-6.20859e-05							0.173	-6.13053e-05							0.173	-6.18695e-05
0.172	-6.2114e-05							0.172	-6.13835e-05							0.172	-6.19299e-05
0.171	-6.22029e-05							0.171	-6.14505e-05							0.171	-6.20199e-05
0.17	-6.23021e-05							0.17	-6.15049e-05							0.17	-6.21023e-05
0.169	-6.23853e-05							0.169	-6.15617e-05							0.169	-6.21895e-05
0.168	-6.24611e-05							0.168	-6.16789e-05							0.168	-6.23125e-05
0.167	-6.24775e-05							0.167	-6.16784e-05							0.167	-6.23375e-05
0.166	-6.25529e-05							0.166	-6.17427e-05							0.166	-6.24224e-05
0.165	-6.2672e-05							0.165	-6.18256e-05							0.165	-6.25219e-05
0.164	-6.26825e-05							0.164	-6.18406e-05							0.164	-6.2549e-05
0.163	-6.28093e-05							0.163	-6.19497e-05							0.163	-6.26673e-05
0.162	-6.29285e-05							0.162	-6.20526e-05							0.162	-6.27729e-05
0.161	-6.29764e-05							0.161	-6.20556e-05							0.161	-6.27923e-05
0.16	-6.3066e-05							0.16	-6.2164e-05							0.16	-6.29152e-05
0.159	-6.31648e-05							0.159	-6.22017e-05							0.159	-6.30073e-05
0.158	-6.3227e-05							0.158	-6.22513e-05							0.158	-6.30526e-05
0.157	-6.33179e-05							0.157	-6.23554e-05							0.157	-6.3157e-05
0.156	-6.33949e-05							0.156	-6.24093e-05							0.156	-6.32637e-05
0.155	-6.34593e-05							0.155	-6.24421e-05							0.155	-6.33432e-05
0.154	-6.35035e-05							0.154	-6.24767e-05							0.154	-6.33744e-05
0.153	-6.35617e-05							0.153	-6.25001e-05							0.153	-6.3435e-05
0.152	-6.365e-05							0.152	-6.2616e-05							0.152	-6.35534e-05
0.151	-6.3715e-05							0.151	-6.26257e-05							0.151	-6.35951e-05
0.15	-6.381e-05							0.15	-6.27211e-05							0.15	-6.36795e-05
0.149	-6.39293e-05							0.149	-6.28347e-05							0.149	-6.38005e-05
0.148	-6.39415e-05							0.148	-6.28576e-05							0.148	-6.38683e-05
0.147	-6.40505e-05							0.147	-6.29281e-05							0.147	-6.39727e-05
0.146	-6.41359e-05							0.146	-6.29863e-05							0.146	-6.4063e-05
0.145	-6.41764e-05							0.145	-6.29877e-05							0.145	-6.40558e-05
0.144	-6.43053e-05							0.144	-6.31186e-05							0.144	-6.42021e-05
0.143	-6.43947e-05							0.143	-6.31847e-05							0.143	-6.42809e-05
0.142	-6.4413e-05							0.142	-6.31751e-05							0.142	-6.43083e-05
0.141	-6.44991e-05							0.141	-6.32428e-05							0.141	-6.44086e-05
0.14	-6.45677e-05							0.14	-6.32777e-05							0.14	-6.44717e-05
0.139	-6.46326e-05							0.139	-6.3343e-05							0.139	-6.45497e-05
0.138	-6.47099e-05							0.138	-6.34306e-05							0.138	-6.46365e-05
0.137	-6.48202e-05							0.137	-6.34716e-05							0.137	-6.47214e-05
0.136	-6.49274e-05							0.136	-6.36035e-05							0.136	-6.4847e-05
0.135	-6.49632e-05							0.135	-6.36259e-05							0.135	-6.4904e-05
0.134	-6.50482e-05							0.134	-6.36911e-05							0.134	-6.49733e-05
0.133	-6.51566e-05							0.133	-6.37858e-05							0.133	-6.5087e-05
0.132	-6.51848e-05							0.132	-6.3794e-05							0.132	-6.51139e-05
0.131	-6.53108e-05							0.131	-6.39023e-05							0.131	-6.52153e-05
0.13	-6.54117e-05							0.13	-6.39875e-05							0.13	-6.53113e-05
0.129	-6.5411e-05							0.129	-6.39523e-05							0.129	-6.53292e-05
0.128	-6.55125e-05							0.128	-6.4048e-05							0.128	-6.54253e-05
0.127	-6.55979e-05							0.127	-6.41161e-05							0.127	-6.54803e-05
0.126	-6.56642e-05							0.126	-6.41452e-05							0.126	-6.55065e-05
0.125	-6.57735e-05							0.125	-6.42308e-05							0.125	-6.56158e-05
0.124	-6.58375e-05							0.124	-6.42625e-05							0.124	-6.56806e-05
0.123	-6.59371e-05							0.123	-6.43621e-05							0.123	-6.57857e-05
0.122	-6.60528e-05							0.122	-6.44306e-05							0.122	-6.58457e-05
0.121	-6.60973e-05							0.121	-6.4469e-05							0.121	-6.59138e-05
0.12	-6.62022e-05							0.12	-6.45613e-05							0.12	-6.59741e-05
0.119	-6.62655e-05							0.119	-6.45796e-05							0.119	-6.59961e-05
0.118	-6.63674e-05							0.118	-6.46717e-05							0.118	-6.61023e-05
0.117	-6.64831e-05							0.117	-6.4771e-05							0.117	-6.61819e-05
0.116	-6.64787e-05							0.116	-6.47299e-05							0.116	-6.61688e-05
0.115	-6.66009e-05							0.115	-6.48245e-05							0.115	-6.62536e-05
0.114	-6.6701e-05							0.114	-6.48999e-05							0.114	-6.63335e-05
0.113	-6.67264e-05							0.113	-6.49078e-05							0.113	-6.63356e-05
0.112	-6.68597e-05							0.112	-6.50119e-05							0.112	-6.64143e-05
0.111	-6.69507e-05							0.111	-6.50684e-05							0.111	-6.64547e-05
0.11	-6.70227e-05							0.11	-6.51095e-05							0.11	-6.64867e-05
0.109	-6.71253e-05							0.109	-6.52079e-05							0.109	-6.656e-05
0.108	-6.71866e-05							0.108	-6.52062e-05							0.108	-6.65703e-05
0.107	-6.72888e-05							0.107	-6.52601e-05							0.107	-6.66124e-05
0.106	-6.73637e-05							0.106	-6.53206e-05							0.106	-6.66562e-05
0.105	-6.74431e-05							0.105	-6.53938e-05							0.105	-6.66834e-05
0.104	-6.75383e-05							0.104	-6.54387e-05							0.104	-6.67087e-05
0.103	-6.75636e-05							0.103	-6.54133e-05							0.103	-6.66706e-05
0.102	-6.76474e-05							0.102	-6.54389e-05							0.102	-6.66809e-05
0.101	-6.77499e-05							0.101	-6.55015e-05							0.101	-6.6713e-05
0.1	-6.7765e-05							0.1	-6.54891e-05							0.1	-6.66604e-05
0.099	-6.78723e-05							0.099	-6.55828e-05							0.099	-6.6716e-05
0.098	-6.79711e-05							0.098	-6.56332e-05							0.098	-6.67322e-05
0.097	-6.80002e-05							0.097	-6.56287e-05							0.097	-6.66731e-05
0.096	-6.81108e-05							0.096	-6.56583e-05							0.096	-6.6683e-05
0.095	-6.81645e-05							0.095	-6.56766e-05							0.095	-6.66719e-05
0.094	-6.81891e-05							0.094	-6.56642e-05							0.094	-6.66112e-05
0.093	-6.8289e-05							0.093	-6.57103e-05							0.093	-6.66045e-05
0.092	-6.83397e-05							0.092	-6.57236e-05							0.092	-6.65671e-05
0.091	-6.83584e-05							0.091	-6.57164e-05							0.091	-6.65456e-05
0.09	-6.83937e-05							0.09	-6.56846e-05							0.09	-6.64713e-05
0.089	-6.84183e-05							0.089	-6.56604e-05							0.089	-6.64071e-05
0.088	-6.84817e-05							0.088	-6.56685e-05							0.088	-6.63988e-05
0.087	-6.8484e-05							0.087	-6.56285e-05							0.087	-6.62958e-05
0.086	-6.85305e-05							0.086	-6.56414e-05							0.086	-6.62669e-05
0.085	-6.85845e-05							0.085	-6.56768e-05							0.085	-6.62434e-05
0.084	-6.85637e-05							0.084	-6.55683e-05							0.084	-6.61547e-05
0.083	-6.85826e-05							0.083	-6.55623e-05							0.083	-6.61026e-05
0.082	-6.86127e-05							0.082	-6.55389e-05							0.082	-6.60321e-05
0.081	-6.85324e-05							0.081	-6.54328e-05							0.081	-6.58996e-05
0.08	-6.85353e-05							0.08	-6.54316e-05							0.08	-6.58632e-05
0.079	-6.85482e-05							0.079	-6.54102e-05							0.079	-6.58032e-05
0.078	-6.85561e-05							0.078	-6.53769e-05							0.078	-6.57345e-05
0.077	-6.85197e-05							0.077	-6.53307e-05							0.077	-6.5659e-05
0.076	-6.84062e-05							0.076	-6.51914e-05							0.076	-6.55036e-05
0.075	-6.83254e-05							0.075	-6.51154e-05							0.075	-6.54143e-05
0.074	-6.82717e-05							0.074	-6.50315e-05							0.074	-6.53172e-05
0.073	-6.8186e-05							0.073	-6.49814e-05							0.073	-6.51815e-05
0.072	-6.81384e-05							0.072	-6.49282e-05							0.072	-6.51149e-05
0.071	-6.80338e-05							0.071	-6.48364e-05							0.071	-6.49631e-05
0.07	-6.79301e-05							0.07	-6.47535e-05							0.07	-6.4862e-05
0.069	-6.78443e-05							0.069	-6.47002e-05							0.069	-6.47504e-05
0.068	-6.7714e-05							0.068	-6.45424e-05							0.068	-6.45995e-05
0.067	-6.76387e-05							0.067	-6.45038e-05							0.067	-6.45251e-05
0.066	-6.75723e-05							0.066	-6.44425e-05							0.066	-6.44519e-05
0.065	-6.73353e-05							0.065	-6.42658e-05							0.065	-6.42318e-05
0.064	-6.72443e-05							0.064	-6.42193e-05							0.064	-6.41509e-05
0.063	-6.71127e-05							0.063	-6.41156e-05							0.063	-6.4024e-05
0.062	-6.69578e-05							0.062	-6.40045e-05							0.062	-6.38804e-05
0.061	-6.68529e-05							0.061	-6.3961e-05							0.061	-6.37829e-05
0.06	-6.67365e-05							0.06	-6.38625e-05							0.06	-6.36713e-05
0.059	-6.66231e-05							0.059	-6.3776e-05							0.059	-6.35546e-05
0.058	-6.64993e-05							0.058	-6.3689e-05							0.058	-6.34593e-05
0.057	-6.63334e-05							0.057	-6.35807e-05							0.057	-6.33197e-05
0.056	-6.62083e-05							0.056	-6.35045e-05							0.056	-6.31911e-05
0.055	-6.6031e-05							0.055	-6.33733e-05							0.055	-6.30538e-05
0.054	-6.59207e-05							0.054	-6.32943e-05							0.054	-6.2959e-05
0.053	-6.57782e-05							0.053	-6.32228e-05							0.053	-6.28757e-05
0.052	-6.55625e-05							0.052	-6.30301e-05							0.052	-6.26525e-05
0.051	-6.54594e-05							0.051	-6.29627e-05							0.051	-6.25679e-05
0.05	-6.53431e-05							0.05	-6.28723e-05							0.05	-6.24788e-05
0.049	-6.51434e-05							0.049	-6.27162e-05							0.049	-6.23381e-05
0.048	-6.50643e-05							0.048	-6.26648e-05							0.048	-6.2253e-05
0.047	-6.49511e-05							0.047	-6.25836e-05							0.047	-6.21495e-05
0.046	-6.48152e-05							0.046	-6.24676e-05							0.046	-6.20696e-05
0.045	-6.47197e-05							0.045	-6.24022e-05							0.045	-6.20087e-05
0.044	-6.45748e-05							0.044	-6.22967e-05							0.044	-6.18653e-05
0.043	-6.44465e-05							0.043	-6.22066e-05							0.043	-6.17838e-05
0.042	-6.43397e-05							0.042	-6.21393e-05							0.042	-6.17074e-05
0.041	-6.42599e-05							0.041	-6.20501e-05							0.041	-6.16272e-05
0.04	-6.41799e-05							0.04	-6.19815e-05							0.04	-6.15215e-05
0.039	-6.40213e-05							0.039	-6.18744e-05							0.039	-6.1406e-05
0.038	-6.39363e-05							0.038	-6.1793e-05							0.038	-6.13455e-05
0.037	-6.38874e-05							0.037	-6.17401e-05							0.037	-6.13028e-05
0.036	-6.37613e-05							0.036	-6.16155e-05							0.036	-6.11869e-05
0.035	-6.37206e-05							0.035	-6.15975e-05							0.035	-6.11628e-05
0.034	-6.36892e-05							0.034	-6.15821e-05							0.034	-6.11613e-05
0.033	-6.35819e-05							0.033	-6.1458e-05							0.033	-6.10458e-05
0.032	-6.3558e-05							0.032	-6.1457e-05							0.032	-6.10023e-05
0.031	-6.34957e-05							0.031	-6.13939e-05							0.031	-6.09617e-05
0.03	-6.34169e-05							0.03	-6.13389e-05							0.03	-6.08894e-05
0.029	-6.34025e-05							0.029	-6.13353e-05							0.029	-6.08537e-05
0.028	-6.33627e-05							0.028	-6.13027e-05							0.028	-6.08206e-05
0.027	-6.33294e-05							0.027	-6.12419e-05							0.027	-6.0775e-05
0.026	-6.32662e-05							0.026	-6.11987e-05							0.026	-6.07158e-05
0.025	-6.32229e-05							0.025	-6.11706e-05							0.025	-6.06549e-05
0.024	-6.32359e-05							0.024	-6.11938e-05							0.024	-6.0637e-05
0.023	-6.31883e-05							0.023	-6.11511e-05							0.023	-6.05875e-05
0.022	-6.32093e-05							0.022	-6.11381e-05							0.022	-6.05714e-05
0.021	-6.32512e-05							0.021	-6.118e-05							0.021	-6.05873e-05
0.02	-6.32063e-05							0.02	-6.11605e-05							0.02	-6.05341e-05
0.019	-6.32335e-05							0.019	-6.11712e-05							0.019	-6.05381e-05
0.018	-6.32516e-05							0.018	-6.12231e-05							0.018	-6.05213e-05
0.017	-6.32109e-05							0.017	-6.11741e-05							0.017	-6.04375e-05
0.016	-6.3273e-05							0.016	-6.12161e-05							0.016	-6.04862e-05
0.015	-6.33035e-05							0.015	-6.12387e-05							0.015	-6.04961e-05
0.014	-6.32375e-05							0.014	-6.11782e-05							0.014	-6.04229e-05
0.013	-6.32848e-05							0.013	-6.12315e-05							0.013	-6.04319e-05
0.012	-6.33063e-05							0.012	-6.12635e-05							0.012	-6.04221e-05
0.011	-6.33531e-05							0.011	-6.12968e-05							0.011	-6.04308e-05
0.01	-6.33843e-05							0.01	-6.13285e-05							0.01	-6.04204e-05
0.009	-6.34047e-05							0.009	-6.13782e-05							0.009	-6.04338e-05
0.008	-6.34761e-05							0.008	-6.14504e-05							0.008	-6.04808e-05
0.007	-6.35043e-05							0.007	-6.14611e-05							0.007	-6.04536e-05
0.006	-6.35396e-05							0.006	-6.1522e-05							0.006	-6.04851e-05
0.005	-6.36199e-05							0.005	-6.15846e-05							0.005	-6.05131e-05
0.004	-6.36157e-05							0.004	-6.15808e-05							0.004	-6.04661e-05
0.003	-6.37071e-05							0.003	-6.16604e-05							0.003	-6.05185e-05
0.002	-6.37997e-05							0.002	-6.17582e-05							0.002	-6.05665e-05
0.001	-6.37362e-05							0.001	-6.16843e-05							0.001	-6.04603e-05
0	-6.38447e-05							0	-6.17627e-05							0	-6.05403e-05
-0.001	-6.39035e-05							-0.001	-6.18446e-05							-0.001	-6.05672e-05
-0.002	-6.39248e-05							-0.002	-6.18948e-05							-0.002	-6.05641e-05
-0.003	-6.40113e-05							-0.003	-6.19912e-05							-0.003	-6.06218e-05
-0.004	-6.4072e-05							-0.004	-6.20403e-05							-0.004	-6.06457e-05
-0.005	-6.41527e-05							-0.005	-6.21349e-05							-0.005	-6.06917e-05
-0.006	-6.42315e-05							-0.006	-6.2211e-05							-0.006	-6.07464e-05
-0.007	-6.43075e-05							-0.007	-6.22483e-05							-0.007	-6.07739e-05
-0.008	-6.43994e-05							-0.008	-6.23582e-05							-0.008	-6.08289e-05
-0.009	-6.4439e-05							-0.009	-6.23864e-05							-0.009	-6.08401e-05
-0.01	-6.45592e-05							-0.01	-6.24973e-05							-0.01	-6.08945e-05
-0.011	-6.46696e-05							-0.011	-6.26248e-05							-0.011	-6.09588e-05
-0.012	-6.466e-05							-0.012	-6.26243e-05							-0.012	-6.092e-05
-0.013	-6.4768e-05							-0.013	-6.27189e-05							-0.013	-6.10287e-05
-0.014	-6.48879e-05							-0.014	-6.28163e-05							-0.014	-6.11037e-05
-0.015	-6.4939e-05							-0.015	-6.28407e-05							-0.015	-6.10878e-05
-0.016	-6.50501e-05							-0.016	-6.29654e-05							-0.016	-6.11825e-05
-0.017	-6.51534e-05							-0.017	-6.31181e-05							-0.017	-6.1246e-05
-0.018	-6.52333e-05							-0.018	-6.31953e-05							-0.018	-6.12869e-05
-0.019	-6.5356e-05							-0.019	-6.33155e-05							-0.019	-6.13802e-05
-0.02	-6.54271e-05							-0.02	-6.33945e-05							-0.02	-6.14277e-05
-0.021	-6.55631e-05							-0.021	-6.34843e-05							-0.021	-6.14865e-05
-0.022	-6.56652e-05							-0.022	-6.35932e-05							-0.022	-6.15612e-05
-0.023	-6.57942e-05							-0.023	-6.37388e-05							-0.023	-6.16431e-05
-0.024	-6.59481e-05							-0.024	-6.38905e-05							-0.024	-6.17569e-05
-0.025	-6.60481e-05							-0.025	-6.40011e-05							-0.025	-6.18393e-05
-0.026	-6.61023e-05							-0.026	-6.40468e-05							-0.026	-6.18604e-05
-0.027	-6.62111e-05							-0.027	-6.41802e-05							-0.027	-6.19232e-05
-0.028	-6.62396e-05							-0.028	-6.42203e-05							-0.028	-6.19512e-05
-0.029	-6.64288e-05							-0.029	-6.44005e-05							-0.029	-6.20825e-05
-0.03	-6.65807e-05							-0.03	-6.45541e-05							-0.03	-6.2192e-05
-0.031	-6.66479e-05							-0.031	-6.46198e-05							-0.031	-6.22513e-05
-0.032	-6.68218e-05							-0.032	-6.47865e-05							-0.032	-6.23613e-05
-0.033	-6.69505e-05							-0.033	-6.49085e-05							-0.033	-6.24126e-05
-0.034	-6.70475e-05							-0.034	-6.50139e-05							-0.034	-6.24847e-05
-0.035	-6.7229e-05							-0.035	-6.51641e-05							-0.035	-6.2609e-05
-0.036	-6.73511e-05							-0.036	-6.52746e-05							-0.036	-6.26952e-05
-0.037	-6.74828e-05							-0.037	-6.54157e-05							-0.037	-6.2791e-05
-0.038	-6.75975e-05							-0.038	-6.55473e-05							-0.038	-6.28788e-05
-0.039	-6.772e-05							-0.039	-6.5689e-05							-0.039	-6.29718e-05
-0.04	-6.78903e-05							-0.04	-6.58465e-05							-0.04	-6.30993e-05
-0.041	-6.80294e-05							-0.041	-6.59835e-05							-0.041	-6.318e-05
-0.042	-6.81895e-05							-0.042	-6.61518e-05							-0.042	-6.33115e-05
-0.043	-6.83738e-05							-0.043	-6.63307e-05							-0.043	-6.34722e-05
-0.044	-6.84725e-05							-0.044	-6.64595e-05							-0.044	-6.35498e-05
-0.045	-6.86721e-05							-0.045	-6.66671e-05							-0.045	-6.36848e-05
-0.046	-6.88525e-05							-0.046	-6.68217e-05							-0.046	-6.38091e-05
-0.047	-6.89625e-05							-0.047	-6.69337e-05							-0.047	-6.39017e-05
-0.048	-6.91506e-05							-0.048	-6.71632e-05							-0.048	-6.40782e-05
-0.049	-6.93409e-05							-0.049	-6.73781e-05							-0.049	-6.42298e-05
-0.05	-6.94667e-05							-0.05	-6.74538e-05							-0.05	-6.42822e-05
-0.051	-6.96348e-05							-0.051	-6.76451e-05							-0.051	-6.44123e-05
-0.052	-6.97802e-05							-0.052	-6.77852e-05							-0.052	-6.45511e-05
-0.053	-6.99797e-05							-0.053	-6.79955e-05							-0.053	-6.47126e-05
-0.054	-7.01615e-05							-0.054	-6.81672e-05							-0.054	-6.48315e-05
-0.055	-7.03305e-05							-0.055	-6.84004e-05							-0.055	-6.50025e-05
-0.056	-7.0568e-05							-0.056	-6.86147e-05							-0.056	-6.52089e-05
-0.057	-7.07244e-05							-0.057	-6.88131e-05							-0.057	-6.53056e-05
-0.058	-7.09201e-05							-0.058	-6.8987e-05							-0.058	-6.54476e-05
-0.059	-7.11502e-05							-0.059	-6.92038e-05							-0.059	-6.56405e-05
-0.06	-7.12922e-05							-0.06	-6.93445e-05							-0.06	-6.57483e-05
-0.061	-7.15384e-05							-0.061	-6.96006e-05							-0.061	-6.59401e-05
-0.062	-7.1776e-05							-0.062	-6.9805e-05							-0.062	-6.61477e-05
-0.063	-7.18703e-05							-0.063	-6.99502e-05							-0.063	-6.62399e-05
-0.064	-7.21234e-05							-0.064	-7.01866e-05							-0.064	-6.64574e-05
-0.065	-7.23506e-05							-0.065	-7.04239e-05							-0.065	-6.66207e-05
-0.066	-7.2528e-05							-0.066	-7.06098e-05							-0.066	-6.67848e-05
-0.067	-7.2791e-05							-0.067	-7.08841e-05							-0.067	-6.70033e-05
-0.068	-7.30034e-05							-0.068	-7.11066e-05							-0.068	-6.72033e-05
-0.069	-7.32361e-05							-0.069	-7.1328e-05							-0.069	-6.74066e-05
-0.07	-7.34481e-05							-0.07	-7.15616e-05							-0.07	-6.75958e-05
-0.071	-7.36704e-05							-0.071	-7.17761e-05							-0.071	-6.77843e-05
-0.072	-7.39321e-05							-0.072	-7.20397e-05							-0.072	-6.79991e-05
-0.073	-7.41423e-05							-0.073	-7.22252e-05							-0.073	-6.81584e-05
-0.074	-7.4404e-05							-0.074	-7.25377e-05							-0.074	-6.84076e-05
-0.075	-7.46617e-05							-0.075	-7.28345e-05							-0.075	-6.8633e-05
-0.076	-7.48395e-05							-0.076	-7.29401e-05							-0.076	-6.87598e-05
-0.077	-7.50858e-05							-0.077	-7.31996e-05							-0.077	-6.90015e-05
-0.078	-7.53275e-05							-0.078	-7.34773e-05							-0.078	-6.92092e-05
-0.079	-7.5501e-05							-0.079	-7.36564e-05							-0.079	-6.93653e-05
-0.08	-7.57888e-05							-0.08	-7.39402e-05							-0.08	-6.9607e-05
-0.081	-7.60308e-05							-0.081	-7.41886e-05							-0.081	-6.98467e-05
-0.082	-7.62742e-05							-0.082	-7.44254e-05							-0.082	-7.00501e-05
-0.083	-7.65276e-05							-0.083	-7.47172e-05							-0.083	-7.02972e-05
-0.084	-7.67584e-05							-0.084	-7.49254e-05							-0.084	-7.04946e-05
-0.085	-7.69915e-05							-0.085	-7.51963e-05							-0.085	-7.07518e-05
-0.086	-7.72368e-05							-0.086	-7.54456e-05							-0.086	-7.09671e-05
-0.087	-7.74888e-05							-0.087	-7.56946e-05							-0.087	-7.11864e-05
-0.088	-7.7818e-05							-0.088	-7.59565e-05							-0.088	-7.14305e-05
-0.089	-7.79749e-05							-0.089	-7.61256e-05							-0.089	-7.16207e-05
-0.09	-7.82195e-05							-0.09	-7.63992e-05							-0.09	-7.18518e-05
-0.091	-7.84736e-05							-0.091	-7.66849e-05							-0.091	-7.20938e-05
-0.092	-7.86565e-05							-0.092	-7.68417e-05							-0.092	-7.22396e-05
-0.093	-7.89386e-05							-0.093	-7.71366e-05							-0.093	-7.25026e-05
-0.094	-7.92221e-05							-0.094	-7.74113e-05							-0.094	-7.27746e-05
-0.095	-7.93925e-05							-0.095	-7.75876e-05							-0.095	-7.29665e-05
-0.096	-7.96808e-05							-0.096	-7.78722e-05							-0.096	-7.32004e-05
-0.097	-7.99091e-05							-0.097	-7.81045e-05							-0.097	-7.34232e-05
-0.098	-8.01031e-05							-0.098	-7.82925e-05							-0.098	-7.36066e-05
-0.099	-8.03582e-05							-0.099	-7.85455e-05							-0.099	-7.38453e-05
-0.1	-8.06038e-05							-0.1	-7.87839e-05							-0.1	-7.40664e-05
-0.101	-8.07858e-05							-0.101	-7.89566e-05							-0.101	-7.42759e-05
-0.102	-8.09375e-05							-0.102	-7.91454e-05							-0.102	-7.44797e-05
-0.103	-8.11274e-05							-0.103	-7.93059e-05							-0.103	-7.46582e-05
-0.104	-8.13763e-05							-0.104	-7.95309e-05							-0.104	-7.48677e-05
-0.105	-8.15165e-05							-0.105	-7.96839e-05							-0.105	-7.50446e-05
-0.106	-8.1745e-05							-0.106	-7.99126e-05							-0.106	-7.52765e-05
-0.107	-8.19642e-05							-0.107	-8.01206e-05							-0.107	-7.55079e-05
-0.108	-8.20826e-05							-0.108	-8.02509e-05							-0.108	-7.56211e-05
-0.109	-8.22855e-05							-0.109	-8.04505e-05							-0.109	-7.58566e-05
-0.11	-8.2481e-05							-0.11	-8.0628e-05							-0.11	-7.60654e-05
-0.111	-8.25575e-05							-0.111	-8.07137e-05							-0.111	-7.62244e-05
-0.112	-8.27388e-05							-0.112	-8.09369e-05							-0.112	-7.64447e-05
-0.113	-8.28854e-05							-0.113	-8.10662e-05							-0.113	-7.66294e-05
-0.114	-8.29782e-05							-0.114	-8.11242e-05							-0.114	-7.67454e-05
-0.115	-8.30882e-05							-0.115	-8.12482e-05							-0.115	-7.69152e-05
-0.116	-8.32034e-05							-0.116	-8.13264e-05							-0.116	-7.70666e-05
-0.117	-8.32936e-05							-0.117	-8.14337e-05							-0.117	-7.72524e-05
-0.118	-8.33824e-05							-0.118	-8.15419e-05							-0.118	-7.73974e-05
-0.119	-8.34598e-05							-0.119	-8.16259e-05							-0.119	-7.75777e-05
-0.12	-8.35841e-05							-0.12	-8.17691e-05							-0.12	-7.77883e-05
-0.121	-8.36197e-05							-0.121	-8.18277e-05							-0.121	-7.79185e-05
-0.122	-8.36874e-05							-0.122	-8.18897e-05							-0.122	-7.80669e-05
-0.123	-8.3761e-05							-0.123	-8.19465e-05							-0.123	-7.82221e-05
-0.124	-8.37277e-05							-0.124	-8.19217e-05							-0.124	-7.83076e-05
-0.125	-8.37914e-05							-0.125	-8.20231e-05							-0.125	-7.84747e-05
-0.126	-8.38438e-05							-0.126	-8.21026e-05							-0.126	-7.86101e-05
-0.127	-8.38426e-05							-0.127	-8.21334e-05							-0.127	-7.87104e-05
-0.128	-8.38287e-05							-0.128	-8.21087e-05							-0.128	-7.882e-05
-0.129	-8.37447e-05							-0.129	-8.20259e-05							-0.129	-7.88447e-05
-0.13	-8.36302e-05							-0.13	-8.19038e-05							-0.13	-7.88244e-05
-0.131	-8.35954e-05							-0.131	-8.18615e-05							-0.131	-7.89134e-05
-0.132	-8.35145e-05							-0.132	-8.18005e-05							-0.132	-7.89261e-05
-0.133	-8.34394e-05							-0.133	-8.17202e-05							-0.133	-7.89336e-05
-0.134	-8.33056e-05							-0.134	-8.16118e-05							-0.134	-7.89328e-05
-0.135	-8.31509e-05							-0.135	-8.14568e-05							-0.135	-7.88929e-05
-0.136	-8.30394e-05							-0.136	-8.132e-05							-0.136	-7.89166e-05
-0.137	-8.28383e-05							-0.137	-8.11055e-05							-0.137	-7.88514e-05
-0.138	-8.26702e-05							-0.138	-8.09587e-05							-0.138	-7.88236e-05
-0.139	-8.25175e-05							-0.139	-8.0797e-05							-0.139	-7.87475e-05
-0.14	-8.22105e-05							-0.14	-8.05156e-05							-0.14	-7.85652e-05
-0.141	-8.19844e-05							-0.141	-8.02949e-05							-0.141	-7.84774e-05
-0.142	-8.17543e-05							-0.142	-8.00712e-05							-0.142	-7.83672e-05
-0.143	-8.1437e-05							-0.143	-7.97365e-05							-0.143	-7.81827e-05
-0.144	-8.1212e-05							-0.144	-7.9526e-05							-0.144	-7.80843e-05
-0.145	-8.09404e-05							-0.145	-7.92561e-05							-0.145	-7.79608e-05
-0.146	-8.06047e-05							-0.146	-7.89484e-05							-0.146	-7.77733e-05
-0.147	-8.03025e-05							-0.147	-7.86939e-05							-0.147	-7.76409e-05
-0.148	-7.99286e-05							-0.148	-7.83517e-05							-0.148	-7.74309e-05
-0.149	-7.95697e-05							-0.149	-7.80359e-05							-0.149	-7.72248e-05
-0.15	-7.92075e-05							-0.15	-7.76972e-05							-0.15	-7.70235e-05
-0.151	-7.88575e-05							-0.151	-7.73829e-05							-0.151	-7.68438e-05
-0.152	-7.84899e-05							-0.152	-7.70721e-05							-0.152	-7.66253e-05
-0.153	-7.80285e-05							-0.153	-7.66292e-05							-0.153	-7.63225e-05
-0.154	-7.76045e-05							-0.154	-7.62874e-05							-0.154	-7.60846e-05
-0.155	-7.72799e-05							-0.155	-7.59868e-05							-0.155	-7.58896e-05
-0.156	-7.68147e-05							-0.156	-7.5604e-05							-0.156	-7.55913e-05
-0.157	-7.64429e-05							-0.157	-7.53042e-05							-0.157	-7.54088e-05
-0.158	-7.60788e-05							-0.158	-7.49851e-05							-0.158	-7.51967e-05
-0.159	-7.56463e-05							-0.159	-7.46031e-05							-0.159	-7.49344e-05
-0.16	-7.52538e-05							-0.16	-7.43154e-05							-0.16	-7.47579e-05
-0.161	-7.48583e-05							-0.161	-7.4011e-05							-0.161	-7.45132e-05
-0.162	-7.44362e-05							-0.162	-7.36834e-05							-0.162	-7.4279e-05
-0.163	-7.40841e-05							-0.163	-7.3405e-05							-0.163	-7.40987e-05
-0.164	-7.37204e-05							-0.164	-7.31194e-05							-0.164	-7.38847e-05
-0.165	-7.33658e-05							-0.165	-7.28449e-05							-0.165	-7.36546e-05
-0.166	-7.29819e-05							-0.166	-7.25602e-05							-0.166	-7.34567e-05
-0.167	-7.26571e-05							-0.167	-7.23034e-05							-0.167	-7.32957e-05
-0.168	-7.23625e-05							-0.168	-7.20831e-05							-0.168	-7.3186e-05
-0.169	-7.20171e-05							-0.169	-7.18422e-05							-0.169	-7.30138e-05
-0.17	-7.17624e-05							-0.17	-7.16767e-05							-0.17	-7.29485e-05
-0.171	-7.15206e-05							-0.171	-7.15208e-05							-0.171	-7.28775e-05
-0.172	-7.12149e-05							-0.172	-7.12876e-05							-0.172	-7.27332e-05
-0.173	-7.10249e-05							-0.173	-7.11923e-05							-0.173	-7.26894e-05
-0.174	-7.08012e-05							-0.174	-7.10735e-05							-0.174	-7.26497e-05
-0.175	-7.05266e-05							-0.175	-7.08839e-05							-0.175	-7.25637e-05
-0.176	-7.03735e-05							-0.176	-7.08238e-05							-0.176	-7.25807e-05
-0.177	-7.02234e-05							-0.177	-7.07396e-05							-0.177	-7.26101e-05
-0.178	-7.00204e-05							-0.178	-7.06e-05							-0.178	-7.25718e-05
-0.179	-6.98878e-05							-0.179	-7.05812e-05							-0.179	-7.25848e-05
-0.18	-6.97414e-05							-0.18	-7.04994e-05							-0.18	-7.26571e-05
-0.181	-6.96418e-05							-0.181	-7.04772e-05							-0.181	-7.27468e-05
-0.182	-6.95392e-05							-0.182	-7.04721e-05							-0.182	-7.2796e-05
-0.183	-6.94706e-05							-0.183	-7.0471e-05							-0.183	-7.28821e-05
-0.184	-6.94287e-05							-0.184	-7.05109e-05							-0.184	-7.30411e-05
-0.185	-6.93638e-05							-0.185	-7.05206e-05							-0.185	-7.3184e-05
-0.186	-6.93256e-05							-0.186	-7.05547e-05							-0.186	-7.33568e-05
-0.187	-6.9355e-05							-0.187	-7.06437e-05							-0.187	-7.35566e-05
-0.188	-6.92895e-05							-0.188	-7.06506e-05							-0.188	-7.36865e-05
-0.189	-6.93608e-05							-0.189	-7.07684e-05							-0.189	-7.39471e-05
-0.19	-6.94064e-05							-0.19	-7.08939e-05							-0.19	-7.41869e-05
-0.191	-6.93878e-05							-0.191	-7.09377e-05							-0.191	-7.43492e-05
-0.192	-6.94525e-05							-0.192	-7.11012e-05							-0.192	-7.46636e-05
-0.193	-6.95197e-05							-0.193	-7.12279e-05							-0.193	-7.49506e-05
-0.194	-6.95642e-05							-0.194	-7.13247e-05							-0.194	-7.5176e-05
-0.195	-6.96731e-05							-0.195	-7.15393e-05							-0.195	-7.55126e-05
-0.196	-6.97655e-05							-0.196	-7.17172e-05							-0.196	-7.5855e-05
-0.197	-6.99028e-05							-0.197	-7.19011e-05							-0.197	-7.62138e-05
-0.198	-7.00149e-05							-0.198	-7.21106e-05							-0.198	-7.65511e-05
-0.199	-7.01472e-05							-0.199	-7.22908e-05							-0.199	-7.6894e-05
-0.2	-7.0302e-05							-0.2	-7.25341e-05							-0.2	-7.73107e-05
-0.201	-7.04425e-05							-0.201	-7.27489e-05							-0.201	-7.76725e-05
-0.202	-7.06255e-05							-0.202	-7.30022e-05							-0.202	-7.80963e-05
-0.203	-7.0836e-05							-0.203	-7.32534e-05							-0.203	-7.85295e-05
-0.204	-7.0929e-05							-0.204	-7.34431e-05							-0.204	-7.89046e-05
-0.205	-7.11575e-05							-0.205	-7.37365e-05							-0.205	-7.93755e-05
-0.206	-7.13804e-05							-0.206	-7.40349e-05							-0.206	-7.986e-05
-0.207	-7.15422e-05							-0.207	-7.42659e-05							-0.207	-8.03072e-05
-0.208	-7.17859e-05							-0.208	-7.4604e-05							-0.208	-8.0846e-05
-0.209	-7.20375e-05							-0.209	-7.49203e-05							-0.209	-8.13641e-05
-0.21	-7.22637e-05							-0.21	-7.52105e-05							-0.21	-8.18676e-05
-0.211	-7.25348e-05							-0.211	-7.55998e-05							-0.211	-8.24394e-05
-0.212	-7.27491e-05							-0.212	-7.58777e-05							-0.212	-8.29769e-05
-0.213	-7.30079e-05							-0.213	-7.62255e-05							-0.213	-8.35355e-05
-0.214	-7.33035e-05							-0.214	-7.65925e-05							-0.214	-8.41058e-05
-0.215	-7.35814e-05							-0.215	-7.69553e-05							-0.215	-8.47267e-05
-0.216	-7.38494e-05							-0.216	-7.73385e-05							-0.216	-8.5334e-05
-0.217	-7.41253e-05							-0.217	-7.76683e-05							-0.217	-8.59124e-05
-0.218	-7.44285e-05							-0.218	-7.80688e-05							-0.218	-8.65542e-05
-0.219	-7.47708e-05							-0.219	-7.85092e-05							-0.219	-8.72471e-05
-0.22	-7.50445e-05							-0.22	-7.88762e-05							-0.22	-8.78717e-05
-0.221	-7.54024e-05							-0.221	-7.93349e-05							-0.221	-8.85825e-05
-0.222	-7.57729e-05							-0.222	-7.97935e-05							-0.222	-8.93186e-05
-0.223	-7.6085e-05							-0.223	-8.01931e-05							-0.223	-8.99995e-05
-0.224	-7.64524e-05							-0.224	-8.06544e-05							-0.224	-9.07457e-05
-0.225	-7.68091e-05							-0.225	-8.11184e-05							-0.225	-9.1498e-05
-0.226	-7.71472e-05							-0.226	-8.15882e-05							-0.226	-9.22444e-05
-0.227	-7.75679e-05							-0.227	-8.21019e-05							-0.227	-9.3062e-05
-0.228	-7.79606e-05							-0.228	-8.26014e-05							-0.228	-9.38475e-05
-0.229	-7.84533e-05							-0.229	-8.32109e-05							-0.229	-9.47816e-05
-0.23	-7.8919e-05							-0.23	-8.37794e-05							-0.23	-9.56593e-05
-0.231	-7.92408e-05							-0.231	-8.41948e-05							-0.231	-9.64103e-05
-0.232	-7.96381e-05							-0.232	-8.47442e-05							-0.232	-9.72426e-05
-0.233	-8.00567e-05							-0.233	-8.5266e-05							-0.233	-9.81056e-05
-0.234	-8.05114e-05							-0.234	-8.58563e-05							-0.234	-9.9014e-05
-0.235	-8.09949e-05							-0.235	-8.64884e-05							-0.235	-9.99427e-05
-0.236	-8.14335e-05							-0.236	-8.70317e-05							-0.236	-0.00010085
-0.237	-8.19465e-05							-0.237	-8.76668e-05							-0.237	-0.000101849
-0.238	-8.24848e-05							-0.238	-8.83116e-05							-0.238	-0.000102834
-0.239	-8.29186e-05							-0.239	-8.89228e-05							-0.239	-0.000103793
-0.24	-8.35035e-05							-0.24	-8.96204e-05							-0.24	-0.000104865
-0.241	-8.40731e-05							-0.241	-9.03003e-05							-0.241	-0.000105896
-0.242	-8.45675e-05							-0.242	-9.09509e-05							-0.242	-0.000106896
-0.243	-8.51466e-05							-0.243	-9.16649e-05							-0.243	-0.000107991
-0.244	-8.57244e-05							-0.244	-9.2398e-05							-0.244	-0.000109072
-0.245	-8.63205e-05							-0.245	-9.31358e-05							-0.245	-0.000110201
-0.246	-8.6956e-05							-0.246	-9.39173e-05							-0.246	-0.00011136
-0.247	-8.75842e-05							-0.247	-9.46933e-05							-0.247	-0.000112551
-0.248	-8.82656e-05							-0.248	-9.55106e-05							-0.248	-0.000113764
-0.249	-8.88934e-05							-0.249	-9.62954e-05							-0.249	-0.000114973
-0.25	-8.95803e-05							-0.25	-9.7125e-05							-0.25	-0.00011618
-0.251	-9.02849e-05							-0.251	-9.79842e-05							-0.251	-0.000117451
-0.252	-9.09568e-05							-0.252	-9.88215e-05							-0.252	-0.000118679
-0.253	-9.17074e-05							-0.253	-9.97269e-05							-0.253	-0.000120052
-0.254	-9.24633e-05							-0.254	-0.000100668							-0.254	-0.000121396
-0.255	-9.31336e-05							-0.255	-0.000101496							-0.255	-0.000122672
-0.256	-9.39514e-05							-0.256	-0.000102478							-0.256	-0.000124071
-0.257	-9.24545e-05															-0.257	-0.000123249
