# Supplementary material for: Alkali cation-induced cathodic corrosion in Cu electrocatalysts
Source: Nat Commun. 2024 Jun 13;15:5080. doi: 10.1038/s41467-024-49492-7 (PMC11176167; doi:10.1038/s41467-024-49492-7)
Supplement: Supplementary file 3 — Source Data [file 41467_2024_49492_MOESM3_ESM.zip › Source_Data/B_eq3-CONTCAR]

Cu6                                     
   1.00000000000000     
     7.0978999138000001    0.0000000000000000    0.0000000000000000
     0.0000000000000000    7.0978918075999999    0.0000000000000000
     0.0000000000000000    0.0000000000000000   47.3181100350220021
   Cu   H    O    K 
    24    67    26     1
Selective dynamics
Direct
  0.0000000000000000  0.0000000000000000  0.0000000000000000   F   F   F
  0.0000000000000000  0.5000000000000000  0.0000000000000000   F   F   F
  0.5000000000000000  0.0000000000000000  0.0000000000000000   F   F   F
  0.5000000000000000  0.5000000000000000  0.0000000000000000   F   F   F
  0.2500000000000000  0.2500000000000000  0.0000000000000000   F   F   F
  0.2500000000000000  0.7500000000000000  0.0000000000000000   F   F   F
  0.7500000000000000  0.2500000000000000  0.0000000000000000   F   F   F
  0.7500000000000000  0.7500000000000000  0.0000000000000000   F   F   F
  0.9999996000000000  0.2500013900000000  0.0383340080000000   F   F   F
  0.0000007215163200  0.7499986400000000  0.0383340880000000   F   F   F
  0.5000004300000001  0.2499981400000000  0.0383340520000000   F   F   F
  0.4999992700000000  0.7500019200000000  0.0383339310000000   F   F   F
  0.2500014300000000  0.9999995100000000  0.0383339850000000   F   F   F
  0.2499983300000000  0.5000005000000000  0.0383338540000000   F   F   F
  0.7499985800000000  0.0000005983012100  0.0383339290000000   F   F   F
  0.7500016700000000  0.4999993800000000  0.0383338270000000   F   F   F
  0.9985654396284994  1.0001200074920247  0.0797709201969123   T   T   T
  1.0159354115763497  0.4880395409076768  0.0800702548259618   T   T   T
  0.4913594847780695  0.0126949954697739  0.0784081311318110   T   T   T
  0.4886685476846313  0.4938167495542319  0.0763275560995544   T   T   T
  0.2442108668024333  0.2392462639331021  0.0763717032906662   T   T   T
  0.2444541889575524  0.7576032926529808  0.0812149774573054   T   T   T
  0.7429250502183834  0.2467904502890317  0.0751908394499026   T   T   T
  0.7476297264451420  0.7147010186311428  0.0792149013333617   T   T   T
  0.2293743706339893  0.9999528440808511  0.9961879039793661   T   T   T
  0.2614739696893710  0.4961355891394328 -0.0042128482358779   T   T   T
  0.7671599872042000  0.0055071535897762  1.0017533730791210   T   T   T
  0.7727542182834966  0.5047185101998375  0.0002021843538963   T   T   T
  0.4921031145389209  0.2404327515450986  0.9779999683932825   T   T   T
  0.5348127471777101  0.7465436694093002  0.9822059093658790   T   T   T
  0.9835260999535462  0.2226810282812522  0.9808939937499483   T   T   T
  0.9921198508065910  0.7576237447614332  0.9882609779045847   T   T   T
  0.5646718133060323  1.2348554249792258  0.0971384758955550   T   T   T
  0.2421829174433030  0.5229337966877589  0.0932989830306713   T   T   T
  0.7335634071857792 -0.0021246905773518  0.0761336510450964   T   T   T
  0.8603916299865105  0.6115062840562105  0.1038776134010558   T   T   T
  0.5160397743802038  0.7624134211705121  0.0938211578058330   T   T   T
  1.0042145290206170  0.2428179830465676  0.0918212124075338   T   T   T
  1.1141921266571471  0.8836320447714833  0.1060692788313810   T   T   T
  1.1406487767944247  0.5969557378012174  0.2466212577194919   T   T   T
  1.1260642938168350  0.7297418344037919  0.1545970530665185   T   T   T
  0.4445884097766482  0.8497134492416065  0.1383344171654447   T   T   T
  1.0542122394591147  0.6303858677236034  0.1287090197344950   T   T   T
  0.5932534527080455  0.8888231005401785  0.1595239435109300   T   T   T
  0.4295053528335351  0.8303701400258143  0.2438044797469912   T   T   T
  0.4765824515736560  0.7516934955004887  0.2136530891674461   T   T   T
  0.5717984172772573 -0.0370557568601045  0.4718745906304953   T   T   T
  0.1972014940168814  0.3677595364504048  0.1467167578985209   T   T   T
  0.8636900997200784  0.5094388323229333  0.2100340512852749   T   T   T
  0.5577536100311282  0.4316178724150984  0.3889116536478496   T   T   T
  0.4968456489481539  0.2556722591792568  0.2353270416203089   T   T   T
 -0.0263911198541005  0.6146781705294972  0.2692703437577336   T   T   T
  0.6358657428586736  0.4901532383429921  0.2178203328953598   T   T   T
  0.4191192698021854  0.4439559494338727  0.4129276966078402   T   T   T
  0.4046266782669523  0.7811067170483725  0.3789670449225579   T   T   T
  0.4753506947108007  0.0859284818922850  0.2762382969026936   T   T   T
  0.9296600822209340  0.9248771303244738  0.4003280025888343   T   T   T
 -0.1556439029261744  0.5482420599976572  0.3169160462477085   T   T   T
  0.2690949095751474  0.1500915495517618  0.2867036346100071   T   T   T
  0.5025222693943618  0.3284453307607791  0.3215094178710274   T   T   T
  0.0683533257862867  0.1720332718902242  0.4778437014325970   T   T   T
  0.3477392831507173 -0.0306282933086571  0.4719617741593367   T   T   T
  0.4073301194946237 -0.0477074903760483  0.4270042349594275   T   T   T
  0.1279325547014814  0.9295853905923029  0.4149506938891093   T   T   T
  0.0849221948706713  0.6588579009602621  0.4309852496856172   T   T   T
  0.2566204984675644  0.2975819132766840  0.4771343054316002   T   T   T
  0.4470072607981267  0.0911602917120682  0.4024961805302702   T   T   T
  0.2503113498536636  0.6223987914885494  0.4514372245782876   T   T   T
  0.7486574770097107  0.9792428312613651  0.1209267533312849   T   T   T
  1.1730601603885509  0.1477692434928515  0.1809123670733752   T   T   T
  0.9127911094319806  1.0301811075440228  0.1398852004680693   T   T   T
  0.7456559898952160  1.0399845998890394  0.2286459389313622   T   T   T
 -0.0390325423743859  0.1147547958893529  0.2696200720244436   T   T   T
  0.4243295151857585  0.5015213656434647  0.2616988795386891   T   T   T
  0.5327963596164178  0.5726809244808126  0.2901599365204558   T   T   T
  0.0563339313205693  0.3160374324379669  0.2683668187085979   T   T   T
  0.3193097266664417  0.2780541856574627  0.2180239511700133   T   T   T
  0.1213940643911535  1.0166044221996846  0.3191662500957417   T   T   T
  0.3061482962411500  0.2087367650672253  0.1334550227402297   T   T   T
  0.2849394546952840  1.0077142702746058  0.1975050073789734   T   T   T
  0.8209746921852185  0.2463271804590520  0.2343130980307628   T   T   T
  0.4993234092671534  0.5017009762280550  0.3417501451098216   T   T   T
  0.8506883332987449  1.0386599774501828  0.3537982590625048   T   T   T
  0.6664369791529621  0.1451993406455402  0.3610787616494337   T   T   T
  0.2239196826295199  0.8764441593102802  0.3379703537915388   T   T   T
  0.5505344155280364  0.8236042657419435  0.3569889278478507   T   T   T
 -0.0272875692968695  0.7360702506778553  0.3177028333038951   T   T   T
  0.6515311157900273  0.4423603123281813  0.4808836677623586   T   T   T
  0.5064645723040605  0.5895283579673517  0.4791601419757117   T   T   T
  0.8542161899674950  0.0244421042870275  0.4474856323394998   T   T   T
  0.7582566096309413  0.2182632404939853  0.4461660002735899   T   T   T
  0.0159975692137364  0.5561186655782769  0.2511005492935806   T   T   T
  0.4889264625982823  0.7948834220827664  0.1560557130820980   T   T   T
  1.0877414491949013  0.6019047937984129  0.1487017772928182   T   T   T
  0.4834797431314244  0.8654952714242100  0.2249653465979772   T   T   T
  0.7339026529744261  0.4743720889276836  0.2035026960446977   T   T   T
  0.5046759622113703  0.3579000369974357  0.4038962581278640   T   T   T
  0.4050251833117461  0.3518107782456817  0.2304509890870062   T   T   T
  0.9942463662636372  0.9026307780588939  0.4182331235905747   T   T   T
  0.4012240073432362  0.1101824299502302  0.2935969075465609   T   T   T
 -0.1134679578050386  0.6563819148737489  0.3065318320523738   T   T   T
  0.5773027111457424  0.3905585093831213  0.3363583360882023   T   T   T
  0.1916058297501079  0.1912298850739692  0.4861890966251400   T   T   T
  0.4580712453720465 -0.1094200610602790  0.4679295453156119   T   T   T
  0.4008081532458072 -0.0332729057629244  0.4064543415189523   T   T   T
  0.2748875418997054  0.2583608175157753  0.1518814926311532   T   T   T
  0.1714323342453920  1.0813972077919578  0.1987572721455989   T   T   T
  0.7753070761385190  0.0114001234558015  0.1409950091860458   T   T   T
  0.4657858766345485  0.6107994778976397  0.2725878202779349   T   T   T
  0.0498679759270559  0.1934776220793203  0.2785258407340157   T   T   T
  0.7483839932279791  0.1439082646979498  0.2428226617361886   T   T   T
  0.0960477526119294  0.9168915292571413  0.3323554593796214   T   T   T
  0.4423840506243851  0.7350504519254656  0.3588026915579721   T   T   T
  0.7442190378768694  1.0419613728847859  0.3668889495540347   T   T   T
  0.7912618417305178  0.1211978851684450  0.4600162998040845   T   T   T
  0.5283908773241420  0.4632075246231373  0.4717256146280868   T   T   T
  0.1776341067164416  0.5610499042796535  0.4367179150534937   T   T   T
  0.6440129864395935  0.4761365780429819  0.1426131921116728   T   T   T
 
  0.00000000E+00  0.00000000E+00  0.00000000E+00
  0.00000000E+00  0.00000000E+00  0.00000000E+00
  0.00000000E+00  0.00000000E+00  0.00000000E+00
  0.00000000E+00  0.00000000E+00  0.00000000E+00
  0.00000000E+00  0.00000000E+00  0.00000000E+00
  0.00000000E+00  0.00000000E+00  0.00000000E+00
  0.00000000E+00  0.00000000E+00  0.00000000E+00
  0.00000000E+00  0.00000000E+00  0.00000000E+00
  0.00000000E+00  0.00000000E+00  0.00000000E+00
  0.00000000E+00  0.00000000E+00  0.00000000E+00
  0.00000000E+00  0.00000000E+00  0.00000000E+00
  0.00000000E+00  0.00000000E+00  0.00000000E+00
  0.00000000E+00  0.00000000E+00  0.00000000E+00
  0.00000000E+00  0.00000000E+00  0.00000000E+00
  0.00000000E+00  0.00000000E+00  0.00000000E+00
  0.00000000E+00  0.00000000E+00  0.00000000E+00
  0.12223029E-02  0.28933138E-02 -0.24063535E-02
 -0.90642000E-03  0.76523718E-03  0.14785437E-02
  0.40461628E-03 -0.10267527E-02  0.43629437E-02
 -0.27401766E-02  0.19628414E-02 -0.13288806E-02
 -0.21182455E-02 -0.12036113E-02 -0.16383969E-02
 -0.37155625E-02  0.52430393E-03 -0.16532629E-03
 -0.68766507E-03  0.60947875E-03 -0.78511573E-03
  0.58969876E-03 -0.55257592E-04 -0.92940234E-05
  0.93629221E-02  0.37839772E-02 -0.95393391E-02
 -0.19511671E-01 -0.95598738E-02  0.42864768E-03
 -0.11567348E-01  0.23959376E-02 -0.13468566E-02
  0.11033561E-01  0.11937739E-01  0.12754947E-01
 -0.63849388E-02 -0.92569051E-02 -0.13085156E-01
  0.16340406E-01  0.13452430E-01 -0.69013783E-03
  0.53769870E-02 -0.49326474E-02 -0.92100229E-02
  0.97175012E-02  0.57598022E-03  0.66427461E-02
  0.36232329E-02  0.24055768E-02  0.84986929E-02
  0.25022913E-02  0.14649778E-02 -0.39560552E-02
 -0.93547551E-02  0.61504227E-02 -0.11096611E-01
  0.11670061E-01  0.11794332E-01  0.31040921E-02
  0.59104477E-02 -0.13528971E-02 -0.12018860E-01
  0.44651793E-02  0.11167214E-01 -0.12730120E-01
  0.16095146E-03 -0.44898436E-02 -0.15054921E-01
 -0.81105661E-03 -0.24529418E-02 -0.19351663E-02
  0.33162843E-02  0.37185362E-02  0.15203949E-02
 -0.97561998E-02  0.58377274E-02 -0.16155754E-03
 -0.85309053E-02  0.17226711E-01  0.11055865E-01
 -0.16593406E-01  0.28098412E-02 -0.22918449E-02
 -0.14849156E-01  0.75942674E-02 -0.66249118E-02
  0.18880461E-02 -0.15196162E-01  0.30590082E-02
  0.75857422E-03 -0.27153231E-02  0.17370292E-02
  0.95602855E-02 -0.58004111E-03 -0.25734855E-02
  0.10555477E-01  0.81106817E-02  0.90945637E-02
 -0.17787717E-01  0.11347962E-01  0.10107740E-01
  0.25989371E-02 -0.16067070E-02  0.10944185E-01
 -0.73909769E-02  0.52810365E-02 -0.15444859E-02
  0.81856893E-02 -0.13143112E-01  0.12634018E-01
 -0.11682964E-01 -0.23919019E-03 -0.84743871E-02
  0.26694433E-02  0.36762341E-02  0.29415859E-02
  0.61324850E-02  0.91300122E-03  0.16750674E-01
 -0.34933790E-02  0.39406495E-02 -0.10915788E-01
  0.10264759E-01 -0.52392908E-02  0.54900517E-02
  0.19007924E-02  0.17371374E-02  0.94099950E-02
  0.65918759E-02 -0.12434649E-01  0.26729309E-02
 -0.82976402E-03  0.84475492E-02 -0.37444733E-02
  0.67799545E-02  0.11879535E-01 -0.48267549E-02
  0.94550470E-02 -0.73104387E-02 -0.51534307E-02
 -0.63041176E-02 -0.14550109E-03  0.71726199E-03
 -0.13204495E-02  0.11741900E-02 -0.78818716E-03
 -0.73618997E-02 -0.89967972E-02 -0.62270225E-02
  0.98976178E-02 -0.61566269E-02  0.11048938E-01
  0.84176219E-03  0.74999919E-03 -0.43729792E-02
 -0.23860968E-02  0.56394141E-02 -0.28166951E-02
  0.33282341E-02  0.34363910E-02  0.26439245E-02
  0.65330046E-02  0.99065263E-02  0.37248802E-02
 -0.14172608E-01  0.13135961E-01 -0.94162762E-02
 -0.70574453E-02 -0.10382121E-02 -0.90930447E-02
 -0.55928108E-02  0.33163207E-02 -0.52661715E-02
 -0.21023708E-01  0.12589205E-01  0.10078231E-01
  0.23585272E-02 -0.16939173E-01  0.56028636E-02
 -0.26825171E-02  0.94089241E-02  0.22885214E-01
  0.42263677E-02  0.12616747E-01  0.94099563E-02
  0.55976950E-02  0.13499656E-01  0.35313069E-02
 -0.11519473E-01 -0.12540011E-01 -0.69079131E-03
 -0.39606073E-02 -0.10035130E-03  0.12487534E-01
 -0.23053217E-02 -0.25308844E-02 -0.34490575E-02
  0.56589375E-02  0.10051370E-01  0.29170749E-02
  0.52765635E-02  0.53131233E-03 -0.85269203E-02
  0.89564778E-03  0.11445645E-01 -0.22805464E-02
 -0.19646549E-02  0.99220830E-02  0.10272705E-01
 -0.20173771E-02 -0.71444375E-02  0.28344290E-02
 -0.17185416E-02 -0.12113535E-02  0.10121542E-01
  0.39982157E-02  0.10850147E-01 -0.83297418E-02
  0.87281992E-02  0.45379765E-03 -0.35511920E-02
 -0.12214462E-01 -0.16047757E-01  0.29324276E-03
  0.15408225E-02  0.10105384E-02  0.13016534E-02
  0.10888348E-02  0.24425559E-02 -0.83685094E-02
  0.76545907E-02  0.29433991E-03 -0.20662560E-03
 -0.37508596E-02 -0.48877154E-02 -0.12012894E-02
  0.11019362E-02 -0.56286293E-02 -0.70513894E-03
  0.24460211E-03  0.38063436E-02  0.18171726E-02
  0.27115773E-02  0.98204397E-02 -0.36933134E-02
  0.11739321E-02  0.21670691E-02  0.28857012E-02
  0.22621847E-02 -0.46347990E-03  0.30756333E-03
 -0.35762305E-02 -0.44976088E-02  0.20503354E-02
  0.73296813E-03 -0.33549933E-02 -0.41655831E-02
 -0.51921275E-02 -0.23371568E-02  0.22673932E-02
  0.59138041E-03 -0.61238146E-02 -0.75301751E-03
  0.16316139E-02 -0.26267859E-03 -0.24646229E-02
  0.11862727E-02 -0.28815595E-02 -0.83436297E-03
  0.27275028E-02  0.74236290E-02  0.56176197E-02
  0.42298205E-02 -0.25369200E-02 -0.14421297E-02
  0.13457384E-03 -0.24901488E-03 -0.27715836E-02
  0.20145588E-03 -0.21438881E-02  0.30813139E-02
  0.51948509E-04  0.11641578E-02 -0.10953762E-02
  0.26760704E-02  0.75161750E-03 -0.27315624E-02
 -0.44819869E-02 -0.72312738E-02  0.35534713E-02
 -0.15280552E-02  0.24220224E-03 -0.23879487E-03
  0.12572691E-02 -0.12034609E-01  0.42892496E-02
  0.51594216E-02  0.30967537E-02 -0.94916987E-03
 -0.47625892E-03  0.32672907E-02  0.54853780E-03
  0.22624816E-02  0.24074138E-02 -0.19590116E-02
 
           1
   1.00000000000000     
  0.42300967E+02 -0.49169492E-03  0.17110161E-02  0.42300357E+02
  0.00000000E+00  0.00000000E+00  0.00000000E+00
  0.00000000E+00  0.50000000E+00  0.00000000E+00
  0.50000000E+00  0.00000000E+00  0.00000000E+00
  0.50000000E+00  0.50000000E+00  0.00000000E+00
  0.25000000E+00  0.25000000E+00  0.00000000E+00
  0.25000000E+00  0.75000000E+00  0.00000000E+00
  0.75000000E+00  0.25000000E+00  0.00000000E+00
  0.75000000E+00  0.75000000E+00  0.00000000E+00
  0.99999960E+00  0.25000139E+00  0.38334008E-01
  0.72151632E-06  0.74999864E+00  0.38334088E-01
  0.50000043E+00  0.24999814E+00  0.38334052E-01
  0.49999927E+00  0.75000192E+00  0.38333931E-01
  0.25000143E+00  0.99999951E+00  0.38333985E-01
  0.24999833E+00  0.50000050E+00  0.38333854E-01
  0.74999858E+00  0.59830121E-06  0.38333929E-01
  0.75000167E+00  0.49999938E+00  0.38333827E-01
  0.99873765E+00  0.52763752E-03  0.79720065E-01
  0.15807709E-01  0.48814735E+00  0.80101502E-01
  0.49141649E+00  0.12550339E-01  0.78500336E-01
  0.48828249E+00  0.49409329E+00  0.76299472E-01
  0.24391243E+00  0.23907669E+00  0.76337078E-01
  0.24393072E+00  0.75767716E+00  0.81211484E-01
  0.74282817E+00  0.24687632E+00  0.75174247E-01
  0.74771281E+00  0.71469323E+00  0.79214705E-01
  0.23069348E+00  0.48595691E-03  0.99598630E+00
  0.25872503E+00  0.49478873E+00  0.99579621E+00
  0.76553030E+00  0.58447098E-02  0.17249092E-02
  0.77430870E+00  0.50640038E+00  0.47174177E-03
  0.49120356E+00  0.23912857E+00  0.97772343E+00
  0.53711489E+00  0.74843894E+00  0.98219132E+00
  0.98428365E+00  0.22198608E+00  0.98069935E+00
  0.99348892E+00  0.75770489E+00  0.98840136E+00
  0.56518228E+00  0.23519434E+00  0.97318084E-01
  0.24253546E+00  0.52314019E+00  0.93215378E-01
  0.73224545E+00  0.99874182E+00  0.75899140E-01
  0.86203579E+00  0.61316795E+00  0.10394321E+00
  0.51687248E+00  0.76222282E+00  0.93567157E-01
  0.48436136E-02  0.24439130E+00  0.91552180E-01
  0.11421480E+00  0.88299948E+00  0.10575111E+00
  0.14053451E+00  0.59661015E+00  0.24658036E+00
  0.12653151E+00  0.73026573E+00  0.15462918E+00
  0.44321389E+00  0.85053591E+00  0.13833100E+00
  0.53010348E-01  0.63281289E+00  0.12894267E+00
  0.59091566E+00  0.88921897E+00  0.15947551E+00
  0.42741330E+00  0.83144007E+00  0.24366447E+00
  0.47684845E+00  0.74955256E+00  0.21371774E+00
  0.57190529E+00  0.96256169E+00  0.47191130E+00
  0.19854841E+00  0.36767782E+00  0.14666237E+00
  0.86517723E+00  0.51058152E+00  0.21022625E+00
  0.55524756E+00  0.43321665E+00  0.38912527E+00
  0.49721180E+00  0.25544590E+00  0.23555833E+00
  0.97256759E+00  0.61542220E+00  0.26923770E+00
  0.63701900E+00  0.48830155E+00  0.21808733E+00
  0.41747330E+00  0.44392225E+00  0.41274860E+00
  0.40500277E+00  0.78162465E+00  0.37902921E+00
  0.47621468E+00  0.86057112E-01  0.27659230E+00
  0.92916791E+00  0.92543232E+00  0.40009731E+00
  0.84580227E+00  0.54750391E+00  0.31703207E+00
  0.26936271E+00  0.15033629E+00  0.28690250E+00
  0.50345098E+00  0.32669345E+00  0.32156591E+00
  0.68236423E-01  0.17322342E+00  0.47776457E+00
  0.34869449E+00  0.97104538E+00  0.47185977E+00
  0.40866221E+00  0.95126256E+00  0.42689532E+00
  0.12704439E+00  0.92956489E+00  0.41496585E+00
  0.84736161E-01  0.65902333E+00  0.43096859E+00
  0.25558330E+00  0.29631438E+00  0.47700271E+00
  0.44840170E+00  0.90292904E-01  0.40272968E+00
  0.25042994E+00  0.62250446E+00  0.45134481E+00
  0.74832131E+00  0.98003735E+00  0.12086723E+00
  0.17352906E+00  0.14825339E+00  0.18096824E+00
  0.91371152E+00  0.31576807E-01  0.13996392E+00
  0.74365926E+00  0.41835285E-01  0.22844694E+00
  0.95997316E+00  0.11460853E+00  0.26942790E+00
  0.42354156E+00  0.50198859E+00  0.26158759E+00
  0.52983440E+00  0.57445458E+00  0.29037293E+00
  0.56666217E-01  0.31365092E+00  0.26848523E+00
  0.31893180E+00  0.27937978E+00  0.21850760E+00
  0.12198950E+00  0.18381957E-01  0.31936512E+00
  0.30693694E+00  0.21063869E+00  0.13352965E+00
  0.28331651E+00  0.59475469E-02  0.19749041E+00
  0.82041670E+00  0.24631304E+00  0.23457700E+00
  0.49899862E+00  0.50134441E+00  0.34167725E+00
  0.85148560E+00  0.40076084E-01  0.35385991E+00
  0.66718038E+00  0.14527420E+00  0.36089856E+00
  0.22404587E+00  0.87805670E+00  0.33792216E+00
  0.55025762E+00  0.82500216E+00  0.35720603E+00
  0.97242821E+00  0.73506369E+00  0.31776273E+00
  0.65128900E+00  0.44218965E+00  0.48109757E+00
  0.50702787E+00  0.59105700E+00  0.47898410E+00
  0.85544588E+00  0.24506038E-01  0.44741058E+00
  0.75653575E+00  0.21600232E+00  0.44617220E+00
  0.16214651E-01  0.55626104E+00  0.25112806E+00
  0.48907986E+00  0.79522755E+00  0.15587886E+00
  0.88819880E-01  0.60194626E+00  0.14869741E+00
  0.48295130E+00  0.86480666E+00  0.22493996E+00
  0.73405790E+00  0.47357909E+00  0.20348779E+00
  0.50471042E+00  0.35843630E+00  0.40393466E+00
  0.40540721E+00  0.35319435E+00  0.23037294E+00
  0.99441176E+00  0.90293609E+00  0.41829411E+00
  0.40154272E+00  0.11011713E+00  0.29360341E+00
  0.88602820E+00  0.65574826E+00  0.30657516E+00
  0.57740598E+00  0.39008583E+00  0.33627030E+00
  0.19087433E+00  0.19090061E+00  0.48623701E+00
  0.45815456E+00  0.88971717E+00  0.46791363E+00
  0.40103803E+00  0.96669009E+00  0.40640226E+00
  0.27505467E+00  0.25795484E+00  0.15186386E+00
  0.17181660E+00  0.82443100E-01  0.19887599E+00
  0.77590300E+00  0.11042705E-01  0.14096453E+00
  0.46580484E+00  0.61076439E+00  0.27252925E+00
  0.49896358E-01  0.19317558E+00  0.27859096E+00
  0.74839131E+00  0.14407228E+00  0.24279951E+00
  0.96424775E-01  0.91699742E+00  0.33229773E+00
  0.44175260E+00  0.73403166E+00  0.35887779E+00
  0.74400376E+00  0.41995496E-01  0.36688390E+00
  0.79143897E+00  0.11950237E+00  0.46010695E+00
  0.52911777E+00  0.46364382E+00  0.47170556E+00
  0.17756701E+00  0.56151022E+00  0.43672951E+00
  0.64433174E+00  0.47647575E+00  0.14257179E+00
  0.00000000E+00  0.00000000E+00  0.00000000E+00
  0.00000000E+00  0.00000000E+00  0.00000000E+00
  0.00000000E+00  0.00000000E+00  0.00000000E+00
  0.00000000E+00  0.00000000E+00  0.00000000E+00
  0.00000000E+00  0.00000000E+00  0.00000000E+00
  0.00000000E+00  0.00000000E+00  0.00000000E+00
  0.00000000E+00  0.00000000E+00  0.00000000E+00
  0.00000000E+00  0.00000000E+00  0.00000000E+00
  0.00000000E+00  0.00000000E+00  0.00000000E+00
  0.00000000E+00  0.00000000E+00  0.00000000E+00
  0.00000000E+00  0.00000000E+00  0.00000000E+00
  0.00000000E+00  0.00000000E+00  0.00000000E+00
  0.00000000E+00  0.00000000E+00  0.00000000E+00
  0.00000000E+00  0.00000000E+00  0.00000000E+00
  0.00000000E+00  0.00000000E+00  0.00000000E+00
  0.00000000E+00  0.00000000E+00  0.00000000E+00
  0.00000000E+00  0.00000000E+00  0.00000000E+00
  0.00000000E+00  0.00000000E+00  0.00000000E+00
  0.00000000E+00  0.00000000E+00  0.00000000E+00
  0.00000000E+00  0.00000000E+00  0.00000000E+00
  0.00000000E+00  0.00000000E+00  0.00000000E+00
  0.00000000E+00  0.00000000E+00  0.00000000E+00
  0.00000000E+00  0.00000000E+00  0.00000000E+00
  0.00000000E+00  0.00000000E+00  0.00000000E+00
  0.00000000E+00  0.00000000E+00  0.00000000E+00
  0.00000000E+00  0.00000000E+00  0.00000000E+00
  0.00000000E+00  0.00000000E+00  0.00000000E+00
  0.00000000E+00  0.00000000E+00  0.00000000E+00
  0.00000000E+00  0.00000000E+00  0.00000000E+00
  0.00000000E+00  0.00000000E+00  0.00000000E+00
  0.00000000E+00  0.00000000E+00  0.00000000E+00
  0.00000000E+00  0.00000000E+00  0.00000000E+00
  0.00000000E+00  0.00000000E+00  0.00000000E+00
  0.00000000E+00  0.00000000E+00  0.00000000E+00
  0.00000000E+00  0.00000000E+00  0.00000000E+00
  0.00000000E+00  0.00000000E+00  0.00000000E+00
  0.00000000E+00  0.00000000E+00  0.00000000E+00
  0.00000000E+00  0.00000000E+00  0.00000000E+00
  0.00000000E+00  0.00000000E+00  0.00000000E+00
  0.00000000E+00  0.00000000E+00  0.00000000E+00
  0.00000000E+00  0.00000000E+00  0.00000000E+00
  0.00000000E+00  0.00000000E+00  0.00000000E+00
  0.00000000E+00  0.00000000E+00  0.00000000E+00
  0.00000000E+00  0.00000000E+00  0.00000000E+00
  0.00000000E+00  0.00000000E+00  0.00000000E+00
  0.00000000E+00  0.00000000E+00  0.00000000E+00
  0.00000000E+00  0.00000000E+00  0.00000000E+00
  0.00000000E+00  0.00000000E+00  0.00000000E+00
  0.00000000E+00  0.00000000E+00  0.00000000E+00
  0.00000000E+00  0.00000000E+00  0.00000000E+00
  0.00000000E+00  0.00000000E+00  0.00000000E+00
  0.00000000E+00  0.00000000E+00  0.00000000E+00
  0.00000000E+00  0.00000000E+00  0.00000000E+00
  0.00000000E+00  0.00000000E+00  0.00000000E+00
  0.00000000E+00  0.00000000E+00  0.00000000E+00
  0.00000000E+00  0.00000000E+00  0.00000000E+00
  0.00000000E+00  0.00000000E+00  0.00000000E+00
  0.00000000E+00  0.00000000E+00  0.00000000E+00
  0.00000000E+00  0.00000000E+00  0.00000000E+00
  0.00000000E+00  0.00000000E+00  0.00000000E+00
  0.00000000E+00  0.00000000E+00  0.00000000E+00
  0.00000000E+00  0.00000000E+00  0.00000000E+00
  0.00000000E+00  0.00000000E+00  0.00000000E+00
  0.00000000E+00  0.00000000E+00  0.00000000E+00
  0.00000000E+00  0.00000000E+00  0.00000000E+00
  0.00000000E+00  0.00000000E+00  0.00000000E+00
  0.00000000E+00  0.00000000E+00  0.00000000E+00
  0.00000000E+00  0.00000000E+00  0.00000000E+00
  0.00000000E+00  0.00000000E+00  0.00000000E+00
  0.00000000E+00  0.00000000E+00  0.00000000E+00
  0.00000000E+00  0.00000000E+00  0.00000000E+00
  0.00000000E+00  0.00000000E+00  0.00000000E+00
  0.00000000E+00  0.00000000E+00  0.00000000E+00
  0.00000000E+00  0.00000000E+00  0.00000000E+00
  0.00000000E+00  0.00000000E+00  0.00000000E+00
  0.00000000E+00  0.00000000E+00  0.00000000E+00
  0.00000000E+00  0.00000000E+00  0.00000000E+00
  0.00000000E+00  0.00000000E+00  0.00000000E+00
  0.00000000E+00  0.00000000E+00  0.00000000E+00
  0.00000000E+00  0.00000000E+00  0.00000000E+00
  0.00000000E+00  0.00000000E+00  0.00000000E+00
  0.00000000E+00  0.00000000E+00  0.00000000E+00
  0.00000000E+00  0.00000000E+00  0.00000000E+00
  0.00000000E+00  0.00000000E+00  0.00000000E+00
  0.00000000E+00  0.00000000E+00  0.00000000E+00
  0.00000000E+00  0.00000000E+00  0.00000000E+00
  0.00000000E+00  0.00000000E+00  0.00000000E+00
  0.00000000E+00  0.00000000E+00  0.00000000E+00
  0.00000000E+00  0.00000000E+00  0.00000000E+00
  0.00000000E+00  0.00000000E+00  0.00000000E+00
  0.00000000E+00  0.00000000E+00  0.00000000E+00
  0.00000000E+00  0.00000000E+00  0.00000000E+00
  0.00000000E+00  0.00000000E+00  0.00000000E+00
  0.00000000E+00  0.00000000E+00  0.00000000E+00
  0.00000000E+00  0.00000000E+00  0.00000000E+00
  0.00000000E+00  0.00000000E+00  0.00000000E+00
  0.00000000E+00  0.00000000E+00  0.00000000E+00
  0.00000000E+00  0.00000000E+00  0.00000000E+00
  0.00000000E+00  0.00000000E+00  0.00000000E+00
  0.00000000E+00  0.00000000E+00  0.00000000E+00
  0.00000000E+00  0.00000000E+00  0.00000000E+00
  0.00000000E+00  0.00000000E+00  0.00000000E+00
  0.00000000E+00  0.00000000E+00  0.00000000E+00
  0.00000000E+00  0.00000000E+00  0.00000000E+00
  0.00000000E+00  0.00000000E+00  0.00000000E+00
  0.00000000E+00  0.00000000E+00  0.00000000E+00
  0.00000000E+00  0.00000000E+00  0.00000000E+00
  0.00000000E+00  0.00000000E+00  0.00000000E+00
  0.00000000E+00  0.00000000E+00  0.00000000E+00
  0.00000000E+00  0.00000000E+00  0.00000000E+00
  0.00000000E+00  0.00000000E+00  0.00000000E+00
  0.00000000E+00  0.00000000E+00  0.00000000E+00
  0.00000000E+00  0.00000000E+00  0.00000000E+00
  0.00000000E+00  0.00000000E+00  0.00000000E+00
  0.00000000E+00  0.00000000E+00  0.00000000E+00
  0.00000000E+00  0.00000000E+00  0.00000000E+00
  0.00000000E+00  0.00000000E+00  0.00000000E+00
  0.00000000E+00  0.00000000E+00  0.00000000E+00
  0.00000000E+00  0.00000000E+00  0.00000000E+00
  0.00000000E+00  0.00000000E+00  0.00000000E+00
  0.00000000E+00  0.00000000E+00  0.00000000E+00
  0.00000000E+00  0.00000000E+00  0.00000000E+00
  0.00000000E+00  0.00000000E+00  0.00000000E+00
  0.00000000E+00  0.00000000E+00  0.00000000E+00
  0.00000000E+00  0.00000000E+00  0.00000000E+00
  0.00000000E+00  0.00000000E+00  0.00000000E+00
  0.00000000E+00  0.00000000E+00  0.00000000E+00
  0.00000000E+00  0.00000000E+00  0.00000000E+00
  0.00000000E+00  0.00000000E+00  0.00000000E+00
  0.00000000E+00  0.00000000E+00  0.00000000E+00
  0.00000000E+00  0.00000000E+00  0.00000000E+00
  0.00000000E+00  0.00000000E+00  0.00000000E+00
  0.00000000E+00  0.00000000E+00  0.00000000E+00
  0.00000000E+00  0.00000000E+00  0.00000000E+00
  0.00000000E+00  0.00000000E+00  0.00000000E+00
  0.00000000E+00  0.00000000E+00  0.00000000E+00
  0.00000000E+00  0.00000000E+00  0.00000000E+00
  0.00000000E+00  0.00000000E+00  0.00000000E+00
  0.00000000E+00  0.00000000E+00  0.00000000E+00
  0.00000000E+00  0.00000000E+00  0.00000000E+00
  0.00000000E+00  0.00000000E+00  0.00000000E+00
  0.00000000E+00  0.00000000E+00  0.00000000E+00
  0.00000000E+00  0.00000000E+00  0.00000000E+00
  0.00000000E+00  0.00000000E+00  0.00000000E+00
  0.00000000E+00  0.00000000E+00  0.00000000E+00
  0.00000000E+00  0.00000000E+00  0.00000000E+00
  0.00000000E+00  0.00000000E+00  0.00000000E+00
  0.00000000E+00  0.00000000E+00  0.00000000E+00
  0.00000000E+00  0.00000000E+00  0.00000000E+00
  0.00000000E+00  0.00000000E+00  0.00000000E+00
  0.00000000E+00  0.00000000E+00  0.00000000E+00
  0.00000000E+00  0.00000000E+00  0.00000000E+00
  0.00000000E+00  0.00000000E+00  0.00000000E+00
  0.00000000E+00  0.00000000E+00  0.00000000E+00
  0.00000000E+00  0.00000000E+00  0.00000000E+00
  0.00000000E+00  0.00000000E+00  0.00000000E+00
  0.00000000E+00  0.00000000E+00  0.00000000E+00
  0.00000000E+00  0.00000000E+00  0.00000000E+00
  0.00000000E+00  0.00000000E+00  0.00000000E+00
  0.00000000E+00  0.00000000E+00  0.00000000E+00
  0.00000000E+00  0.00000000E+00  0.00000000E+00
  0.00000000E+00  0.00000000E+00  0.00000000E+00
  0.00000000E+00  0.00000000E+00  0.00000000E+00
  0.00000000E+00  0.00000000E+00  0.00000000E+00
  0.00000000E+00  0.00000000E+00  0.00000000E+00
  0.00000000E+00  0.00000000E+00  0.00000000E+00
  0.00000000E+00  0.00000000E+00  0.00000000E+00
  0.00000000E+00  0.00000000E+00  0.00000000E+00
  0.00000000E+00  0.00000000E+00  0.00000000E+00
  0.00000000E+00  0.00000000E+00  0.00000000E+00
  0.00000000E+00  0.00000000E+00  0.00000000E+00
  0.00000000E+00  0.00000000E+00  0.00000000E+00
  0.00000000E+00  0.00000000E+00  0.00000000E+00
  0.00000000E+00  0.00000000E+00  0.00000000E+00
  0.00000000E+00  0.00000000E+00  0.00000000E+00
  0.00000000E+00  0.00000000E+00  0.00000000E+00
  0.00000000E+00  0.00000000E+00  0.00000000E+00
  0.00000000E+00  0.00000000E+00  0.00000000E+00
  0.00000000E+00  0.00000000E+00  0.00000000E+00
  0.00000000E+00  0.00000000E+00  0.00000000E+00
  0.00000000E+00  0.00000000E+00  0.00000000E+00
  0.00000000E+00  0.00000000E+00  0.00000000E+00
  0.00000000E+00  0.00000000E+00  0.00000000E+00
  0.00000000E+00  0.00000000E+00  0.00000000E+00
  0.00000000E+00  0.00000000E+00  0.00000000E+00
  0.00000000E+00  0.00000000E+00  0.00000000E+00
  0.00000000E+00  0.00000000E+00  0.00000000E+00
  0.00000000E+00  0.00000000E+00  0.00000000E+00
  0.00000000E+00  0.00000000E+00  0.00000000E+00
  0.00000000E+00  0.00000000E+00  0.00000000E+00
  0.00000000E+00  0.00000000E+00  0.00000000E+00
  0.00000000E+00  0.00000000E+00  0.00000000E+00
  0.00000000E+00  0.00000000E+00  0.00000000E+00
  0.00000000E+00  0.00000000E+00  0.00000000E+00
  0.00000000E+00  0.00000000E+00  0.00000000E+00
  0.00000000E+00  0.00000000E+00  0.00000000E+00
  0.00000000E+00  0.00000000E+00  0.00000000E+00
  0.00000000E+00  0.00000000E+00  0.00000000E+00
  0.00000000E+00  0.00000000E+00  0.00000000E+00
  0.00000000E+00  0.00000000E+00  0.00000000E+00
  0.00000000E+00  0.00000000E+00  0.00000000E+00
  0.00000000E+00  0.00000000E+00  0.00000000E+00
  0.00000000E+00  0.00000000E+00  0.00000000E+00
  0.00000000E+00  0.00000000E+00  0.00000000E+00
  0.00000000E+00  0.00000000E+00  0.00000000E+00
  0.00000000E+00  0.00000000E+00  0.00000000E+00
  0.00000000E+00  0.00000000E+00  0.00000000E+00
  0.00000000E+00  0.00000000E+00  0.00000000E+00
  0.00000000E+00  0.00000000E+00  0.00000000E+00
  0.00000000E+00  0.00000000E+00  0.00000000E+00
  0.00000000E+00  0.00000000E+00  0.00000000E+00
  0.00000000E+00  0.00000000E+00  0.00000000E+00
  0.00000000E+00  0.00000000E+00  0.00000000E+00
  0.00000000E+00  0.00000000E+00  0.00000000E+00
  0.00000000E+00  0.00000000E+00  0.00000000E+00
  0.00000000E+00  0.00000000E+00  0.00000000E+00
  0.00000000E+00  0.00000000E+00  0.00000000E+00
  0.00000000E+00  0.00000000E+00  0.00000000E+00
  0.00000000E+00  0.00000000E+00  0.00000000E+00
  0.00000000E+00  0.00000000E+00  0.00000000E+00
  0.00000000E+00  0.00000000E+00  0.00000000E+00
  0.00000000E+00  0.00000000E+00  0.00000000E+00
  0.00000000E+00  0.00000000E+00  0.00000000E+00
  0.00000000E+00  0.00000000E+00  0.00000000E+00
  0.00000000E+00  0.00000000E+00  0.00000000E+00
  0.00000000E+00  0.00000000E+00  0.00000000E+00
  0.00000000E+00  0.00000000E+00  0.00000000E+00
  0.00000000E+00  0.00000000E+00  0.00000000E+00
  0.00000000E+00  0.00000000E+00  0.00000000E+00
  0.00000000E+00  0.00000000E+00  0.00000000E+00
  0.00000000E+00  0.00000000E+00  0.00000000E+00
  0.00000000E+00  0.00000000E+00  0.00000000E+00
  0.00000000E+00  0.00000000E+00  0.00000000E+00
  0.00000000E+00  0.00000000E+00  0.00000000E+00
  0.00000000E+00  0.00000000E+00  0.00000000E+00
  0.00000000E+00  0.00000000E+00  0.00000000E+00
