# Supplementary material for: Alkali cation-induced cathodic corrosion in Cu electrocatalysts
Source: Nat Commun. 2024 Jun 13;15:5080. doi: 10.1038/s41467-024-49492-7 (PMC11176167; doi:10.1038/s41467-024-49492-7)
Supplement: Supplementary file 3 — Source Data [file 41467_2024_49492_MOESM3_ESM.zip › Source_Data/B_ramp0-POSCAR]

Cu6                                     
   1.00000000000000     
     7.0978999138000001    0.0000000000000000    0.0000000000000000
     0.0000000000000000    7.0978918075999999    0.0000000000000000
     0.0000000000000000    0.0000000000000000   47.3181100350220000
   Cu    H    O    K
    24    67    26    1
Selective dynamics
Direct
  0.0000000000000000  0.0000000000000000  0.000000000   F   F   F
  0.0000000000000000  0.5000000000000000  0.000000000   F   F   F
  0.5000000000000000  0.0000000000000000  0.000000000   F   F   F
  0.5000000000000000  0.5000000000000000  0.000000000   F   F   F
  0.2500000000000000  0.2500000000000000  0.000000000   F   F   F
  0.2500000000000000  0.7500000000000000  0.000000000   F   F   F
  0.7500000000000000  0.2500000000000000  0.000000000   F   F   F
  0.7500000000000000  0.7500000000000000  0.000000000   F   F   F
 -0.0000003972129582  0.2500013931153598  0.038334008   F   F   F
  0.0000007215163254  0.7499986370538697  0.038334088   F   F   F
  0.5000004288155225  0.2499981373459365  0.038334052   F   F   F
  0.4999992691627026  0.7500019172803747  0.038333931   F   F   F
  0.2500014322658404 -0.0000004899269213  0.038333985   F   F   F
  0.2499983318165039  0.5000005007356840  0.038333854   F   F   F
  0.7499985836093451  0.0000005983012080  0.038333929   F   F   F
  0.7500016697809213  0.4999993828667604  0.038333827   F   F   F
 -0.0000002826250543  0.0000002103636403  0.076641614   T   T   T
  0.0000004876334620  0.4999998099582343  0.076640861   T   T   T
  0.5000002711899386 -0.0000000371904231  0.076640988   T   T   T
  0.4999994623799434  0.5000000848426835  0.076641241   T   T   T
  0.2499997809756541  0.2500005702910681  0.076641578   T   T   T
  0.2500002800465703  0.7499994782916629  0.076641226   T   T   T
  0.7500002059762733  0.2499995789614168  0.076641134   T   T   T
  0.7499996624701920  0.7500004576209905  0.076641366   T   T   T
  0.2500000000000000  0.0000000000000000  0.980399738825982   T   T   T
  0.2500000000000000  0.5000000000000000  0.980399738825982   T   T   T
  0.7500000000000000  0.0000000000000000  0.980399738825982   T   T   T
  0.7500000000000000  0.5000000000000000  0.980399738825982   T   T   T
  0.5000000000000000  0.2500000000000000  0.980399738825982   T   T   T
  0.5000000000000000  0.7500000000000000  0.980399738825982   T   T   T
  0.0000000000000000  0.2500000000000000  0.980399738825982   T   T   T
  0.0000000000000000  0.7500000000000000  0.980399738825982   T   T   T
  0.2500000000000000  0.0000000000000000  0.096241249   T   T   T
  0.2500000000000000  0.5000000000000000  0.096241249   T   T   T
  0.7500000000000000  0.0000000000000000  0.096241249   T   T   T
  0.5000000000000000  0.2500000000000000  0.096241249   T   T   T
  0.5000000000000000  0.7500000000000000  0.096241249   T   T   T
  0.0000000000000000  0.2500000000000000  0.096241249   T   T   T
  0.0000000000000000  0.7500000000000000  0.096241249   T   T   T
0.968339095	0.144570401	0.205597523    T  T  T  H
0.63312902	0.299834883	0.149137425    T  T  T  H
0.381048741	0.031929389	0.150012703    T  T  T  H
0.782809871	0.277135819	0.171674175    T  T  T  H
0.282941179	0.215579493	0.143074245    T  T  T  H
0.441811299	0.122452632	0.187783619    T  T  T  H
0.589591507	0.207374161	0.207017685    T  T  T  H
0.95854248	0.284746611	0.452060801    T  T  T  H
0.196149192	0.486024197	0.196563650    T  T  T  H
0.516194924	0.133185582	0.271550160    T  T  T  H
0.167734502	0.208001798	0.278302002    T  T  T  H
0.040599782	0.400937472	0.254800514    T  T  T  H
0.933275847	0.338983639	0.217659605    T  T  T  H
0.414827479	0.148514334	0.243494355    T  T  T  H
0.051774717	0.318974824	0.299372242    T  T  T  H
0.157050202	0.115400607	0.339258894    T  T  T  H
0.651906156	0.219508916	0.303119300    T  T  T  H
0.443348508	0.317707792	0.341125002    T  T  T  H
0.035132283	0.477284494	0.351936488    T  T  T  H
0.842049818	0.136209616	0.295772768    T  T  T  H
0.564930807	0.486478385	0.291357945    T  T  T  H
0.70517746	0.277672588	0.414720405    T  T  T  H
0.032757142	0.40071386	0.427625461    T  T  T  H
0.00965018	0.100134889	0.414941059    T  T  T  H
0.437387985	0.38853366	0.371290393    T  T  T  H
0.474787998	0.070471397	0.384202159    T  T  T  H
0.783267055	0.446959046	0.399177725    T  T  T  H
0.998835664	0.03720972	0.384414085    T  T  T  H
0.663898733	0.00113453	0.394725469    T  T  T  H
0.318885569	0.678073756	0.162383100    T  T  T  H
0.173042204	0.862892558	0.180156582    T  T  T  H
0.324097004	0.733282346	0.131489274    T  T  T  H
0.868157137	0.858824507	0.200406116    T  T  T  H
0.45099632	0.730809503	0.254765785    T  T  T  H
0.789483045	0.678033616	0.272950406    T  T  T  H
0.742460114	0.656145249	0.241916731    T  T  T  H
0.311510364	0.887575481	0.260497607    T  T  T  H
0.172189996	0.546175162	0.242176972    T  T  T  H
0.131020741	0.708318201	0.282583045    T  T  T  H
0.382661723	0.544206211	0.209397467    T  T  T  H
0.138756207	0.866096778	0.211730955    T  T  T  H
0.668495115	0.892950737	0.210426638    T  T  T  H
0.5124048	0.573526121	0.319483455    T  T  T  H
0.480080361	0.878553608	0.352259791    T  T  T  H
0.579417672	0.937464747	0.325361969    T  T  T  H
0.028112672	0.821584061	0.304868984    T  T  T  H
0.258573914	0.931172335	0.333966336    T  T  T  H
0.980272752	0.519340863	0.321669255    T  T  T  H
0.125444186	0.598738621	0.398427025    T  T  T  H
0.936958508	0.688937044	0.392011153    T  T  T  H
0.48064152	0.560955225	0.415264542    T  T  T  H
0.425153014	0.750031663	0.403020032    T  T  T  H
0.871861136	0.237336278	0.208075307    T  T  T  O
0.402940018	0.164454619	0.148211477    T  T  T  O
0.763316568	0.324199436	0.152943873    T  T  T  O
0.490348325	0.116102227	0.206632956    T  T  T  O
0.392889143	0.138402424	0.263396207    T  T  T  O
0.040488032	0.234497044	0.283695244    T  T  T  O
0.05906676	0.47731275	0.238360102    T  T  T  O
0.42312013	0.276825142	0.360161774    T  T  T  O
0.712058916	0.103654098	0.298042029    T  T  T  O
0.999344213	0.417497141	0.334617022    T  T  T  O
0.50577813	0.458234735	0.309036531    T  T  T  O
0.670336156	0.398889507	0.407559553    T  T  T  O
0.061077388	0.29273857	0.438975962    T  T  T  O
0.934453617	0.027745002	0.402132155    T  T  T  O
0.323702602	0.51557326	0.191718423    T  T  T  O
0.10582956	0.929477406	0.194572004    T  T  T  O
0.31007911	0.784712312	0.150070881    T  T  T  O
0.688144792	0.647917506	0.260391281    T  T  T  O
0.321953646	0.765513783	0.252041015    T  T  T  O
0.762182358	0.7966065	0.208737234    T  T  T  O
0.016712942	0.711519769	0.293305784    T  T  T  O
0.144154639	0.981984995	0.341485491    T  T  T  O
0.507523753	0.836959085	0.333462498    T  T  T  O
0.374523648	0.642052088	0.412463645    T  T  T  O
0.999528722	0.569551941	0.392656676    T  T  T  O
0.543607377	0.957759352	0.388299879    T  T  T  O
   0.7500000000000000  0.5000000000000000  0.10215399   T   T   T   K
