# Supplementary material for: Alkali cation-induced cathodic corrosion in Cu electrocatalysts
Source: Nat Commun. 2024 Jun 13;15:5080. doi: 10.1038/s41467-024-49492-7 (PMC11176167; doi:10.1038/s41467-024-49492-7)
Supplement: Supplementary file 3 — Source Data [file 41467_2024_49492_MOESM3_ESM.zip › Source_Data/B_eq2-CONTCAR]

Cu6                                     
   1.00000000000000     
     7.0978999138000001    0.0000000000000000    0.0000000000000000
     0.0000000000000000    7.0978918075999999    0.0000000000000000
     0.0000000000000000    0.0000000000000000   47.3181100350220021
   Cu   H    O    K 
    24    67    26     1
Selective dynamics
Direct
  0.0000000000000000  0.0000000000000000  0.0000000000000000   F   F   F
  0.0000000000000000  0.5000000000000000  0.0000000000000000   F   F   F
  0.5000000000000000  0.0000000000000000  0.0000000000000000   F   F   F
  0.5000000000000000  0.5000000000000000  0.0000000000000000   F   F   F
  0.2500000000000000  0.2500000000000000  0.0000000000000000   F   F   F
  0.2500000000000000  0.7500000000000000  0.0000000000000000   F   F   F
  0.7500000000000000  0.2500000000000000  0.0000000000000000   F   F   F
  0.7500000000000000  0.7500000000000000  0.0000000000000000   F   F   F
  0.9999996000000000  0.2500013900000000  0.0383340080000000   F   F   F
  0.0000007215163200  0.7499986400000000  0.0383340880000000   F   F   F
  0.5000004300000001  0.2499981400000000  0.0383340520000000   F   F   F
  0.4999992700000000  0.7500019200000000  0.0383339310000000   F   F   F
  0.2500014300000000  0.9999995100000000  0.0383339850000000   F   F   F
  0.2499983300000000  0.5000005000000000  0.0383338540000000   F   F   F
  0.7499985800000000  0.0000005983012100  0.0383339290000000   F   F   F
  0.7500016700000000  0.4999993800000000  0.0383338270000000   F   F   F
  0.9866062968735735 -0.0297414692909231  0.0815241219842953   T   T   T
  0.9812349610515774  0.5153892527613058  0.0822002069205779   T   T   T
  0.4862274622441367  0.0262416453857678  0.0816792372996726   T   T   T
  0.4952285652856196  0.4750171710931889  0.0779547615447594   T   T   T
  0.2076156815900006  0.2574720162103013  0.0781774397662630   T   T   T
  0.2494575853801803  0.7498689617172850  0.0789213518536200   T   T   T
  0.7760340809384479  0.2583708388398926  0.0756718582989185   T   T   T
  0.7192282326705423  0.7413542867944408  0.0838851952183106   T   T   T
  0.2105579722760884  0.9944714301504403  0.9838909324238294   T   T   T
  0.2327880838549093  0.4883501688765720  1.0001833544898384   T   T   T
  0.7606107838144402  1.0189288633169724 -0.0041431132583720   T   T   T
  0.7615940866540556  0.4929178578633746  1.0009513904242044   T   T   T
  0.4984299662924429  0.2642695605562475  0.9805553563070283   T   T   T
  0.4995166520524760  0.7677817927836883  0.9853557180915739   T   T   T
  0.9839790953938953  0.2808482583254150  0.9804955551647447   T   T   T
  0.9862218914460328  0.7508987524198739  0.9881763927982105   T   T   T
  0.2522270616431146  0.9875901693695511  0.0918234261181896   T   T   T
  0.2526877775335903  0.4976327179696242  0.0816254554167014   T   T   T
  0.7508381366726260  1.0030110671996566  0.0867986684141198   T   T   T
  0.5727992105522380  0.2762786329503740  0.0949254529925001   T   T   T
  0.4957432663170210  0.7578214703628819  0.0844155350508527   T   T   T
  0.8850594907013178  0.3933077168592208  0.1048414562644013   T   T   T
  0.9703342175544194  0.7300993831332458  0.0955862106294781   T   T   T
 -0.0014167869097146  0.4551366955757968  0.2018295287643614   T   T   T
  0.8557375167433695  0.7129108192742040  0.1593934486484401   T   T   T
  0.1540339112283977 -0.2357446978189336  0.1324097095396716   T   T   T
  0.8319713494733411  0.5814485613015368  0.1308515265999574   T   T   T
  0.2758481264228073 -0.2428168781625860  0.1580450009033843   T   T   T
  0.5181626562500616  0.8062389676972485  0.1994485304079045   T   T   T
  0.5016837386526676  0.9408519991825145  0.1725524994344361   T   T   T
  0.5167219500532811  1.1320224215596295  0.4478300090894829   T   T   T
  1.0563942149541217  0.2765993631999182  0.1271690367855101   T   T   T
  0.5859598085888618  0.1855737080725305  0.2211059058497999   T   T   T
  0.4651150713000907  0.5244450004973218  0.3882890067760678   T   T   T
  0.4682955227515674  0.4286011439744101  0.2538474478893571   T   T   T
  0.1521837493262906  0.4790998007915963  0.2254730751408724   T   T   T
  0.3930106030613957  0.1089849802103068  0.2154986897484817   T   T   T
  0.2725340927696556  0.4806348386637385  0.4038865184253928   T   T   T
  0.3616391892948023  0.9341326879891848  0.3522442113526692   T   T   T
  0.7521956676744579  0.1862894534129341  0.2793104044242772   T   T   T
  0.9322787801987656 -0.1286967764438065  0.3628575555230450   T   T   T
  0.0694481963694788  0.3398995188395474  0.3388186524575059   T   T   T
  0.5407345091922467  0.1419126456733008  0.2780953853551721   T   T   T
  0.7730282506023431  0.4234094211205517  0.3441968918935795   T   T   T
  0.0176897422012570  0.3768508136295871  0.4595886609150989   T   T   T
  0.3152082515857987  0.1623359094431994  0.4566760703867068   T   T   T
  0.3448950033230759  1.0505130108452625  0.4082966847040789   T   T   T
  1.1001279068118841  0.9708142899115616  0.3804566641312274   T   T   T
  1.0476617114040669  0.7007467844536321  0.4006229391730677   T   T   T
  0.1588815819723807  0.5177554086259596  0.4746082322265183   T   T   T
  0.3204338887744700  0.1903523643695558  0.3849993083804235   T   T   T
  1.1379554987237539  0.6520535918454109  0.4312656054734734   T   T   T
  0.5678059409777296 -0.0111786994649923  0.1264615620130292   T   T   T
 -0.0090048293262157  0.0145569333127205  0.1768335486267834   T   T   T
  0.7485969747612520 -0.0443020415522366  0.1419062515997503   T   T   T
  0.8169421054373404  0.9470677482011697  0.2448805869229998   T   T   T
  0.1619593226013958  1.0968913837448599  0.2670627960101662   T   T   T
  0.5912025975910453  0.6616056221807024  0.2405142159464377   T   T   T
  0.8084037497427699  0.6276003625059330  0.2302139962168470   T   T   T
  1.1997363334182292  0.0790827037772972  0.2992111241676781   T   T   T
  0.3910040921700733  0.5768009026527232  0.2734937695722945   T   T   T
  0.1414376738104564  0.7813154630985804  0.2841395594923299   T   T   T
  0.1524680101852247  0.0868510757575653  0.1291091375448709   T   T   T
  0.1237283429588431  0.8915641940471847  0.1953241510007971   T   T   T
  0.9017660093731643  0.1033262416575321  0.2259090893577397   T   T   T
  0.7382233390264182  0.6291783951454066  0.3439882179061730   T   T   T
  0.8661842586866521  0.8741668852995893  0.3134291228954431   T   T   T
  0.7055462782609867  1.0221253500126473  0.3157860898349367   T   T   T
  0.2158976556051526  0.7572698593499801  0.3120372175975402   T   T   T
  0.4788016750256303  0.8461414437435388  0.3303716638156638   T   T   T
  1.0525323630363608  0.4285907172296796  0.3097638578839687   T   T   T
  0.4473081739678861  0.5862614930794043  0.4502951935020547   T   T   T
  0.3955177210244936  0.8058023740251742  0.4584012147108557   T   T   T
  0.8247206820301239  0.0932676990814546  0.4078305146925336   T   T   T
  0.6785045425701223  0.2503154660526265  0.4132538896180266   T   T   T
  0.0176810720250473  0.4494261307579582  0.2225410613145516   T   T   T
  0.2061440632490990 -0.3276141845615186  0.1460835019792259   T   T   T
  0.7683040736817274  0.6476045498376131  0.1468511556881218   T   T   T
  0.4325851440483091  0.8893706107698465  0.1889568563585302   T   T   T
  0.4499037179788271  0.2246466907083165  0.2201670999825270   T   T   T
  0.3998280901670587  0.4244920556136689  0.3983656875405167   T   T   T
  0.4234843162046582  0.5598686765418314  0.2538219981007053   T   T   T
  0.9843862562677159 -0.1017456531018425  0.3815456778703901   T   T   T
  0.6305422580651002  0.2118907854986692  0.2889670358146311   T   T   T
  1.0150908186546115  0.3099994013807917  0.3194625276014875   T   T   T
  0.7505436661443744  0.5252729689036627  0.3578387531006419   T   T   T
  0.1008637045690645  0.3918765842228324  0.4759050906430967   T   T   T
  0.3966017607299460  1.0673672522600988  0.4482670439147190   T   T   T
  0.3203266013959707  1.0496401883290920  0.3871433268203849   T   T   T
  0.1072781485581226  0.1893891112842092  0.1419466633191259   T   T   T
  0.0000029587086827 -0.0440556968375087  0.1954592101003093   T   T   T
  0.6346979135876583  0.0317754507887726  0.1441448359784951   T   T   T
  0.6959435367234706  0.7123480386729920  0.2288948856418012   T   T   T
  0.2351704232395198  1.0318603742885817  0.2809130274347795   T   T   T
  0.8583892102235290  0.0752676273466970  0.2447496995001659   T   T   T
  0.1388338084024464  0.6809806322946924  0.2984659065333216   T   T   T
  0.3550861362230919  0.9081633884118434  0.3319537017528668   T   T   T
  0.7500761504262594  0.9010156259960103  0.3241383444068195   T   T   T
  0.7604205915181040  0.1636650658424769  0.4224921354771619   T   T   T
  0.3479627284742161  0.6722177399630945  0.4571214344517855   T   T   T
  1.0776679588632674  0.5996442671004177  0.4142224915250345   T   T   T
  0.4824741999927091  0.3821410846396945  0.1527358341484318   T   T   T
 
  0.00000000E+00  0.00000000E+00  0.00000000E+00
  0.00000000E+00  0.00000000E+00  0.00000000E+00
  0.00000000E+00  0.00000000E+00  0.00000000E+00
  0.00000000E+00  0.00000000E+00  0.00000000E+00
  0.00000000E+00  0.00000000E+00  0.00000000E+00
  0.00000000E+00  0.00000000E+00  0.00000000E+00
  0.00000000E+00  0.00000000E+00  0.00000000E+00
  0.00000000E+00  0.00000000E+00  0.00000000E+00
  0.00000000E+00  0.00000000E+00  0.00000000E+00
  0.00000000E+00  0.00000000E+00  0.00000000E+00
  0.00000000E+00  0.00000000E+00  0.00000000E+00
  0.00000000E+00  0.00000000E+00  0.00000000E+00
  0.00000000E+00  0.00000000E+00  0.00000000E+00
  0.00000000E+00  0.00000000E+00  0.00000000E+00
  0.00000000E+00  0.00000000E+00  0.00000000E+00
  0.00000000E+00  0.00000000E+00  0.00000000E+00
 -0.31598920E-02 -0.13003046E-02 -0.14782275E-02
 -0.39323120E-03 -0.38105517E-02  0.13497958E-02
 -0.12120810E-02 -0.12416053E-02  0.17665621E-02
 -0.12050853E-02  0.13049672E-02  0.27005218E-02
 -0.79071076E-03 -0.40232879E-03  0.34657173E-02
  0.67069809E-03  0.69892587E-03  0.10205102E-02
  0.60818757E-02 -0.23584998E-03 -0.16270337E-02
  0.18241235E-02  0.15049807E-04  0.21085305E-02
 -0.21886663E-02  0.65983980E-02  0.16286936E-01
  0.83242832E-02  0.75560203E-02 -0.53274442E-02
 -0.50057447E-02  0.48553943E-02  0.89723796E-02
 -0.12613198E-01 -0.58926105E-02 -0.80649306E-02
 -0.50033224E-02  0.17702793E-02 -0.30171170E-01
  0.49221264E-02  0.30352408E-02 -0.62392308E-02
 -0.63006922E-02 -0.15833142E-01 -0.16739828E-01
 -0.33047863E-02  0.11779136E-01 -0.15471789E-01
 -0.14778478E-02  0.28370422E-01 -0.16615691E-01
  0.65847597E-02  0.11691035E-02 -0.15834557E-01
  0.49455673E-02 -0.17501041E-01  0.43822735E-02
 -0.84877009E-02 -0.90715215E-02 -0.63056361E-02
  0.40861973E-02 -0.16177544E-01 -0.38101710E-02
  0.15960577E-01  0.14354106E-01 -0.10291078E-01
  0.65721028E-02  0.10622012E-01 -0.30424851E-03
  0.22905920E-02 -0.40992712E-02 -0.57011257E-02
 -0.84614360E-02  0.45123247E-02  0.56756970E-02
  0.11448213E-01 -0.79995719E-02 -0.18374399E-01
  0.13627688E-02  0.12237123E-01  0.61996468E-03
 -0.40585259E-03  0.12927544E-01  0.52376629E-02
  0.10739787E-02 -0.14370469E-02  0.25822486E-02
 -0.57764609E-02  0.44657982E-02  0.71800335E-02
  0.58613615E-02  0.28023250E-02  0.63838343E-03
  0.10496812E-02 -0.17528371E-03 -0.12846893E-01
  0.67986478E-02  0.23209808E-01  0.11517179E-01
  0.89513703E-03  0.49430700E-02 -0.12283112E-01
  0.70107911E-02 -0.25891769E-02 -0.10299954E-01
  0.85972550E-02 -0.57297802E-02 -0.12700951E-01
  0.26009641E-03 -0.76578786E-02  0.81017149E-02
  0.32295999E-02 -0.50855879E-02  0.17553494E-02
  0.13366311E-01 -0.20528467E-02  0.60980775E-02
  0.37460282E-02  0.12986023E-02 -0.60510696E-02
 -0.24318473E-02  0.65202539E-02  0.98626109E-02
 -0.15739929E-01  0.66353040E-02  0.58712760E-02
 -0.13987441E-01 -0.75989721E-02 -0.41778196E-02
 -0.72045437E-02 -0.92558821E-03 -0.81008536E-02
  0.69125175E-02  0.73741403E-02 -0.54798883E-02
  0.43156619E-02  0.52979775E-02 -0.19224525E-02
 -0.84866230E-03 -0.32010527E-02 -0.38685706E-02
 -0.91682394E-02  0.72978207E-02 -0.25544983E-02
 -0.28507493E-02  0.38127897E-02  0.38420957E-02
  0.32244960E-02  0.34379137E-02 -0.13927106E-02
 -0.63175957E-02 -0.66892533E-03 -0.11095583E-01
 -0.26966523E-02  0.17536240E-01 -0.44468468E-02
  0.42810829E-02 -0.14167617E-02 -0.13114647E-03
  0.13719797E-02 -0.34013593E-02 -0.78567564E-03
  0.52045489E-03 -0.56592984E-02  0.58811571E-03
 -0.98950047E-02 -0.16425752E-03  0.30677491E-02
  0.23610350E-02  0.24294012E-02 -0.19259535E-01
  0.24685916E-02 -0.17146497E-01  0.13777361E-01
 -0.10100444E-01 -0.65604243E-02  0.26115358E-01
 -0.93253168E-02 -0.48529769E-02 -0.56245251E-02
  0.69213371E-04 -0.10227007E-01 -0.91405092E-02
  0.18453867E-02 -0.17389818E-01 -0.64284923E-02
  0.64283498E-02  0.92897545E-02 -0.27194211E-02
  0.52522550E-02 -0.40412605E-02  0.29498104E-02
  0.15103859E-02 -0.18485198E-02  0.13353195E-03
  0.74563856E-02  0.65007355E-02  0.68009993E-02
  0.44098162E-02  0.89088210E-02 -0.49740509E-02
  0.23178395E-02 -0.27579098E-02 -0.14320505E-01
 -0.86611721E-02 -0.34753250E-02 -0.18281328E-02
  0.42848105E-02 -0.19280366E-02 -0.21266281E-01
 -0.30355407E-02  0.95725239E-02 -0.47765152E-02
  0.31853322E-03 -0.75358774E-02  0.95155209E-02
 -0.21520392E-02  0.72096499E-02 -0.29868963E-02
  0.93713644E-02 -0.44084723E-02  0.47739073E-02
 -0.11573453E-01 -0.47493034E-02  0.10554666E-01
  0.33928694E-02 -0.13562103E-02 -0.18749828E-02
 -0.22068659E-02  0.15993778E-02  0.41481416E-02
  0.19193637E-02 -0.35580289E-02 -0.47335657E-02
 -0.52368197E-02 -0.12040867E-03  0.63209373E-02
  0.10446979E-02 -0.28664321E-02 -0.97683867E-03
  0.72941358E-02  0.36509963E-02  0.55971871E-02
  0.25818560E-02  0.67103352E-03 -0.27225083E-04
  0.17263792E-02  0.43825398E-02  0.59652013E-02
 -0.48402271E-02  0.72084938E-03 -0.42825000E-02
 -0.49416423E-02 -0.77732607E-04 -0.25200163E-02
 -0.65366756E-02 -0.15494583E-02 -0.32083833E-02
 -0.73109030E-02  0.19306543E-02  0.21921418E-02
  0.50880374E-02  0.56360701E-03  0.41607042E-02
  0.79825229E-02 -0.17493559E-02 -0.43285870E-02
 -0.11441151E-01  0.45896962E-02 -0.91948135E-02
  0.86556261E-02  0.89948312E-04  0.99792658E-03
  0.15878478E-02 -0.15254204E-02 -0.11666425E-02
  0.39011502E-03 -0.41473720E-02 -0.39183818E-02
  0.43007437E-02 -0.11929380E-02  0.56047950E-02
 -0.36535024E-03  0.51286873E-02  0.22985715E-02
 -0.36996564E-02  0.43197469E-02  0.61821199E-03
 -0.14924378E-02  0.28988532E-02  0.64279054E-02
  0.42913459E-02 -0.96521409E-03  0.22441357E-02
  0.15406392E-02 -0.42280398E-02 -0.32696488E-02
  0.38654488E-02 -0.75895083E-03 -0.28200112E-03
 -0.30907389E-02 -0.11237398E-02  0.14169867E-02
  0.24788609E-04 -0.53293763E-03  0.12083700E-02
 
           1
   1.00000000000000     
  0.42131096E+02  0.31202469E-02  0.37352302E-02  0.42127668E+02
  0.00000000E+00  0.00000000E+00  0.00000000E+00
  0.00000000E+00  0.50000000E+00  0.00000000E+00
  0.50000000E+00  0.00000000E+00  0.00000000E+00
  0.50000000E+00  0.50000000E+00  0.00000000E+00
  0.25000000E+00  0.25000000E+00  0.00000000E+00
  0.25000000E+00  0.75000000E+00  0.00000000E+00
  0.75000000E+00  0.25000000E+00  0.00000000E+00
  0.75000000E+00  0.75000000E+00  0.00000000E+00
  0.99999960E+00  0.25000139E+00  0.38334008E-01
  0.72151632E-06  0.74999864E+00  0.38334088E-01
  0.50000043E+00  0.24999814E+00  0.38334052E-01
  0.49999927E+00  0.75000192E+00  0.38333931E-01
  0.25000143E+00  0.99999951E+00  0.38333985E-01
  0.24999833E+00  0.50000050E+00  0.38333854E-01
  0.74999858E+00  0.59830121E-06  0.38333929E-01
  0.75000167E+00  0.49999938E+00  0.38333827E-01
  0.98616111E+00  0.97007533E+00  0.81492882E-01
  0.98117956E+00  0.51485240E+00  0.82228733E-01
  0.48605670E+00  0.26066719E-01  0.81716571E-01
  0.49505878E+00  0.47520102E+00  0.78011833E-01
  0.20750428E+00  0.25741533E+00  0.78250683E-01
  0.24955208E+00  0.74996743E+00  0.78942919E-01
  0.77689094E+00  0.25833761E+00  0.75637473E-01
  0.71948523E+00  0.74135641E+00  0.83929756E-01
  0.21024962E+00  0.99540106E+00  0.98423513E+00
  0.23396086E+00  0.48941471E+00  0.70766641E-04
  0.75990554E+00  0.19612925E-01  0.99604651E+00
  0.75981705E+00  0.49208767E+00  0.78094975E-03
  0.49772506E+00  0.26451897E+00  0.97991773E+00
  0.50021011E+00  0.76820942E+00  0.98522386E+00
  0.98309141E+00  0.27861758E+00  0.98014178E+00
  0.98575629E+00  0.75255828E+00  0.98784942E+00
  0.25201885E+00  0.99158719E+00  0.91472277E-01
  0.25361548E+00  0.49779743E+00  0.81290815E-01
  0.75153490E+00  0.54539974E-03  0.86891281E-01
  0.57160341E+00  0.27500057E+00  0.94792192E-01
  0.49631896E+00  0.75554227E+00  0.84335013E-01
  0.88730812E+00  0.39533002E+00  0.10462397E+00
  0.97126014E+00  0.73159589E+00  0.95579781E-01
  0.99890593E+00  0.45455916E+00  0.20170904E+00
  0.85454541E+00  0.71354655E+00  0.15951340E+00
  0.15564681E+00  0.76312827E+00  0.13202139E+00
  0.83216335E+00  0.58317261E+00  0.13086463E+00
  0.27579095E+00  0.75900444E+00  0.15815569E+00
  0.51831397E+00  0.80603651E+00  0.19950310E+00
  0.50086991E+00  0.94148117E+00  0.17270424E+00
  0.51754774E+00  0.13241723E+00  0.44784350E+00
  0.56542101E-01  0.27657467E+00  0.12689754E+00
  0.58691765E+00  0.18884367E+00  0.22134930E+00
  0.46524118E+00  0.52514141E+00  0.38802942E+00
  0.46928325E+00  0.42823636E+00  0.25362977E+00
  0.15339499E+00  0.47829255E+00  0.22520466E+00
  0.39304725E+00  0.10790609E+00  0.21566991E+00
  0.27298910E+00  0.47991835E+00  0.40392362E+00
  0.36352233E+00  0.93384347E+00  0.35237309E+00
  0.75272343E+00  0.18647241E+00  0.27918252E+00
  0.93193617E+00  0.87222184E+00  0.36306599E+00
  0.67230649E-01  0.34083435E+00  0.33894273E+00
  0.53876386E+00  0.14084205E+00  0.27800709E+00
  0.77201323E+00  0.42327902E+00  0.34402569E+00
  0.18663624E-01  0.37788973E+00  0.45947285E+00
  0.31581627E+00  0.16308233E+00  0.45663544E+00
  0.34477544E+00  0.50062024E-01  0.40821493E+00
  0.98836223E-01  0.97184246E+00  0.38040268E+00
  0.47260079E-01  0.70128396E+00  0.40070414E+00
  0.15933587E+00  0.51823977E+00  0.47457880E+00
  0.31954382E+00  0.19025812E+00  0.38476482E+00
  0.13757558E+00  0.65452422E+00  0.43117163E+00
  0.56840909E+00  0.98862170E+00  0.12645879E+00
  0.99118846E+00  0.14077726E-01  0.17681694E+00
  0.74867030E+00  0.95490064E+00  0.14191868E+00
  0.81554803E+00  0.94704461E+00  0.24494542E+00
  0.16229196E+00  0.97233655E-01  0.26665577E+00
  0.59155039E+00  0.65918991E+00  0.24080538E+00
  0.80698073E+00  0.62667608E+00  0.23076591E+00
  0.19842252E+00  0.78398983E-01  0.29909226E+00
  0.39101384E+00  0.57536005E+00  0.27330060E+00
  0.14169766E+00  0.77886547E+00  0.28400370E+00
  0.15337368E+00  0.88159881E-01  0.12905167E+00
  0.12446832E+00  0.89099483E+00  0.19538649E+00
  0.90197880E+00  0.10306581E+00  0.22591191E+00
  0.73927384E+00  0.63009426E+00  0.34413195E+00
  0.86680554E+00  0.87542202E+00  0.31332400E+00
  0.70587283E+00  0.21736797E-01  0.31548345E+00
  0.21467741E+00  0.75678023E+00  0.31199858E+00
  0.47940535E+00  0.84586981E+00  0.32992223E+00
  0.52104696E-01  0.42993936E+00  0.30966291E+00
  0.44735305E+00  0.58519979E+00  0.45049629E+00
  0.39521453E+00  0.80681812E+00  0.45833809E+00
  0.82604098E+00  0.92646603E-01  0.40793140E+00
  0.67687400E+00  0.24964635E+00  0.41347695E+00
  0.18159082E-01  0.44923506E+00  0.22250144E+00
  0.20583315E+00  0.67261115E+00  0.14617117E+00
  0.76857449E+00  0.64710327E+00  0.14675112E+00
  0.43184735E+00  0.88935365E+00  0.18909044E+00
  0.45005090E+00  0.22424285E+00  0.22014646E+00
  0.40085574E+00  0.42500643E+00  0.39848398E+00
  0.42384807E+00  0.55996322E+00  0.25382142E+00
  0.98462948E+00  0.89887179E+00  0.38167174E+00
  0.62986033E+00  0.21199234E+00  0.28887653E+00
  0.14394607E-01  0.30998845E+00  0.31940927E+00
  0.74962274E+00  0.52505467E+00  0.35777095E+00
  0.99833695E-01  0.39214859E+00  0.47595142E+00
  0.39731860E+00  0.67446657E-01  0.44835497E+00
  0.32145123E+00  0.49393727E-01  0.38705185E+00
  0.10566624E+00  0.19003574E+00  0.14175234E+00
  0.12224217E-02  0.95595698E+00  0.19548030E+00
  0.63492162E+00  0.31560539E-01  0.14412018E+00
  0.69599850E+00  0.71176373E+00  0.22881208E+00
  0.23577634E+00  0.31692305E-01  0.28103148E+00
  0.85833774E+00  0.75990192E-01  0.24479828E+00
  0.13831258E+00  0.68158923E+00  0.29847897E+00
  0.35487587E+00  0.90857180E+00  0.33208955E+00
  0.75068074E+00  0.90087964E+00  0.32418577E+00
  0.76063765E+00  0.16306939E+00  0.42242304E+00
  0.34850732E+00  0.67211081E+00  0.45711547E+00
  0.77232515E-01  0.59948595E+00  0.41425244E+00
  0.48247769E+00  0.38206600E+00  0.15276137E+00
  0.00000000E+00  0.00000000E+00  0.00000000E+00
  0.00000000E+00  0.00000000E+00  0.00000000E+00
  0.00000000E+00  0.00000000E+00  0.00000000E+00
  0.00000000E+00  0.00000000E+00  0.00000000E+00
  0.00000000E+00  0.00000000E+00  0.00000000E+00
  0.00000000E+00  0.00000000E+00  0.00000000E+00
  0.00000000E+00  0.00000000E+00  0.00000000E+00
  0.00000000E+00  0.00000000E+00  0.00000000E+00
  0.00000000E+00  0.00000000E+00  0.00000000E+00
  0.00000000E+00  0.00000000E+00  0.00000000E+00
  0.00000000E+00  0.00000000E+00  0.00000000E+00
  0.00000000E+00  0.00000000E+00  0.00000000E+00
  0.00000000E+00  0.00000000E+00  0.00000000E+00
  0.00000000E+00  0.00000000E+00  0.00000000E+00
  0.00000000E+00  0.00000000E+00  0.00000000E+00
  0.00000000E+00  0.00000000E+00  0.00000000E+00
  0.00000000E+00  0.00000000E+00  0.00000000E+00
  0.00000000E+00  0.00000000E+00  0.00000000E+00
  0.00000000E+00  0.00000000E+00  0.00000000E+00
  0.00000000E+00  0.00000000E+00  0.00000000E+00
  0.00000000E+00  0.00000000E+00  0.00000000E+00
  0.00000000E+00  0.00000000E+00  0.00000000E+00
  0.00000000E+00  0.00000000E+00  0.00000000E+00
  0.00000000E+00  0.00000000E+00  0.00000000E+00
  0.00000000E+00  0.00000000E+00  0.00000000E+00
  0.00000000E+00  0.00000000E+00  0.00000000E+00
  0.00000000E+00  0.00000000E+00  0.00000000E+00
  0.00000000E+00  0.00000000E+00  0.00000000E+00
  0.00000000E+00  0.00000000E+00  0.00000000E+00
  0.00000000E+00  0.00000000E+00  0.00000000E+00
  0.00000000E+00  0.00000000E+00  0.00000000E+00
  0.00000000E+00  0.00000000E+00  0.00000000E+00
  0.00000000E+00  0.00000000E+00  0.00000000E+00
  0.00000000E+00  0.00000000E+00  0.00000000E+00
  0.00000000E+00  0.00000000E+00  0.00000000E+00
  0.00000000E+00  0.00000000E+00  0.00000000E+00
  0.00000000E+00  0.00000000E+00  0.00000000E+00
  0.00000000E+00  0.00000000E+00  0.00000000E+00
  0.00000000E+00  0.00000000E+00  0.00000000E+00
  0.00000000E+00  0.00000000E+00  0.00000000E+00
  0.00000000E+00  0.00000000E+00  0.00000000E+00
  0.00000000E+00  0.00000000E+00  0.00000000E+00
  0.00000000E+00  0.00000000E+00  0.00000000E+00
  0.00000000E+00  0.00000000E+00  0.00000000E+00
  0.00000000E+00  0.00000000E+00  0.00000000E+00
  0.00000000E+00  0.00000000E+00  0.00000000E+00
  0.00000000E+00  0.00000000E+00  0.00000000E+00
  0.00000000E+00  0.00000000E+00  0.00000000E+00
  0.00000000E+00  0.00000000E+00  0.00000000E+00
  0.00000000E+00  0.00000000E+00  0.00000000E+00
  0.00000000E+00  0.00000000E+00  0.00000000E+00
  0.00000000E+00  0.00000000E+00  0.00000000E+00
  0.00000000E+00  0.00000000E+00  0.00000000E+00
  0.00000000E+00  0.00000000E+00  0.00000000E+00
  0.00000000E+00  0.00000000E+00  0.00000000E+00
  0.00000000E+00  0.00000000E+00  0.00000000E+00
  0.00000000E+00  0.00000000E+00  0.00000000E+00
  0.00000000E+00  0.00000000E+00  0.00000000E+00
  0.00000000E+00  0.00000000E+00  0.00000000E+00
  0.00000000E+00  0.00000000E+00  0.00000000E+00
  0.00000000E+00  0.00000000E+00  0.00000000E+00
  0.00000000E+00  0.00000000E+00  0.00000000E+00
  0.00000000E+00  0.00000000E+00  0.00000000E+00
  0.00000000E+00  0.00000000E+00  0.00000000E+00
  0.00000000E+00  0.00000000E+00  0.00000000E+00
  0.00000000E+00  0.00000000E+00  0.00000000E+00
  0.00000000E+00  0.00000000E+00  0.00000000E+00
  0.00000000E+00  0.00000000E+00  0.00000000E+00
  0.00000000E+00  0.00000000E+00  0.00000000E+00
  0.00000000E+00  0.00000000E+00  0.00000000E+00
  0.00000000E+00  0.00000000E+00  0.00000000E+00
  0.00000000E+00  0.00000000E+00  0.00000000E+00
  0.00000000E+00  0.00000000E+00  0.00000000E+00
  0.00000000E+00  0.00000000E+00  0.00000000E+00
  0.00000000E+00  0.00000000E+00  0.00000000E+00
  0.00000000E+00  0.00000000E+00  0.00000000E+00
  0.00000000E+00  0.00000000E+00  0.00000000E+00
  0.00000000E+00  0.00000000E+00  0.00000000E+00
  0.00000000E+00  0.00000000E+00  0.00000000E+00
  0.00000000E+00  0.00000000E+00  0.00000000E+00
  0.00000000E+00  0.00000000E+00  0.00000000E+00
  0.00000000E+00  0.00000000E+00  0.00000000E+00
  0.00000000E+00  0.00000000E+00  0.00000000E+00
  0.00000000E+00  0.00000000E+00  0.00000000E+00
  0.00000000E+00  0.00000000E+00  0.00000000E+00
  0.00000000E+00  0.00000000E+00  0.00000000E+00
  0.00000000E+00  0.00000000E+00  0.00000000E+00
  0.00000000E+00  0.00000000E+00  0.00000000E+00
  0.00000000E+00  0.00000000E+00  0.00000000E+00
  0.00000000E+00  0.00000000E+00  0.00000000E+00
  0.00000000E+00  0.00000000E+00  0.00000000E+00
  0.00000000E+00  0.00000000E+00  0.00000000E+00
  0.00000000E+00  0.00000000E+00  0.00000000E+00
  0.00000000E+00  0.00000000E+00  0.00000000E+00
  0.00000000E+00  0.00000000E+00  0.00000000E+00
  0.00000000E+00  0.00000000E+00  0.00000000E+00
  0.00000000E+00  0.00000000E+00  0.00000000E+00
  0.00000000E+00  0.00000000E+00  0.00000000E+00
  0.00000000E+00  0.00000000E+00  0.00000000E+00
  0.00000000E+00  0.00000000E+00  0.00000000E+00
  0.00000000E+00  0.00000000E+00  0.00000000E+00
  0.00000000E+00  0.00000000E+00  0.00000000E+00
  0.00000000E+00  0.00000000E+00  0.00000000E+00
  0.00000000E+00  0.00000000E+00  0.00000000E+00
  0.00000000E+00  0.00000000E+00  0.00000000E+00
  0.00000000E+00  0.00000000E+00  0.00000000E+00
  0.00000000E+00  0.00000000E+00  0.00000000E+00
  0.00000000E+00  0.00000000E+00  0.00000000E+00
  0.00000000E+00  0.00000000E+00  0.00000000E+00
  0.00000000E+00  0.00000000E+00  0.00000000E+00
  0.00000000E+00  0.00000000E+00  0.00000000E+00
  0.00000000E+00  0.00000000E+00  0.00000000E+00
  0.00000000E+00  0.00000000E+00  0.00000000E+00
  0.00000000E+00  0.00000000E+00  0.00000000E+00
  0.00000000E+00  0.00000000E+00  0.00000000E+00
  0.00000000E+00  0.00000000E+00  0.00000000E+00
  0.00000000E+00  0.00000000E+00  0.00000000E+00
  0.00000000E+00  0.00000000E+00  0.00000000E+00
  0.00000000E+00  0.00000000E+00  0.00000000E+00
  0.00000000E+00  0.00000000E+00  0.00000000E+00
  0.00000000E+00  0.00000000E+00  0.00000000E+00
  0.00000000E+00  0.00000000E+00  0.00000000E+00
  0.00000000E+00  0.00000000E+00  0.00000000E+00
  0.00000000E+00  0.00000000E+00  0.00000000E+00
  0.00000000E+00  0.00000000E+00  0.00000000E+00
  0.00000000E+00  0.00000000E+00  0.00000000E+00
  0.00000000E+00  0.00000000E+00  0.00000000E+00
  0.00000000E+00  0.00000000E+00  0.00000000E+00
  0.00000000E+00  0.00000000E+00  0.00000000E+00
  0.00000000E+00  0.00000000E+00  0.00000000E+00
  0.00000000E+00  0.00000000E+00  0.00000000E+00
  0.00000000E+00  0.00000000E+00  0.00000000E+00
  0.00000000E+00  0.00000000E+00  0.00000000E+00
  0.00000000E+00  0.00000000E+00  0.00000000E+00
  0.00000000E+00  0.00000000E+00  0.00000000E+00
  0.00000000E+00  0.00000000E+00  0.00000000E+00
  0.00000000E+00  0.00000000E+00  0.00000000E+00
  0.00000000E+00  0.00000000E+00  0.00000000E+00
  0.00000000E+00  0.00000000E+00  0.00000000E+00
  0.00000000E+00  0.00000000E+00  0.00000000E+00
  0.00000000E+00  0.00000000E+00  0.00000000E+00
  0.00000000E+00  0.00000000E+00  0.00000000E+00
  0.00000000E+00  0.00000000E+00  0.00000000E+00
  0.00000000E+00  0.00000000E+00  0.00000000E+00
  0.00000000E+00  0.00000000E+00  0.00000000E+00
  0.00000000E+00  0.00000000E+00  0.00000000E+00
  0.00000000E+00  0.00000000E+00  0.00000000E+00
  0.00000000E+00  0.00000000E+00  0.00000000E+00
  0.00000000E+00  0.00000000E+00  0.00000000E+00
  0.00000000E+00  0.00000000E+00  0.00000000E+00
  0.00000000E+00  0.00000000E+00  0.00000000E+00
  0.00000000E+00  0.00000000E+00  0.00000000E+00
  0.00000000E+00  0.00000000E+00  0.00000000E+00
  0.00000000E+00  0.00000000E+00  0.00000000E+00
  0.00000000E+00  0.00000000E+00  0.00000000E+00
  0.00000000E+00  0.00000000E+00  0.00000000E+00
  0.00000000E+00  0.00000000E+00  0.00000000E+00
  0.00000000E+00  0.00000000E+00  0.00000000E+00
  0.00000000E+00  0.00000000E+00  0.00000000E+00
  0.00000000E+00  0.00000000E+00  0.00000000E+00
  0.00000000E+00  0.00000000E+00  0.00000000E+00
  0.00000000E+00  0.00000000E+00  0.00000000E+00
  0.00000000E+00  0.00000000E+00  0.00000000E+00
  0.00000000E+00  0.00000000E+00  0.00000000E+00
  0.00000000E+00  0.00000000E+00  0.00000000E+00
  0.00000000E+00  0.00000000E+00  0.00000000E+00
  0.00000000E+00  0.00000000E+00  0.00000000E+00
  0.00000000E+00  0.00000000E+00  0.00000000E+00
  0.00000000E+00  0.00000000E+00  0.00000000E+00
  0.00000000E+00  0.00000000E+00  0.00000000E+00
  0.00000000E+00  0.00000000E+00  0.00000000E+00
  0.00000000E+00  0.00000000E+00  0.00000000E+00
  0.00000000E+00  0.00000000E+00  0.00000000E+00
  0.00000000E+00  0.00000000E+00  0.00000000E+00
  0.00000000E+00  0.00000000E+00  0.00000000E+00
  0.00000000E+00  0.00000000E+00  0.00000000E+00
  0.00000000E+00  0.00000000E+00  0.00000000E+00
  0.00000000E+00  0.00000000E+00  0.00000000E+00
  0.00000000E+00  0.00000000E+00  0.00000000E+00
  0.00000000E+00  0.00000000E+00  0.00000000E+00
  0.00000000E+00  0.00000000E+00  0.00000000E+00
  0.00000000E+00  0.00000000E+00  0.00000000E+00
  0.00000000E+00  0.00000000E+00  0.00000000E+00
  0.00000000E+00  0.00000000E+00  0.00000000E+00
  0.00000000E+00  0.00000000E+00  0.00000000E+00
  0.00000000E+00  0.00000000E+00  0.00000000E+00
  0.00000000E+00  0.00000000E+00  0.00000000E+00
  0.00000000E+00  0.00000000E+00  0.00000000E+00
  0.00000000E+00  0.00000000E+00  0.00000000E+00
  0.00000000E+00  0.00000000E+00  0.00000000E+00
  0.00000000E+00  0.00000000E+00  0.00000000E+00
  0.00000000E+00  0.00000000E+00  0.00000000E+00
  0.00000000E+00  0.00000000E+00  0.00000000E+00
  0.00000000E+00  0.00000000E+00  0.00000000E+00
  0.00000000E+00  0.00000000E+00  0.00000000E+00
  0.00000000E+00  0.00000000E+00  0.00000000E+00
  0.00000000E+00  0.00000000E+00  0.00000000E+00
  0.00000000E+00  0.00000000E+00  0.00000000E+00
  0.00000000E+00  0.00000000E+00  0.00000000E+00
  0.00000000E+00  0.00000000E+00  0.00000000E+00
  0.00000000E+00  0.00000000E+00  0.00000000E+00
  0.00000000E+00  0.00000000E+00  0.00000000E+00
  0.00000000E+00  0.00000000E+00  0.00000000E+00
  0.00000000E+00  0.00000000E+00  0.00000000E+00
  0.00000000E+00  0.00000000E+00  0.00000000E+00
  0.00000000E+00  0.00000000E+00  0.00000000E+00
  0.00000000E+00  0.00000000E+00  0.00000000E+00
  0.00000000E+00  0.00000000E+00  0.00000000E+00
  0.00000000E+00  0.00000000E+00  0.00000000E+00
  0.00000000E+00  0.00000000E+00  0.00000000E+00
  0.00000000E+00  0.00000000E+00  0.00000000E+00
  0.00000000E+00  0.00000000E+00  0.00000000E+00
  0.00000000E+00  0.00000000E+00  0.00000000E+00
  0.00000000E+00  0.00000000E+00  0.00000000E+00
  0.00000000E+00  0.00000000E+00  0.00000000E+00
  0.00000000E+00  0.00000000E+00  0.00000000E+00
  0.00000000E+00  0.00000000E+00  0.00000000E+00
  0.00000000E+00  0.00000000E+00  0.00000000E+00
  0.00000000E+00  0.00000000E+00  0.00000000E+00
  0.00000000E+00  0.00000000E+00  0.00000000E+00
  0.00000000E+00  0.00000000E+00  0.00000000E+00
  0.00000000E+00  0.00000000E+00  0.00000000E+00
  0.00000000E+00  0.00000000E+00  0.00000000E+00
  0.00000000E+00  0.00000000E+00  0.00000000E+00
  0.00000000E+00  0.00000000E+00  0.00000000E+00
  0.00000000E+00  0.00000000E+00  0.00000000E+00
  0.00000000E+00  0.00000000E+00  0.00000000E+00
  0.00000000E+00  0.00000000E+00  0.00000000E+00
  0.00000000E+00  0.00000000E+00  0.00000000E+00
  0.00000000E+00  0.00000000E+00  0.00000000E+00
  0.00000000E+00  0.00000000E+00  0.00000000E+00
  0.00000000E+00  0.00000000E+00  0.00000000E+00
  0.00000000E+00  0.00000000E+00  0.00000000E+00
  0.00000000E+00  0.00000000E+00  0.00000000E+00
  0.00000000E+00  0.00000000E+00  0.00000000E+00
  0.00000000E+00  0.00000000E+00  0.00000000E+00
