# Supplementary material for: Alkali cation-induced cathodic corrosion in Cu electrocatalysts
Source: Nat Commun. 2024 Jun 13;15:5080. doi: 10.1038/s41467-024-49492-7 (PMC11176167; doi:10.1038/s41467-024-49492-7)
Supplement: Supplementary file 3 — Source Data [file 41467_2024_49492_MOESM3_ESM.zip › Source_Data/A_Fig. 3 Source data.xlsx]

## Sheet: Fig. 3a
30min reaction at -0.36V								150min reaction at -0.36V											30min reaction at -0.36V+3min reaction at -1.01V
Potential/VRHE	Current/A							Potential/VRHE	Current/A										Potential/VRHE	Current/A
-0.257	-6.934e-05							-0.257	-7.86056e-05										-0.257	-0.000119944
-0.256	-5.497e-05							-0.256	-6.64281e-05										-0.256	-0.000103952
-0.255	-4.431e-05							-0.255	-5.54723e-05										-0.255	-8.93177e-05
-0.254	-3.886e-05							-0.254	-4.87995e-05										-0.254	-8.12183e-05
-0.253	-3.542e-05							-0.253	-4.43256e-05										-0.253	-7.59436e-05
-0.252	-3.287e-05							-0.252	-4.10044e-05										-0.252	-7.20423e-05
-0.251	-3.076e-05							-0.251	-3.8317e-05										-0.251	-6.88316e-05
-0.25	-2.897e-05							-0.25	-3.6019e-05										-0.25	-6.58899e-05
-0.249	-2.74e-05							-0.249	-3.40264e-05										-0.249	-6.32601e-05
-0.248	-2.592e-05							-0.248	-3.22092e-05										-0.248	-6.08144e-05
-0.247	-2.457e-05							-0.247	-3.05449e-05										-0.247	-5.85109e-05
-0.246	-2.341e-05							-0.246	-2.90713e-05										-0.246	-5.63442e-05
-0.245	-2.226e-05							-0.245	-2.7636e-05										-0.245	-5.42372e-05
-0.244	-2.123e-05							-0.244	-2.63153e-05										-0.244	-5.23173e-05
-0.243	-2.022e-05							-0.243	-2.50708e-05										-0.243	-5.04316e-05
-0.242	-1.924e-05							-0.242	-2.38798e-05										-0.242	-4.85537e-05
-0.241	-1.833e-05							-0.241	-2.27498e-05										-0.241	-4.68432e-05
-0.24	-1.747e-05							-0.24	-2.1681e-05										-0.24	-4.50995e-05
-0.239	-1.664e-05							-0.239	-2.06655e-05										-0.239	-4.34386e-05
-0.238	-1.586e-05							-0.238	-1.96654e-05										-0.238	-4.18904e-05
-0.237	-1.505e-05							-0.237	-1.8711e-05										-0.237	-4.03001e-05
-0.236	-1.434e-05							-0.236	-1.77873e-05										-0.236	-3.87878e-05
-0.235	-1.359e-05							-0.235	-1.68863e-05										-0.235	-3.73346e-05
-0.234	-1.287e-05							-0.234	-1.60236e-05										-0.234	-3.59039e-05
-0.233	-1.223e-05							-0.233	-1.52296e-05										-0.233	-3.4526e-05
-0.232	-1.159e-05							-0.232	-1.43974e-05										-0.232	-3.31866e-05
-0.231	-1.094e-05							-0.231	-1.36033e-05										-0.231	-3.18861e-05
-0.23	-1.033e-05							-0.23	-1.28551e-05										-0.23	-3.05996e-05
-0.229	-9.644e-06							-0.229	-1.20917e-05										-0.229	-2.92726e-05
-0.228	-8.96e-06							-0.228	-1.12672e-05										-0.228	-2.7971e-05
-0.227	-8.494e-06							-0.227	-1.06609e-05										-0.227	-2.68013e-05
-0.226	-7.982e-06							-0.226	-1.00097e-05										-0.226	-2.56451e-05
-0.225	-7.44e-06							-0.225	-9.37912e-06										-0.225	-2.46073e-05
-0.224	-6.899e-06							-0.224	-8.74918e-06										-0.224	-2.34885e-05
-0.223	-6.352e-06							-0.223	-8.11553e-06										-0.223	-2.23875e-05
-0.222	-5.852e-06							-0.222	-7.49101e-06										-0.222	-2.1361e-05
-0.221	-5.319e-06							-0.221	-6.87488e-06										-0.221	-2.02922e-05
-0.22	-4.837e-06							-0.22	-6.26945e-06										-0.22	-1.92519e-05
-0.219	-4.379e-06							-0.219	-5.71288e-06										-0.219	-1.83228e-05
-0.218	-3.865e-06							-0.218	-5.15707e-06										-0.218	-1.7321e-05
-0.217	-3.391e-06							-0.217	-4.6066e-06										-0.217	-1.63871e-05
-0.216	-2.914e-06							-0.216	-4.04919e-06										-0.216	-1.54664e-05
-0.215	-2.442e-06							-0.215	-3.4991e-06										-0.215	-1.45538e-05
-0.214	-2e-06							-0.214	-2.97979e-06										-0.214	-1.36332e-05
-0.213	-1.544e-06							-0.213	-2.44139e-06										-0.213	-1.2742e-05
-0.212	-1.108e-06							-0.212	-1.94819e-06										-0.212	-1.18967e-05
-0.211	-6.501e-07							-0.211	-1.44658e-06										-0.211	-1.10538e-05
-0.21	-1.636e-07							-0.21	-9.31244e-07										-0.21	-1.02046e-05
-0.209	3.099e-07							-0.209	-4.29633e-07										-0.209	-9.43253e-06
-0.208	7.171e-07							-0.208	5.82198e-08										-0.208	-8.58392e-06
-0.207	1.145e-06							-0.207	5.17071e-07										-0.207	-7.77442e-06
-0.206	1.539e-06							-0.206	9.889e-07										-0.206	-7.07122e-06
-0.205	2.007e-06							-0.205	1.48897e-06										-0.205	-6.26795e-06
-0.204	2.459e-06							-0.204	1.92416e-06										-0.204	-5.5203e-06
-0.203	2.899e-06							-0.203	2.42041e-06										-0.203	-4.81913e-06
-0.202	3.327e-06							-0.202	2.88461e-06										-0.202	-4.06843e-06
-0.201	3.728e-06							-0.201	3.28619e-06										-0.201	-3.34199e-06
-0.2	4.137e-06							-0.2	3.73436e-06										-0.2	-2.62393e-06
-0.199	4.573e-06							-0.199	4.18709e-06										-0.199	-1.95782e-06
-0.198	4.986e-06							-0.198	4.63601e-06										-0.198	-1.28154e-06
-0.197	5.446e-06							-0.197	5.0941e-06										-0.197	-5.63905e-07
-0.196	5.919e-06							-0.196	5.54455e-06										-0.196	8.46585e-08
-0.195	6.313e-06							-0.195	5.94155e-06										-0.195	7.40956e-07
-0.194	6.741e-06							-0.194	6.38437e-06										-0.194	1.43615e-06
-0.193	7.179e-06							-0.193	6.81192e-06										-0.193	2.01587e-06
-0.192	7.612e-06							-0.192	7.23947e-06										-0.192	2.68115e-06
-0.191	8.08e-06							-0.191	7.68991e-06										-0.191	3.31474e-06
-0.19	8.521e-06							-0.19	8.10219e-06										-0.19	3.87474e-06
-0.189	8.975e-06							-0.189	8.53737e-06										-0.189	4.55511e-06
-0.188	9.403e-06							-0.188	8.97255e-06										-0.188	5.2023e-06
-0.187	9.863e-06							-0.187	9.36955e-06										-0.187	5.78202e-06
-0.186	1.033e-05							-0.186	9.82765e-06										-0.186	6.40102e-06
-0.185	1.077e-05							-0.185	1.02247e-05										-0.185	6.97088e-06
-0.184	1.127e-05							-0.184	1.07056e-05										-0.184	7.59874e-06
-0.183	1.18e-05							-0.183	1.1179e-05										-0.183	8.19291e-06
-0.182	1.225e-05							-0.182	1.15684e-05										-0.182	8.75741e-06
-0.181	1.272e-05							-0.181	1.20112e-05										-0.181	9.3637e-06
-0.18	1.322e-05							-0.18	1.2454e-05										-0.18	9.92257e-06
-0.179	1.369e-05							-0.179	1.28968e-05										-0.179	1.05032e-05
-0.178	1.422e-05							-0.178	1.3332e-05										-0.178	1.11248e-05
-0.177	1.476e-05							-0.177	1.38129e-05										-0.177	1.16456e-05
-0.176	1.527e-05							-0.176	1.42558e-05										-0.176	1.22922e-05
-0.175	1.579e-05							-0.175	1.4691e-05										-0.175	1.2886e-05
-0.174	1.63e-05							-0.174	1.51262e-05										-0.174	1.34123e-05
-0.173	1.684e-05							-0.173	1.55919e-05										-0.173	1.40212e-05
-0.172	1.736e-05							-0.172	1.605e-05										-0.172	1.45965e-05
-0.171	1.795e-05							-0.171	1.65538e-05										-0.171	1.5183e-05
-0.17	1.855e-05							-0.17	1.70501e-05										-0.17	1.58134e-05
-0.169	1.906e-05							-0.169	1.74929e-05										-0.169	1.63876e-05
-0.168	1.961e-05							-0.168	1.79739e-05										-0.168	1.69439e-05
-0.167	2.023e-05							-0.167	1.84701e-05										-0.167	1.74978e-05
-0.166	2.078e-05							-0.166	1.89664e-05										-0.166	1.80694e-05
-0.165	2.136e-05							-0.165	1.94703e-05										-0.165	1.87093e-05
-0.164	2.198e-05							-0.164	1.99589e-05										-0.164	1.92528e-05
-0.163	2.256e-05							-0.163	2.04705e-05										-0.163	1.98916e-05
-0.162	2.317e-05							-0.162	2.09973e-05										-0.162	2.05551e-05
-0.161	2.377e-05							-0.161	2.15164e-05										-0.161	2.10852e-05
-0.16	2.444e-05							-0.16	2.20738e-05										-0.16	2.17306e-05
-0.159	2.508e-05							-0.159	2.25853e-05										-0.159	2.23661e-05
-0.158	2.574e-05							-0.158	2.31502e-05										-0.158	2.29674e-05
-0.157	2.638e-05							-0.157	2.37076e-05										-0.157	2.36171e-05
-0.156	2.7e-05							-0.156	2.42496e-05										-0.156	2.4248e-05
-0.155	2.765e-05							-0.155	2.4807e-05										-0.155	2.48257e-05
-0.154	2.834e-05							-0.154	2.53872e-05										-0.154	2.55009e-05
-0.153	2.902e-05							-0.153	2.5914e-05										-0.153	2.60994e-05
-0.152	2.972e-05							-0.152	2.65248e-05										-0.152	2.6764e-05
-0.151	3.041e-05							-0.151	2.7128e-05										-0.151	2.7401e-05
-0.15	3.102e-05							-0.15	2.76776e-05										-0.15	2.8096e-05
-0.149	3.169e-05							-0.149	2.82732e-05										-0.149	2.87862e-05
-0.148	3.237e-05							-0.148	2.88992e-05										-0.148	2.9415e-05
-0.147	3.307e-05							-0.147	2.94795e-05										-0.147	3.00836e-05
-0.146	3.376e-05							-0.146	3.00902e-05										-0.146	3.08084e-05
-0.145	3.45e-05							-0.145	3.07087e-05										-0.145	3.14796e-05
-0.144	3.518e-05							-0.144	3.13347e-05										-0.144	3.22096e-05
-0.143	3.586e-05							-0.143	3.19531e-05										-0.143	3.28961e-05
-0.142	3.65e-05							-0.142	3.25563e-05										-0.142	3.34996e-05
-0.141	3.718e-05							-0.141	3.31823e-05										-0.141	3.4192e-05
-0.14	3.785e-05							-0.14	3.37931e-05										-0.14	3.48845e-05
-0.139	3.852e-05							-0.139	3.44039e-05										-0.139	3.55612e-05
-0.138	3.923e-05							-0.138	3.50528e-05										-0.138	3.62674e-05
-0.137	3.987e-05							-0.137	3.5656e-05										-0.137	3.69778e-05
-0.136	4.053e-05							-0.136	3.63049e-05										-0.136	3.76912e-05
-0.135	4.122e-05							-0.135	3.69386e-05										-0.135	3.83812e-05
-0.134	4.186e-05							-0.134	3.75723e-05										-0.134	3.90384e-05
-0.133	4.254e-05							-0.133	3.82136e-05										-0.133	3.97694e-05
-0.132	4.323e-05							-0.132	3.88854e-05										-0.132	4.04277e-05
-0.131	4.383e-05							-0.131	3.9481e-05										-0.131	4.09891e-05
-0.13	4.449e-05							-0.13	4.00765e-05										-0.13	4.17162e-05
-0.129	4.507e-05							-0.129	4.07102e-05										-0.129	4.22274e-05
-0.128	4.568e-05							-0.128	4.13362e-05										-0.128	4.27861e-05
-0.127	4.63e-05							-0.127	4.19775e-05										-0.127	4.32228e-05
-0.126	4.704e-05							-0.126	4.27104e-05										-0.126	4.36841e-05
-0.125	4.761e-05							-0.125	4.3306e-05										-0.125	4.41711e-05
-0.124	4.81e-05							-0.124	4.38405e-05										-0.124	4.46132e-05
-0.123	4.86e-05							-0.123	4.44359e-05										-0.123	4.50096e-05
-0.122	4.914e-05							-0.122	4.49933e-05										-0.122	4.54235e-05
-0.121	4.966e-05							-0.121	4.5543e-05										-0.121	4.57996e-05
-0.12	5.02e-05							-0.12	4.61462e-05										-0.12	4.62088e-05
-0.119	5.075e-05							-0.119	4.67264e-05										-0.119	4.65794e-05
-0.118	5.119e-05							-0.118	4.72455e-05										-0.118	4.69966e-05
-0.117	5.166e-05							-0.117	4.77799e-05										-0.117	4.73995e-05
-0.116	5.21e-05							-0.116	4.8322e-05										-0.116	4.77182e-05
-0.115	5.255e-05							-0.115	4.88412e-05										-0.115	4.80733e-05
-0.114	5.301e-05							-0.114	4.93756e-05										-0.114	4.84315e-05
-0.113	5.343e-05							-0.113	4.98642e-05										-0.113	4.8711e-05
-0.112	5.379e-05							-0.112	5.03834e-05										-0.112	4.90616e-05
-0.111	5.417e-05							-0.111	5.08491e-05										-0.111	4.94205e-05
-0.11	5.456e-05							-0.11	5.13072e-05										-0.11	4.97224e-05
-0.109	5.494e-05							-0.109	5.17958e-05										-0.109	5.00312e-05
-0.108	5.529e-05							-0.108	5.22387e-05										-0.108	5.03133e-05
-0.107	5.566e-05							-0.107	5.26891e-05										-0.107	5.05872e-05
-0.106	5.601e-05							-0.106	5.31471e-05										-0.106	5.08671e-05
-0.105	5.628e-05							-0.105	5.35365e-05										-0.105	5.11245e-05
-0.104	5.659e-05							-0.104	5.39564e-05										-0.104	5.13565e-05
-0.103	5.684e-05							-0.103	5.43305e-05										-0.103	5.15649e-05
-0.102	5.707e-05							-0.102	5.46741e-05										-0.102	5.17779e-05
-0.101	5.734e-05							-0.101	5.50787e-05										-0.101	5.20027e-05
-0.1	5.761e-05							-0.1	5.54528e-05										-0.1	5.21594e-05
-0.099	5.78e-05							-0.099	5.57659e-05										-0.099	5.23941e-05
-0.098	5.795e-05							-0.098	5.60637e-05										-0.098	5.26101e-05
-0.097	5.812e-05							-0.097	5.63461e-05										-0.097	5.27281e-05
-0.096	5.83e-05							-0.096	5.66515e-05										-0.096	5.28833e-05
-0.095	5.848e-05							-0.095	5.69188e-05										-0.095	5.30266e-05
-0.094	5.866e-05							-0.094	5.72089e-05										-0.094	5.31259e-05
-0.093	5.88e-05							-0.093	5.74684e-05										-0.093	5.32831e-05
-0.092	5.888e-05							-0.092	5.76822e-05										-0.092	5.3396e-05
-0.091	5.898e-05							-0.091	5.7896e-05										-0.091	5.34557e-05
-0.09	5.909e-05							-0.09	5.81022e-05										-0.09	5.35337e-05
-0.089	5.914e-05							-0.089	5.82701e-05										-0.089	5.35746e-05
-0.088	5.923e-05							-0.088	5.84457e-05										-0.088	5.36366e-05
-0.087	5.931e-05							-0.087	5.8606e-05										-0.087	5.36663e-05
-0.086	5.932e-05							-0.086	5.87435e-05										-0.086	5.37263e-05
-0.085	5.936e-05							-0.085	5.88886e-05										-0.085	5.37864e-05
-0.084	5.94e-05							-0.084	5.9003e-05										-0.084	5.37685e-05
-0.083	5.94e-05							-0.083	5.9087e-05										-0.083	5.37723e-05
-0.082	5.941e-05							-0.082	5.91939e-05										-0.082	5.37985e-05
-0.081	5.946e-05							-0.081	5.93084e-05										-0.081	5.3768e-05
-0.08	5.944e-05							-0.08	5.93771e-05										-0.08	5.37703e-05
-0.079	5.941e-05							-0.079	5.94153e-05										-0.079	5.37398e-05
-0.078	5.939e-05							-0.078	5.94611e-05										-0.078	5.36495e-05
-0.077	5.937e-05							-0.077	5.95069e-05										-0.077	5.36222e-05
-0.076	5.932e-05							-0.076	5.95069e-05										-0.076	5.35739e-05
-0.075	5.931e-05							-0.075	5.9568e-05										-0.075	5.35002e-05
-0.074	5.93e-05							-0.074	5.95986e-05										-0.074	5.34302e-05
-0.073	5.916e-05							-0.073	5.95757e-05										-0.073	5.33834e-05
-0.072	5.91e-05							-0.072	5.95527e-05										-0.072	5.33321e-05
-0.071	5.901e-05							-0.071	5.95069e-05										-0.071	5.3239e-05
-0.07	5.893e-05							-0.07	5.94687e-05										-0.07	5.31207e-05
-0.069	5.891e-05							-0.069	5.94535e-05										-0.069	5.30367e-05
-0.068	5.89e-05							-0.068	5.94458e-05										-0.068	5.29238e-05
-0.067	5.876e-05							-0.067	5.93618e-05										-0.067	5.28271e-05
-0.066	5.867e-05							-0.066	5.92778e-05										-0.066	5.2758e-05
-0.065	5.857e-05							-0.065	5.92092e-05										-0.065	5.25878e-05
-0.064	5.848e-05							-0.064	5.91557e-05										-0.064	5.24579e-05
-0.063	5.841e-05							-0.063	5.91023e-05										-0.063	5.23326e-05
-0.062	5.82923e-05							-0.062	5.9003e-05										-0.062	5.21609e-05
-0.061	5.82308e-05							-0.061	5.89419e-05										-0.061	5.2068e-05
-0.06	5.81154e-05							-0.06	5.88275e-05										-0.06	5.19671e-05
-0.059	5.80308e-05							-0.059	5.87435e-05										-0.059	5.18095e-05
-0.058	5.79308e-05							-0.058	5.86442e-05										-0.058	5.16757e-05
-0.057	5.78154e-05							-0.057	5.85296e-05										-0.057	5.15188e-05
-0.056	5.77385e-05							-0.056	5.84534e-05										-0.056	5.13922e-05
-0.055	5.76615e-05							-0.055	5.8377e-05										-0.055	5.12487e-05
-0.054	5.75077e-05							-0.054	5.82243e-05										-0.054	5.11021e-05
-0.053	5.73923e-05							-0.053	5.81098e-05										-0.053	5.09704e-05
-0.052	5.72769e-05							-0.052	5.79953e-05										-0.052	5.07954e-05
-0.051	5.71615e-05							-0.051	5.78807e-05										-0.051	5.06523e-05
-0.05	5.70692e-05							-0.05	5.77891e-05										-0.05	5.05263e-05
-0.049	5.69538e-05							-0.049	5.76746e-05										-0.049	5.03155e-05
-0.048	5.68308e-05							-0.048	5.75524e-05										-0.048	5.02222e-05
-0.047	5.67077e-05							-0.047	5.74302e-05										-0.047	5.01032e-05
-0.046	5.65769e-05							-0.046	5.73005e-05										-0.046	4.99297e-05
-0.045	5.64538e-05							-0.045	5.71783e-05										-0.045	4.98005e-05
-0.044	5.63077e-05							-0.044	5.70332e-05										-0.044	4.96491e-05
-0.043	5.62077e-05							-0.043	5.69341e-05										-0.043	4.95008e-05
-0.042	5.60846e-05							-0.042	5.68119e-05										-0.042	4.93666e-05
-0.041	5.59077e-05							-0.041	5.66362e-05										-0.041	4.92148e-05
-0.04	5.57692e-05							-0.04	5.64989e-05										-0.04	4.90713e-05
-0.039	5.56308e-05							-0.039	5.63614e-05										-0.039	4.89205e-05
-0.038	5.54692e-05							-0.038	5.6201e-05										-0.038	4.87337e-05
-0.037	5.53462e-05							-0.037	5.60789e-05										-0.037	4.86065e-05
-0.036	5.52e-05							-0.036	5.59338e-05										-0.036	4.84271e-05
-0.035	5.50538e-05							-0.035	5.57888e-05										-0.035	4.83108e-05
-0.034	5.49231e-05							-0.034	5.5659e-05										-0.034	4.82016e-05
-0.033	5.47692e-05							-0.033	5.55063e-05										-0.033	4.80276e-05
-0.032	5.46154e-05							-0.032	5.53536e-05										-0.032	4.79123e-05
-0.031	5.44769e-05							-0.031	5.52162e-05										-0.031	4.77764e-05
-0.03	5.43692e-05							-0.03	5.51093e-05										-0.03	4.76382e-05
-0.029	5.42308e-05							-0.029	5.49719e-05										-0.029	4.75068e-05
-0.028	5.40385e-05							-0.028	5.4781e-05										-0.028	4.73833e-05
-0.027	5.39154e-05							-0.027	5.46588e-05										-0.027	4.72267e-05
-0.026	5.37692e-05							-0.026	5.45138e-05										-0.026	4.70963e-05
-0.025	5.36231e-05							-0.025	5.43687e-05										-0.025	4.69614e-05
-0.024	5.35385e-05							-0.024	5.42847e-05										-0.024	4.68568e-05
-0.023	5.34462e-05							-0.023	5.41932e-05										-0.023	4.6769e-05
-0.022	5.32615e-05							-0.022	5.40099e-05										-0.022	4.66497e-05
-0.021	5.31231e-05							-0.021	5.38725e-05										-0.021	4.65385e-05
-0.02	5.29615e-05							-0.02	5.37122e-05										-0.02	4.64144e-05
-0.019	5.28077e-05							-0.019	5.35594e-05										-0.019	4.63207e-05
-0.018	5.26692e-05							-0.018	5.34221e-05										-0.018	4.62333e-05
-0.017	5.25769e-05							-0.017	5.33304e-05										-0.017	4.60909e-05
-0.016	5.24615e-05							-0.016	5.32159e-05										-0.016	4.6011e-05
-0.015	5.23154e-05							-0.015	5.30709e-05										-0.015	4.59273e-05
-0.014	5.21692e-05							-0.014	5.29258e-05										-0.014	4.57782e-05
-0.013	5.20462e-05							-0.013	5.28036e-05										-0.013	4.5717e-05
-0.012	5.19154e-05							-0.012	5.26739e-05										-0.012	4.56298e-05
-0.011	5.17923e-05							-0.011	5.25517e-05										-0.011	4.5495e-05
-0.01	5.16769e-05							-0.01	5.24371e-05										-0.01	4.54312e-05
-0.009	5.15231e-05							-0.009	5.22845e-05										-0.009	4.53837e-05
-0.008	5.14077e-05							-0.008	5.21699e-05										-0.008	4.52886e-05
-0.007	5.12923e-05							-0.007	5.20554e-05										-0.007	4.51827e-05
-0.006	5.11308e-05							-0.006	5.18951e-05										-0.006	4.5102e-05
-0.005	5.10308e-05							-0.005	5.17958e-05										-0.005	4.50568e-05
-0.004	5.09462e-05							-0.004	5.17118e-05										-0.004	4.49496e-05
-0.003	5.08077e-05							-0.003	5.15745e-05										-0.003	4.48767e-05
-0.002	5.06692e-05							-0.002	5.1437e-05										-0.002	4.48428e-05
-0.001	5.05462e-05							-0.001	5.13148e-05										-0.001	4.47276e-05
0	5.04462e-05							0	5.12155e-05										0	4.46819e-05
0.001	5.03077e-05							0.001	5.10782e-05										0.001	4.46232e-05
0.002	5.02e-05							0.002	5.09713e-05										0.002	4.44978e-05
0.003	5.01e-05							0.003	5.0872e-05										0.003	4.44724e-05
0.004	4.99308e-05							0.004	5.07041e-05										0.004	4.44459e-05
0.005	4.97923e-05							0.005	5.05666e-05										0.005	4.43657e-05
0.006	4.96769e-05							0.006	5.04521e-05										0.006	4.43223e-05
0.007	4.95308e-05							0.007	5.03071e-05										0.007	4.42588e-05
0.008	4.94385e-05							0.008	5.02154e-05										0.008	4.4204e-05
0.009	4.93154e-05							0.009	5.00932e-05										0.009	4.41456e-05
0.01	4.91615e-05							0.01	4.99406e-05										0.01	4.4084e-05
0.011	4.90154e-05							0.011	4.97955e-05										0.011	4.40465e-05
0.012	4.88846e-05							0.012	4.96657e-05										0.012	4.39721e-05
0.013	4.87462e-05							0.013	4.95283e-05										0.013	4.39086e-05
0.014	4.86308e-05							0.014	4.94138e-05										0.014	4.38744e-05
0.015	4.84769e-05							0.015	4.9261e-05										0.015	4.37629e-05
0.016	4.83308e-05							0.016	4.9116e-05										0.016	4.37749e-05
0.017	4.81923e-05							0.017	4.89786e-05										0.017	4.37392e-05
0.018	4.80462e-05							0.018	4.88336e-05										0.018	4.36606e-05
0.019	4.79308e-05							0.019	4.8719e-05										0.019	4.36331e-05
0.02	4.78e-05							0.02	4.85892e-05										0.02	4.3579e-05
0.021	4.76769e-05							0.021	4.84671e-05										0.021	4.35366e-05
0.022	4.75615e-05							0.022	4.83526e-05										0.022	4.35079e-05
0.023	4.73846e-05							0.023	4.81769e-05										0.023	4.34543e-05
0.024	4.72538e-05							0.024	4.80472e-05										0.024	4.34288e-05
0.025	4.71308e-05							0.025	4.7925e-05										0.025	4.33648e-05
0.026	4.69846e-05							0.026	4.77799e-05										0.026	4.33016e-05
0.027	4.68692e-05							0.027	4.76655e-05										0.027	4.32801e-05
0.028	4.67615e-05							0.028	4.75586e-05										0.028	4.32218e-05
0.029	4.65846e-05							0.029	4.73829e-05										0.029	4.32146e-05
0.03	4.64385e-05							0.03	4.72379e-05										0.03	4.31889e-05
0.031	4.63e-05							0.031	4.71005e-05										0.031	4.31107e-05
0.032	4.61615e-05							0.032	4.6963e-05										0.032	4.31058e-05
0.033	4.60231e-05							0.033	4.68256e-05										0.033	4.30915e-05
0.034	4.59231e-05							0.034	4.67264e-05										0.034	4.30208e-05
0.035	4.58e-05							0.035	4.66042e-05										0.035	4.30202e-05
0.036	4.56462e-05							0.036	4.64515e-05										0.036	4.29865e-05
0.037	4.55154e-05							0.037	4.63217e-05										0.037	4.29399e-05
0.038	4.54e-05							0.038	4.62072e-05										0.038	4.29214e-05
0.039	4.52462e-05							0.039	4.60545e-05										0.039	4.28931e-05
0.04	4.50923e-05							0.04	4.59018e-05										0.04	4.28536e-05
0.041	4.5e-05							0.041	4.58101e-05										0.041	4.28234e-05
0.042	4.48538e-05							0.042	4.56651e-05										0.042	4.28206e-05
0.043	4.47462e-05							0.043	4.55582e-05										0.043	4.28201e-05
0.044	4.46154e-05							0.044	4.54284e-05										0.044	4.2774e-05
0.045	4.45077e-05							0.045	4.53216e-05										0.045	4.27591e-05
0.046	4.43923e-05							0.046	4.5207e-05										0.046	4.27539e-05
0.047	4.43e-05							0.047	4.51154e-05										0.047	4.29631e-05
0.048	4.41769e-05							0.048	4.49933e-05										0.048	4.30097e-05
0.049	4.40615e-05							0.049	4.48788e-05										0.049	4.29905e-05
0.05	4.39385e-05							0.05	4.47566e-05										0.05	4.29754e-05
0.051	4.38462e-05							0.051	4.46649e-05										0.051	4.29984e-05
0.052	4.37308e-05							0.052	4.45505e-05										0.052	4.29681e-05
0.053	4.36615e-05							0.053	4.44818e-05										0.053	4.29286e-05
0.054	4.35692e-05							0.054	4.43901e-05										0.054	4.29647e-05
0.055	4.34308e-05							0.055	4.42528e-05										0.055	4.30105e-05
0.056	4.33385e-05							0.056	4.41611e-05										0.056	4.3018e-05
0.057	4.32462e-05							0.057	4.40695e-05										0.057	4.30091e-05
0.058	4.31308e-05							0.058	4.39549e-05										0.058	4.30088e-05
0.059	4.30692e-05							0.059	4.38938e-05										0.059	4.30677e-05
0.06	4.30077e-05							0.06	4.38328e-05										0.06	4.30456e-05
0.061	4.29231e-05							0.061	4.37488e-05										0.061	4.30831e-05
0.062	4.28538e-05							0.062	4.36801e-05										0.062	4.31348e-05
0.063	4.27769e-05							0.063	4.36037e-05										0.063	4.31232e-05
0.064	4.26923e-05							0.064	4.35197e-05										0.064	4.31808e-05
0.065	4.26154e-05							0.065	4.34435e-05										0.065	4.32306e-05
0.066	4.25462e-05							0.066	4.33747e-05										0.066	4.319e-05
0.067	4.24692e-05							0.067	4.32984e-05										0.067	4.32911e-05
0.068	4.234e-05							0.068	4.32373e-05										0.068	4.33809e-05
0.069	4.227e-05							0.069	4.31914e-05										0.069	4.34165e-05
0.07	4.22e-05							0.07	4.31533e-05										0.07	4.34923e-05
0.071	4.212e-05							0.071	4.30845e-05										0.071	4.35431e-05
0.072	4.21e-05							0.072	4.30845e-05										0.072	4.36441e-05
0.073	4.207e-05							0.073	4.30923e-05										0.073	4.37165e-05
0.074	4.195e-05							0.074	4.30235e-05										0.074	4.37828e-05
0.075	4.189e-05							0.075	4.29854e-05										0.075	4.38997e-05
0.076	4.184e-05							0.076	4.29777e-05										0.076	4.39465e-05
0.077	4.179e-05							0.077	4.29472e-05										0.077	4.40694e-05
0.078	4.179e-05							0.078	4.29548e-05										0.078	4.42059e-05
0.079	4.183e-05							0.079	4.30312e-05										0.079	4.43173e-05
0.08	4.172e-05							0.08	4.30006e-05										0.08	4.44653e-05
0.081	4.166e-05							0.081	4.29472e-05										0.081	4.46009e-05
0.082	4.161e-05							0.082	4.29395e-05										0.082	4.46696e-05
0.083	4.161e-05							0.083	4.29624e-05										0.083	4.48235e-05
0.084	4.157e-05							0.084	4.29548e-05										0.084	4.4955e-05
0.085	4.159e-05							0.085	4.30006e-05										0.085	4.51093e-05
0.086	4.159e-05							0.086	4.30541e-05										0.086	4.52822e-05
0.087	4.154e-05							0.087	4.29129e-05										0.087	4.54222e-05
0.088	4.154e-05							0.088	4.29446e-05										0.088	4.55647e-05
0.089	4.157e-05							0.089	4.3029e-05										0.089	4.57257e-05
0.09	4.156e-05							0.09	4.30501e-05										0.09	4.58884e-05
0.091	4.158e-05							0.091	4.31556e-05										0.091	4.61095e-05
0.092	4.161e-05							0.092	4.32294e-05										0.092	4.62289e-05
0.093	4.163e-05							0.093	4.32611e-05										0.093	4.64612e-05
0.094	4.167e-05							0.094	4.3356e-05										0.094	4.67029e-05
0.095	4.169e-05							0.095	4.34615e-05										0.095	4.6844e-05
0.096	4.173e-05							0.096	4.35459e-05										0.096	4.70944e-05
0.097	4.178e-05							0.097	4.36303e-05										0.097	4.73338e-05
0.098	4.187e-05							0.098	4.37675e-05										0.098	4.75204e-05
0.099	4.194e-05							0.099	4.3873e-05										0.099	4.77946e-05
0.1	4.196e-05							0.1	4.39257e-05										0.1	4.80414e-05
0.101	4.201e-05							0.101	4.40312e-05										0.101	4.82397e-05
0.102	4.207e-05							0.102	4.41473e-05										0.102	4.84882e-05
0.103	4.216e-05							0.103	4.42317e-05										0.103	4.87283e-05
0.104	4.224e-05							0.104	4.43266e-05										0.104	4.8989e-05
0.105	4.23e-05							0.105	4.44427e-05										0.105	4.92165e-05
0.106	4.229e-05							0.106	4.44743e-05										0.106	4.95007e-05
0.107	4.237e-05							0.107	4.45482e-05										0.107	4.98104e-05
0.108	4.24e-05							0.108	4.45904e-05										0.108	5.00183e-05
0.109	4.243e-05							0.109	4.46326e-05										0.109	5.03075e-05
0.11	4.247e-05							0.11	4.46959e-05										0.11	5.05986e-05
0.111	4.25e-05							0.111	4.47697e-05										0.111	5.08257e-05
0.112	4.253e-05							0.112	4.47486e-05										0.112	5.11423e-05
0.113	4.254e-05							0.113	4.47486e-05										0.113	5.14171e-05
0.114	4.253e-05							0.114	4.47381e-05										0.114	5.15787e-05
0.115	4.252e-05							0.115	4.4717e-05										0.115	5.18697e-05
0.116	4.252e-05							0.116	4.47064e-05										0.116	5.21173e-05
0.117	4.247e-05							0.117	4.47064e-05										0.117	5.23194e-05
0.118	4.247e-05							0.118	4.46748e-05										0.118	5.25944e-05
0.119	4.241e-05							0.119	4.4622e-05										0.119	5.28702e-05
0.12	4.24e-05							0.12	4.46326e-05										0.12	5.3117e-05
0.121	4.238e-05							0.121	4.45904e-05										0.121	5.33457e-05
0.122	4.232e-05							0.122	4.45271e-05										0.122	5.35393e-05
0.123	4.233e-05							0.123	4.45587e-05										0.123	5.37798e-05
0.124	4.234e-05							0.124	4.45693e-05										0.124	5.39641e-05
0.125	4.226e-05							0.125	4.4506e-05										0.125	5.41835e-05
0.126	4.227e-05							0.126	4.4506e-05										0.126	5.44063e-05
0.127	4.225e-05							0.127	4.45165e-05										0.127	5.45306e-05
0.128	4.224e-05							0.128	4.44954e-05										0.128	5.47543e-05
0.129	4.225e-05							0.129	4.4506e-05										0.129	5.4961e-05
0.13	4.226e-05							0.13	4.45376e-05										0.13	5.50968e-05
0.131	4.227e-05							0.131	4.45798e-05										0.131	5.53591e-05
0.132	4.224e-05							0.132	4.45376e-05										0.132	5.55825e-05
0.133	4.223e-05							0.133	4.45482e-05										0.133	5.57493e-05
0.134	4.227e-05							0.134	4.46115e-05										0.134	5.59521e-05
0.135	4.226e-05							0.135	4.45904e-05										0.135	5.61165e-05
0.136	4.234e-05							0.136	4.46642e-05										0.136	5.63254e-05
0.137	4.241e-05							0.137	4.47064e-05										0.137	5.6547e-05
0.138	4.237e-05							0.138	4.46853e-05										0.138	5.67611e-05
0.139	4.241e-05							0.139	4.47486e-05										0.139	5.69781e-05
0.14	4.245e-05							0.14	4.47908e-05										0.14	5.7127e-05
0.141	4.247e-05							0.141	4.48014e-05										0.141	5.73381e-05
0.142	4.252e-05							0.142	4.48752e-05										0.142	5.76021e-05
0.143	4.257e-05							0.143	4.49069e-05										0.143	5.77475e-05
0.144	4.261e-05							0.144	4.49596e-05										0.144	5.79902e-05
0.145	4.264e-05							0.145	4.49702e-05										0.145	5.82704e-05
0.146	4.267e-05							0.146	4.50018e-05										0.146	5.84307e-05
0.147	4.275e-05							0.147	4.50546e-05										0.147	5.87102e-05
0.148	4.277e-05							0.148	4.51073e-05										0.148	5.89142e-05
0.149	4.286e-05							0.149	4.52128e-05										0.149	5.91462e-05
0.15	4.292e-05							0.15	4.52656e-05										0.15	5.94215e-05
0.151	4.295e-05							0.151	4.5255e-05										0.151	5.96358e-05
0.152	4.3e-05							0.152	4.53183e-05										0.152	5.98688e-05
0.153	4.309e-05							0.153	4.54133e-05										0.153	6.00803e-05
0.154	4.315e-05							0.154	4.54344e-05										0.154	6.02856e-05
0.155	4.321e-05							0.155	4.54977e-05										0.155	6.05661e-05
0.156	4.329e-05							0.156	4.55821e-05										0.156	6.07728e-05
0.157	4.331e-05							0.157	4.56032e-05										0.157	6.10455e-05
0.158	4.337e-05							0.158	4.56454e-05										0.158	6.1333e-05
0.159	4.342e-05							0.159	4.56454e-05										0.159	6.15328e-05
0.16	4.348e-05							0.16	4.57192e-05										0.16	6.18236e-05
0.161	4.356e-05							0.161	4.57509e-05										0.161	6.20838e-05
0.162	4.363e-05							0.162	4.58458e-05										0.162	6.22912e-05
0.163	4.369e-05							0.163	4.58986e-05										0.163	6.25937e-05
0.164	4.372e-05							0.164	4.5888e-05										0.164	6.2826e-05
0.165	4.379e-05							0.165	4.59619e-05										0.165	6.30248e-05
0.166	4.387e-05							0.166	4.60146e-05										0.166	6.32649e-05
0.167	4.392e-05							0.167	4.60674e-05										0.167	6.34902e-05
0.168	4.398e-05							0.168	4.61096e-05										0.168	6.37291e-05
0.169	4.405e-05							0.169	4.62045e-05										0.169	6.39624e-05
0.17	4.408e-05							0.17	4.6194e-05										0.17	6.42314e-05
0.171	4.418e-05							0.171	4.62362e-05										0.171	6.4517e-05
0.172	4.422e-05							0.172	4.62889e-05										0.172	6.47206e-05
0.173	4.427e-05							0.173	4.631e-05										0.173	6.4952e-05
0.174	4.437e-05							0.174	4.63628e-05										0.174	6.52317e-05
0.175	4.445e-05							0.175	4.64366e-05										0.175	6.54183e-05
0.176	4.45e-05							0.176	4.64577e-05										0.176	6.56866e-05
0.177	4.455e-05							0.177	4.64577e-05										0.177	6.59022e-05
0.178	4.458e-05							0.178	4.65105e-05										0.178	6.60525e-05
0.179	4.465e-05							0.179	4.65316e-05										0.179	6.62905e-05
0.18	4.469e-05							0.18	4.65527e-05										0.18	6.6499e-05
0.181	4.496e-05							0.181	4.68164e-05										0.181	6.68898e-05
0.182	4.504e-05							0.182	4.68692e-05										0.182	6.72019e-05
0.183	4.495e-05							0.183	4.67215e-05										0.183	6.73206e-05
0.184	4.495e-05							0.184	4.66898e-05										0.184	6.74375e-05
0.185	4.497e-05							0.185	4.66582e-05										0.185	6.7566e-05
0.186	4.498e-05							0.186	4.66371e-05										0.186	6.76929e-05
0.187	4.505e-05							0.187	4.66687e-05										0.187	6.78487e-05
0.188	4.51e-05							0.188	4.66793e-05										0.188	6.79761e-05
0.189	4.511e-05							0.189	4.66476e-05										0.189	6.81001e-05
0.19	4.515e-05							0.19	4.66476e-05										0.19	6.82352e-05
0.191	4.515e-05							0.191	4.66265e-05										0.191	6.8279e-05
0.192	4.519e-05							0.192	4.66054e-05										0.192	6.84007e-05
0.193	4.521e-05							0.193	4.6616e-05										0.193	6.84825e-05
0.194	4.519e-05							0.194	4.65949e-05										0.194	6.84583e-05
0.195	4.523e-05							0.195	4.65738e-05										0.195	6.86019e-05
0.196	4.523e-05							0.196	4.65632e-05										0.196	6.86989e-05
0.197	4.525e-05							0.197	4.65421e-05										0.197	6.87248e-05
0.198	4.527e-05							0.198	4.65527e-05										0.198	6.87733e-05
0.199	4.526e-05							0.199	4.65316e-05										0.199	6.87727e-05
0.2	4.534e-05							0.2	4.65527e-05										0.2	6.88471e-05
0.201	4.539e-05							0.201	4.65949e-05										0.201	6.88479e-05
0.202	4.534e-05							0.202	4.65527e-05										0.202	6.88604e-05
0.203	4.537e-05							0.203	4.65421e-05										0.203	6.89191e-05
0.204	4.537e-05							0.204	4.65632e-05										0.204	6.8895e-05
0.205	4.538e-05							0.205	4.65632e-05										0.205	6.89088e-05
0.206	4.542e-05							0.206	4.65949e-05										0.206	6.89611e-05
0.207	4.546e-05							0.207	4.66371e-05										0.207	6.8896e-05
0.208	4.546e-05							0.208	4.66371e-05										0.208	6.89604e-05
0.209	4.548e-05							0.209	4.66265e-05										0.209	6.90403e-05
0.21	4.546e-05							0.21	4.66265e-05										0.21	6.90238e-05
0.211	4.549e-05							0.211	4.66687e-05										0.211	6.90852e-05
0.212	4.551e-05							0.212	4.66687e-05										0.212	6.91012e-05
0.213	4.557e-05							0.213	4.67637e-05										0.213	6.91323e-05
0.214	4.561e-05							0.214	4.68059e-05										0.214	6.91941e-05
0.215	4.561e-05							0.215	4.68059e-05										0.215	6.92164e-05
0.216	4.561e-05							0.216	4.68586e-05										0.216	6.92442e-05
0.217	4.564e-05							0.217	4.68692e-05										0.217	6.92521e-05
0.218	4.567e-05							0.218	4.69008e-05										0.218	6.92977e-05
0.219	4.57e-05							0.219	4.69747e-05										0.219	6.9365e-05
0.22	4.574e-05							0.22	4.70063e-05										0.22	6.93448e-05
0.221	4.576e-05							0.221	4.70591e-05										0.221	6.94288e-05
0.222	4.581e-05							0.222	4.71118e-05										0.222	6.95278e-05
0.223	4.583e-05							0.223	4.7154e-05										0.223	6.95306e-05
0.224	4.587e-05							0.224	4.72068e-05										0.224	6.96229e-05
0.225	4.592e-05							0.225	4.72701e-05										0.225	6.97057e-05
0.226	4.6e-05							0.226	4.73756e-05										0.226	6.97197e-05
0.227	4.604e-05							0.227	4.74494e-05										0.227	6.9802e-05
0.228	4.606e-05							0.228	4.74811e-05										0.228	6.98618e-05
0.229	4.612e-05							0.229	4.75549e-05										0.229	6.9879e-05
0.23	4.617e-05							0.23	4.76393e-05										0.23	6.99439e-05
0.231	4.623e-05							0.231	4.77237e-05										0.231	6.99519e-05
0.232	4.632e-05							0.232	4.78292e-05										0.232	7.00438e-05
0.233	4.64e-05							0.233	4.79136e-05										0.233	7.01195e-05
0.234	4.64e-05							0.234	4.79453e-05										0.234	7.02061e-05
0.235	4.647e-05							0.235	4.80402e-05										0.235	7.03037e-05
0.236	4.653e-05							0.236	4.81246e-05										0.236	7.02978e-05
0.237	4.661e-05							0.237	4.81879e-05										0.237	7.03923e-05
0.238	4.67e-05							0.238	4.82934e-05										0.238	7.04872e-05
0.239	4.678e-05							0.239	4.84095e-05										0.239	7.04962e-05
0.24	4.685e-05							0.24	4.85044e-05										0.24	7.05869e-05
0.241	4.693e-05							0.241	4.85783e-05										0.241	7.06702e-05
0.242	4.7e-05							0.242	4.86732e-05										0.242	7.06443e-05
0.243	4.711e-05							0.243	4.87893e-05										0.243	7.07685e-05
0.244	4.719e-05							0.244	4.88948e-05										0.244	7.08326e-05
0.245	4.724e-05							0.245	4.89897e-05										0.245	7.08625e-05
0.246	4.736e-05							0.246	4.91058e-05										0.246	7.09602e-05
0.247	4.742e-05							0.247	4.91796e-05										0.247	7.10535e-05
0.248	4.756e-05							0.248	4.93168e-05										0.248	7.11547e-05
0.249	4.766e-05							0.249	4.94645e-05										0.249	7.12319e-05
0.25	4.772e-05							0.25	4.95489e-05										0.25	7.12891e-05
0.251	4.784e-05							0.251	4.97071e-05										0.251	7.14185e-05
0.252	4.797e-05							0.252	4.98654e-05										0.252	7.14836e-05
0.253	4.807e-05							0.253	4.99498e-05										0.253	7.15763e-05
0.254	4.818e-05							0.254	5.00764e-05										0.254	7.16915e-05
0.255	4.828e-05							0.255	5.0203e-05										0.255	7.17099e-05
0.256	4.842e-05							0.256	5.03401e-05										0.256	7.18165e-05
0.257	4.854e-05							0.257	5.04878e-05										0.257	7.19329e-05
0.258	4.867e-05							0.258	5.06672e-05										0.258	7.19702e-05
0.259	4.878e-05							0.259	5.08043e-05										0.259	7.21295e-05
0.26	4.889e-05							0.26	5.09204e-05										0.26	7.22755e-05
0.261	4.902e-05							0.261	5.10259e-05										0.261	7.2373e-05
0.262	4.915e-05							0.262	5.12052e-05										0.262	7.25119e-05
0.263	4.926e-05							0.263	5.13318e-05										0.263	7.26236e-05
0.264	4.945e-05							0.264	5.15112e-05										0.264	7.27715e-05
0.265	4.963e-05							0.265	5.17116e-05										0.265	7.28787e-05
0.266	4.973e-05							0.266	5.18277e-05										0.266	7.30063e-05
0.267	4.988e-05							0.267	5.2007e-05										0.267	7.31921e-05
0.268	5.003e-05							0.268	5.21547e-05										0.268	7.32785e-05
0.269	5.015e-05							0.269	5.23235e-05										0.269	7.33967e-05
0.27	5.032e-05							0.27	5.24923e-05										0.27	7.35803e-05
0.271	5.047e-05							0.271	5.26717e-05										0.271	7.36345e-05
0.272	5.064e-05							0.272	5.28405e-05										0.272	7.38434e-05
0.273	5.079e-05							0.273	5.29882e-05										0.273	7.40673e-05
0.274	5.096e-05							0.274	5.31675e-05										0.274	7.4168e-05
0.275	5.11e-05							0.275	5.33891e-05										0.275	7.43359e-05
0.276	5.129e-05							0.276	5.35684e-05										0.276	7.45011e-05
0.277	5.151e-05							0.277	5.38005e-05										0.277	7.46806e-05
0.278	5.168e-05							0.278	5.39904e-05										0.278	7.48844e-05
0.279	5.184e-05							0.279	5.41698e-05										0.279	7.5049e-05
0.28	5.204e-05							0.28	5.43702e-05										0.28	7.52161e-05
0.281	5.224e-05							0.281	5.45707e-05										0.281	7.53824e-05
0.282	5.239e-05							0.282	5.475e-05										0.282	7.5562e-05
0.283	5.267e-05							0.283	5.50454e-05										0.283	7.58185e-05
0.284	5.296e-05							0.284	5.53514e-05										0.284	7.60269e-05
0.285	5.307e-05							0.285	5.54991e-05										0.285	7.62605e-05
0.286	5.327e-05							0.286	5.56784e-05										0.286	7.64893e-05
0.287	5.345e-05							0.287	5.58894e-05										0.287	7.66142e-05
0.288	5.364e-05							0.288	5.61215e-05										0.288	7.68651e-05
0.289	5.389e-05							0.289	5.63431e-05										0.289	7.70907e-05
0.29	5.414e-05							0.29	5.66068e-05										0.29	7.72674e-05
0.291	5.436e-05							0.291	5.68495e-05										0.291	7.75127e-05
0.292	5.458e-05							0.292	5.70816e-05										0.292	7.77565e-05
0.293	5.478e-05							0.293	5.73031e-05										0.293	7.79491e-05
0.294	5.502e-05							0.294	5.75774e-05										0.294	7.82114e-05
0.295	5.527e-05							0.295	5.78095e-05										0.295	7.84184e-05
0.296	5.553e-05							0.296	5.81155e-05										0.296	7.8668e-05
0.297	5.579e-05							0.297	5.83792e-05										0.297	7.88793e-05
0.298	5.601e-05							0.298	5.86219e-05										0.298	7.91751e-05
0.299	5.628e-05							0.299	5.89067e-05										0.299	7.94798e-05
0.3	5.656e-05							0.3	5.9181e-05										0.3	7.97075e-05
0.301	5.682e-05							0.301	5.9487e-05										0.301	7.99745e-05
0.302	5.712e-05							0.302	5.97824e-05										0.302	8.02884e-05
0.303	5.744e-05							0.303	6.01305e-05										0.303	8.05531e-05
0.304	5.773e-05							0.304	6.04259e-05										0.304	8.08793e-05
0.305	5.799e-05							0.305	6.07002e-05										0.305	8.11991e-05
0.306	5.829e-05							0.306	6.10167e-05										0.306	8.14306e-05
0.307	5.863e-05							0.307	6.13754e-05										0.307	8.17539e-05
0.308	5.893e-05							0.308	6.17025e-05										0.308	8.20823e-05
0.309	5.928e-05							0.309	6.20612e-05										0.309	8.23674e-05
0.31	5.962e-05							0.31	6.24093e-05										0.31	8.26821e-05
0.311	5.992e-05							0.311	6.27047e-05										0.311	8.30646e-05
0.312	6.026e-05							0.312	6.30845e-05										0.312	8.34306e-05
0.313	6.06e-05							0.313	6.34432e-05										0.313	8.37869e-05
0.314	6.092e-05							0.314	6.37914e-05										0.314	8.41337e-05
0.315	6.133e-05							0.315	6.41923e-05										0.315	8.4527e-05
0.316	6.173e-05							0.316	6.46354e-05										0.316	8.48873e-05
0.317	6.205e-05							0.317	6.49941e-05										0.317	8.52993e-05
0.318	6.244e-05							0.318	6.54055e-05										0.318	8.5737e-05
0.319	6.282e-05							0.319	6.57748e-05										0.319	8.60501e-05
0.32	6.323e-05							0.32	6.61968e-05										0.32	8.64762e-05
0.321	6.366e-05							0.321	6.66293e-05										0.321	8.68876e-05
0.322	6.407e-05							0.322	6.70724e-05										0.322	8.72479e-05
0.323	6.449e-05							0.323	6.75155e-05										0.323	8.77442e-05
0.324	6.491e-05							0.324	6.79481e-05										0.324	8.8206e-05
0.325	6.533e-05							0.325	6.84017e-05										0.325	8.86593e-05
0.326	6.582e-05							0.326	6.89851e-05										0.326	8.91657e-05
0.327	6.627e-05							0.327	6.93761e-05										0.327	8.962e-05
0.328	6.675e-05							0.328	6.98409e-05										0.328	9.01101e-05
0.329	6.73e-05							0.329	7.0313e-05										0.329	9.06343e-05
0.33	6.777e-05							0.33	7.07041e-05										0.33	9.11553e-05
0.331	6.829e-05							0.331	7.11468e-05										0.331	9.16938e-05
0.332	6.881e-05							0.332	7.16189e-05										0.332	9.2177e-05
0.333	6.934e-05							0.333	7.20616e-05										0.333	9.27489e-05
0.334	6.993e-05							0.334	7.2578e-05										0.334	9.33155e-05
0.335	7.053e-05							0.335	7.30944e-05										0.335	9.38336e-05
0.336	7.113e-05							0.336	7.36109e-05										0.336	9.44972e-05
0.337	7.169e-05							0.337	7.41273e-05										0.337	9.5159e-05
0.338	7.228e-05							0.338	7.46437e-05										0.338	9.57259e-05
0.339	7.29e-05							0.339	7.5234e-05										0.339	9.63909e-05
0.34	7.349e-05							0.34	7.57504e-05										0.34	9.70623e-05
0.341	7.417e-05							0.341	7.64144e-05										0.341	9.77247e-05
0.342	7.481e-05							0.342	7.70046e-05										0.342	9.84811e-05
0.343	7.542e-05							0.343	7.75948e-05										0.343	9.92039e-05
0.344	7.604e-05							0.344	7.82588e-05										0.344	9.99201e-05
0.345	7.665e-05							0.345	7.89228e-05										0.345	0.000100698
0.346	7.726e-05							0.346	7.9513e-05										0.346	0.000101472
0.347	7.791e-05							0.347	8.0177e-05										0.347	0.000102308
0.348	7.854e-05							0.348	8.0841e-05										0.348	0.000103037
0.349	7.913e-05							0.349	8.15049e-05										0.349	0.000103918
0.35	7.981e-05							0.35	8.21689e-05										0.35	0.000104818
0.351	8.051e-05							0.351	8.28329e-05										0.351	0.00010564
0.352	8.122e-05							0.352	8.34231e-05										0.352	0.000106546
0.353	8.202e-05							0.353	8.40871e-05										0.353	0.000107487
0.354	8.297e-05							0.354	8.47511e-05										0.354	0.000108417
0.355	8.402e-05							0.355	8.54151e-05										0.355	0.00010941
0.356	8.525e-05							0.356	8.60791e-05										0.356	0.000110398
0.357	8.669e-05							0.357	8.66692e-05										0.357	0.000111406
0.358	8.827e-05							0.358	8.73333e-05										0.358	0.000112471
0.359	8.995e-05							0.359	8.79973e-05										0.359	0.000113585
0.36	9.173e-05							0.36	8.8735e-05										0.36	0.000114873
0.361	9.356e-05							0.361	8.95465e-05										0.361	0.00011634
0.362	9.523e-05							0.362	9.02843e-05										0.362	0.000118253
0.363	9.683e-05							0.363	9.11697e-05										0.363	0.000120756
0.364	9.833e-05							0.364	9.22025e-05										0.364	0.000123813
0.365	9.974e-05							0.365	9.33092e-05										0.365	0.000127596
0.366	0.0001011							0.366	9.45634e-05										0.366	0.000131951
0.367	0.0001023							0.367	9.58913e-05										0.367	0.000136589
0.368	0.0001034							0.368	9.72931e-05										0.368	0.000141364
0.369	0.0001045							0.369	9.86948e-05										0.369	0.000145974
0.37	0.0001054							0.37	0.00010017										0.37	0.000150216
0.371	0.0001063							0.371	0.000101572										0.371	0.000154122
0.372	0.0001071							0.372	0.000102974										0.372	0.000157579
0.373	0.000108							0.373	0.000104302										0.373	0.000160576
0.374	0.0001088							0.374	0.00010563										0.374	0.000163181
0.375	0.0001095							0.375	0.00010681										0.375	0.000165434
0.376	0.0001103							0.376	0.000107991										0.376	0.000167389
0.377	0.000111							0.377	0.000109171										0.377	0.000169035
0.378	0.0001117							0.378	0.000110204										0.378	0.00017047
0.379	0.0001125							0.379	0.000111237										0.379	0.000171826
0.38	0.0001133							0.38	0.00011227										0.38	0.000172961
0.381	0.000114							0.381	0.000113229										0.381	0.000174063
0.382	0.0001148							0.382	0.000114114										0.382	0.000175058
0.383	0.0001155							0.383	0.000115073										0.383	0.000175917
0.384	0.0001163							0.384	0.000115885										0.384	0.000176864
0.385	0.0001171							0.385	0.00011677										0.385	0.000177805
0.386	0.000118							0.386	0.000117729										0.386	0.000178711
0.387	0.0001189							0.387	0.000118541										0.387	0.000179692
0.388	0.0001197							0.388	0.000119352										0.388	0.000180635
0.389	0.0001205							0.389	0.000120163										0.389	0.000181521
0.39	0.0001214							0.39	0.000120902										0.39	0.000182494
0.391	0.0001223							0.391	0.000121713										0.391	0.00018342
0.392	0.0001233							0.392	0.000122598										0.392	0.000184435
0.393	0.0001243							0.393	0.000123409										0.393	0.000185463
0.394	0.0001252							0.394	0.000124222										0.394	0.000186492
0.395	0.0001262							0.395	0.000125033										0.395	0.000187599
0.396	0.0001271							0.396	0.000125918										0.396	0.000188604
0.397	0.0001281							0.397	0.000126729										0.397	0.000189738
0.398	0.0001292							0.398	0.000127615										0.398	0.000190884
0.399	0.0001302							0.399	0.000128501										0.399	0.000191924
0.4	0.0001312							0.4	0.000129312										0.4	0.000193114
0.401	0.0001323							0.401	0.000130123										0.401	0.000194324
0.402	0.0001333							0.402	0.000131009										0.402	0.000195435
0.403	0.0001344							0.403	0.000131894										0.403	0.000196652
0.404	0.0001355							0.404	0.00013278										0.404	0.000197831
0.405	0.0001366							0.405	0.000133739										0.405	0.00019901
0.406	0.0001378							0.406	0.000134698										0.406	0.000200232
0.407	0.0001388							0.407	0.000135583										0.407	0.000201394
0.408	0.0001399							0.408	0.000136542										0.408	0.000202504
0.409	0.000141							0.409	0.000137501										0.409	0.000203605
0.41	0.0001421							0.41	0.000138386										0.41	0.000204638
0.411	0.0001433							0.411	0.000139419										0.411	0.00020572
0.412	0.0001444							0.412	0.000140378										0.412	0.000206675
0.413	0.0001455							0.413	0.000141337										0.413	0.000207691
0.414	0.0001467							0.414	0.00014237										0.414	0.000208704
0.415	0.0001477							0.415	0.00014333										0.415	0.000209574
0.416	0.0001489							0.416	0.000144289										0.416	0.000210467
0.417	0.0001501							0.417	0.000145322										0.417	0.000211294
0.418	0.0001513							0.418	0.000146355										0.418	0.000212083
0.419	0.0001525							0.419	0.000147387										0.419	0.000212872
0.42	0.0001536							0.42	0.00014842										0.42	0.000213585
0.421	0.0001548							0.421	0.000149453										0.421	0.000214269
0.422	0.000156							0.422	0.000150486										0.422	0.000214967
0.423	0.0001572							0.423	0.000151519										0.423	0.000215616
0.424	0.0001585							0.424	0.000152552										0.424	0.000216279
0.425	0.0001597							0.425	0.000153585										0.425	0.000216886
0.426	0.0001609							0.426	0.000154617										0.426	0.00021757
0.427	0.0001622							0.427	0.000155724										0.427	0.000218271
0.428	0.0001635							0.428	0.000156831										0.428	0.000218863
0.429	0.0001648							0.429	0.000157937										0.429	0.000219567
0.43	0.0001661							0.43	0.000159118										0.43	0.000220344
0.431	0.0001676							0.431	0.000160297										0.431	0.00022108
0.432	0.0001689							0.432	0.000161404										0.432	0.000221907
0.433	0.0001703							0.433	0.000162585										0.433	0.000222764
0.434	0.0001718							0.434	0.000163691										0.434	0.000223598
0.435	0.0001732							0.435	0.000164946										0.435	0.000224587
0.436	0.0001747							0.436	0.000166126										0.436	0.000225574
0.437	0.0001763							0.437	0.000167455										0.437	0.000226605
0.438	0.0001778							0.438	0.000168708										0.438	0.000227728
0.439	0.0001794							0.439	0.000169962										0.439	0.000228968
0.44	0.000181							0.44	0.000171217										0.44	0.000230312
0.441	0.0001827							0.441	0.000172545										0.441	0.000231652
0.442	0.0001843							0.442	0.000173873										0.442	0.000233064
0.443	0.0001833							0.443	0.000173282										0.443	0.000231968
0.442	0.0001628							0.442	0.000158527										0.442	0.000209357
0.441	0.000138							0.441	0.000139567										0.441	0.000178057
0.44	0.0001176							0.44	0.000123115										0.44	0.000149985
0.439	0.0001005							0.439	0.000108654										0.439	0.000125291
0.438	8.564e-05							0.438	9.58913e-05										0.438	0.000103195
0.437	7.239e-05							0.437	8.43085e-05										0.437	8.33071e-05
0.436	6.041e-05							0.436	7.36847e-05										0.436	6.54871e-05
0.435	4.948e-05							0.435	6.39315e-05										0.435	4.9195e-05
0.434	3.942e-05							0.434	5.48939e-05										0.434	3.43554e-05
0.433	3.018e-05							0.433	4.64686e-05										0.433	2.08402e-05
0.432	2.154e-05							0.432	3.85745e-05										0.432	8.33411e-06
0.431	1.351e-05							0.431	3.11675e-05										0.431	-3.18159e-06
0.43	5.915e-06							0.43	2.41292e-05										0.43	-1.37917e-05
0.429	-1.21e-06							0.429	1.74819e-05										0.429	-2.36464e-05
0.428	-7.867e-06							0.428	1.12183e-05										0.428	-3.27206e-05
0.427	-1.418e-05							0.427	5.22402e-06										0.427	-4.11613e-05
0.426	-2.014e-05							0.426	-4.59701e-07										0.426	-4.8986e-05
0.425	-2.574e-05							0.425	-5.86233e-06										0.425	-5.62859e-05
0.424	-3.109e-05							0.424	-1.10694e-05										0.424	-6.30982e-05
0.423	-3.62e-05							0.423	-1.60198e-05										0.423	-6.93424e-05
0.422	-4.097e-05							0.422	-2.07489e-05										0.422	-7.52084e-05
0.421	-4.55e-05							0.421	-2.53009e-05										0.421	-8.07214e-05
0.42	-4.982e-05							0.42	-2.96168e-05										0.42	-8.57454e-05
0.419	-5.394e-05							0.419	-3.37704e-05										0.419	-9.05253e-05
0.418	-5.783e-05							0.418	-3.77691e-05										0.418	-9.49806e-05
0.417	-6.158e-05							0.417	-4.16423e-05										0.417	-9.91028e-05
0.416	-6.512e-05							0.416	-4.53164e-05										0.416	-0.000103035
0.415	-6.843e-05							0.415	-4.88133e-05										0.415	-0.000106674
0.414	-7.162e-05							0.414	-5.21923e-05										0.414	-0.000110048
0.413	-7.465e-05							0.413	-5.54311e-05										0.413	-0.000113245
0.412	-7.752e-05							0.412	-5.85002e-05										0.412	-0.00011624
0.411	-8.032e-05							0.411	-6.15029e-05										0.411	-0.000119093
0.41	-8.302e-05							0.41	-6.43949e-05										0.41	-0.000121662
0.409	-8.548e-05							0.409	-6.71394e-05										0.409	-0.000124055
0.408	-8.79e-05							0.408	-6.9788e-05										0.408	-0.000126449
0.407	-9.018e-05							0.407	-7.22964e-05										0.407	-0.000128611
0.406	-9.235e-05							0.406	-7.46941e-05										0.406	-0.000130722
0.405	-9.443e-05							0.405	-7.70402e-05										0.405	-0.000132731
0.404	-9.647e-05							0.404	-7.92535e-05										0.404	-0.000134556
0.403	-9.835e-05							0.403	-8.1393e-05										0.403	-0.000136392
0.402	-0.0001001							0.402	-8.33849e-05										0.402	-0.000138125
0.401	-0.0001017							0.401	-8.5303e-05										0.401	-0.000139687
0.4	-0.0001033							0.4	-8.71475e-05										0.4	-0.000141259
0.399	-0.0001047							0.399	-8.88444e-05										0.399	-0.000142771
0.398	-0.000106							0.398	-9.05412e-05										0.398	-0.000144126
0.397	-0.0001072							0.397	-9.20905e-05										0.397	-0.000145485
0.396	-0.0001083							0.396	-9.34923e-05										0.396	-0.000146776
0.395	-0.0001093							0.395	-9.48202e-05										0.395	-0.00014802
0.394	-0.0001102							0.394	-9.60744e-05										0.394	-0.000149222
0.393	-0.0001109							0.393	-9.72548e-05										0.393	-0.000150401
0.392	-0.0001116							0.392	-9.83615e-05										0.392	-0.000151529
0.391	-0.0001122							0.391	-9.93206e-05										0.391	-0.000152514
0.39	-0.0001127							0.39	-0.000100206										0.39	-0.000153446
0.389	-0.0001131							0.389	-0.000101017										0.389	-0.000154367
0.388	-0.0001134							0.388	-0.000101755										0.388	-0.000155088
0.387	-0.0001136							0.387	-0.000102419										0.387	-0.000155845
0.386	-0.0001138							0.386	-0.000103009										0.386	-0.000156485
0.385	-0.000114							0.385	-0.000103599										0.385	-0.000156929
0.384	-0.0001141							0.384	-0.000104116										0.384	-0.000157311
0.383	-0.0001141							0.383	-0.000104485										0.383	-0.000157526
0.382	-0.0001139							0.382	-0.00010478										0.382	-0.000157617
0.381	-0.0001137							0.381	-0.000105075										0.381	-0.000157641
0.38	-0.0001135							0.38	-0.000105223										0.38	-0.000157559
0.379	-0.0001132							0.379	-0.000105444										0.379	-0.000157411
0.378	-0.0001128							0.378	-0.000105518										0.378	-0.000157131
0.377	-0.0001124							0.377	-0.000105518										0.377	-0.000156722
0.376	-0.0001119							0.376	-0.000105592										0.376	-0.000156364
0.375	-0.0001114							0.375	-0.000105444										0.375	-0.000155885
0.374	-0.0001108							0.374	-0.000105371										0.374	-0.000155425
0.373	-0.0001103							0.373	-0.000105223										0.373	-0.00015493
0.372	-0.0001097							0.372	-0.000105075										0.372	-0.000154302
0.371	-0.0001091							0.371	-0.000104854										0.371	-0.000153843
0.37	-0.0001084							0.37	-0.000104706										0.37	-0.00015337
0.369	-0.0001078							0.369	-0.000104412										0.369	-0.000152846
0.368	-0.0001072							0.368	-0.00010419										0.368	-0.000152496
0.367	-0.0001066							0.367	-0.000103968										0.367	-0.000152153
0.366	-0.000106							0.366	-0.000103747										0.366	-0.000151828
0.365	-0.0001055							0.365	-0.000103452										0.365	-0.00015159
0.364	-0.0001049							0.364	-0.000103157										0.364	-0.000151395
0.363	-0.0001044							0.363	-0.000102936										0.363	-0.000151244
0.362	-0.0001038							0.362	-0.000102714										0.362	-0.000151134
0.361	-0.0001033							0.361	-0.000102419										0.361	-0.000151151
0.36	-0.0001029							0.36	-0.000102198										0.36	-0.000151205
0.359	-0.0001026							0.359	-0.00010205										0.359	-0.000151183
0.358	-0.0001022							0.358	-0.000101903										0.358	-0.000151276
0.357	-0.0001018							0.357	-0.000101681										0.357	-0.000151524
0.356	-0.0001015							0.356	-0.000101534										0.356	-0.000151725
0.355	-0.0001012							0.355	-0.00010146										0.355	-0.000152119
0.354	-0.000101							0.354	-0.000101386										0.354	-0.000152621
0.353	-0.0001009							0.353	-0.000101313										0.353	-0.000153126
0.352	-0.0001008							0.352	-0.000101313										0.352	-0.00015376
0.351	-0.0001007							0.351	-0.000101313										0.351	-0.00015448
0.35	-0.0001007							0.35	-0.000101313										0.35	-0.000155224
0.349	-0.0001008							0.349	-0.000101386										0.349	-0.000156079
0.348	-0.0001008							0.348	-0.00010146										0.348	-0.000157039
0.347	-0.0001011							0.347	-0.000101608										0.347	-0.000158035
0.346	-0.0001014							0.346	-0.000101755										0.346	-0.00015898
0.345	-0.0001017							0.345	-0.000101976										0.345	-0.000159843
0.344	-0.0001021							0.344	-0.000102124										0.344	-0.000160574
0.343	-0.0001026							0.343	-0.000102345										0.343	-0.000160845
0.342	-0.0001032							0.342	-0.000102493										0.342	-0.000160532
0.341	-0.0001037							0.341	-0.00010264										0.341	-0.000159202
0.34	-0.0001042							0.34	-0.000102714										0.34	-0.000156275
0.339	-0.0001046							0.339	-0.00010264										0.339	-0.000151198
0.338	-0.0001047							0.338	-0.000102419										0.338	-0.000143338
0.337	-0.0001045							0.337	-0.000101903										0.337	-0.000132894
0.336	-0.0001039							0.336	-0.000101239										0.336	-0.00012158
0.335	-0.0001027							0.335	-0.000100132										0.335	-0.00011116
0.334	-0.0001008							0.334	-9.88779e-05										0.334	-0.000102522
0.333	-9.838e-05							0.333	-9.71811e-05										0.333	-9.57695e-05
0.332	-9.554e-05							0.332	-9.50415e-05										0.332	-9.04951e-05
0.331	-9.259e-05							0.331	-9.28283e-05										0.331	-8.63961e-05
0.33	-8.963e-05							0.33	-9.04675e-05										0.33	-8.31659e-05
0.329	-8.682e-05							0.329	-8.80329e-05										0.329	-8.0519e-05
0.328	-8.436e-05							0.328	-8.57457e-05										0.328	-7.83483e-05
0.327	-8.223e-05							0.327	-8.37538e-05										0.327	-7.64916e-05
0.326	-8.036e-05							0.326	-8.18356e-05										0.326	-7.48907e-05
0.325	-7.877e-05							0.325	-8.0065e-05										0.325	-7.35047e-05
0.324	-7.736e-05							0.324	-7.85157e-05										0.324	-7.2182e-05
0.323	-7.608e-05							0.323	-7.71139e-05										0.323	-7.11116e-05
0.322	-7.492e-05							0.322	-7.57121e-05										0.322	-7.01221e-05
0.321	-7.383e-05							0.321	-7.44211e-05										0.321	-6.90964e-05
0.32	-7.278e-05							0.32	-7.3189e-05										0.32	-6.82786e-05
0.319	-7.177e-05							0.319	-7.20086e-05										0.319	-6.746e-05
0.318	-7.082e-05							0.318	-7.0902e-05										0.318	-6.66683e-05
0.317	-6.993e-05							0.317	-6.98765e-05										0.317	-6.60184e-05
0.316	-6.905e-05							0.316	-6.88731e-05										0.316	-6.5388e-05
0.315	-6.831e-05							0.315	-6.79805e-05										0.315	-6.48053e-05
0.314	-6.757e-05							0.314	-6.71468e-05										0.314	-6.42179e-05
0.313	-6.682e-05							0.313	-6.63204e-05										0.313	-6.36766e-05
0.312	-6.616e-05							0.312	-6.5568e-05										0.312	-6.32112e-05
0.311	-6.554e-05							0.311	-6.48523e-05										0.311	-6.26628e-05
0.31	-6.492e-05							0.31	-6.4181e-05										0.31	-6.22136e-05
0.309	-6.439e-05							0.309	-6.35833e-05										0.309	-6.17621e-05
0.308	-6.39e-05							0.308	-6.30375e-05										0.308	-6.12567e-05
0.307	-6.337e-05							0.307	-6.2462e-05										0.307	-6.08901e-05
0.306	-6.288e-05							0.306	-6.19382e-05										0.306	-6.05058e-05
0.305	-6.242e-05							0.305	-6.14365e-05										0.305	-6.00359e-05
0.304	-6.199e-05							0.304	-6.09717e-05										0.304	-5.97196e-05
0.303	-6.154e-05							0.303	-6.0529e-05										0.303	-5.94023e-05
0.302	-6.119e-05							0.302	-6.01306e-05										0.302	-5.90509e-05
0.301	-6.081e-05							0.301	-5.97249e-05										0.301	-5.87502e-05
0.3	-6.043e-05							0.3	-5.92896e-05										0.3	-5.84188e-05
0.299	-6.005e-05							0.299	-5.90107e-05										0.299	-5.81196e-05
0.298	-5.97e-05							0.298	-5.86836e-05										0.298	-5.78583e-05
0.297	-5.936e-05							0.297	-5.83249e-05										0.297	-5.7601e-05
0.296	-5.904e-05							0.296	-5.80401e-05										0.296	-5.73553e-05
0.295	-5.876e-05							0.295	-5.77658e-05										0.295	-5.70109e-05
0.294	-5.846e-05							0.294	-5.74493e-05										0.294	-5.67621e-05
0.293	-5.817e-05							0.293	-5.71961e-05										0.293	-5.65806e-05
0.292	-5.788e-05							0.292	-5.69323e-05										0.292	-5.62906e-05
0.291	-5.764e-05							0.291	-5.67002e-05										0.291	-5.61149e-05
0.29	-5.738e-05							0.29	-5.6447e-05										0.29	-5.59557e-05
0.289	-5.717e-05							0.289	-5.62466e-05										0.289	-5.56934e-05
0.288	-5.691e-05							0.288	-5.59934e-05										0.288	-5.5541e-05
0.287	-5.667e-05							0.287	-5.57402e-05										0.287	-5.53825e-05
0.286	-5.643e-05							0.286	-5.55186e-05										0.286	-5.51626e-05
0.285	-5.623e-05							0.285	-5.53182e-05										0.285	-5.50339e-05
0.284	-5.602e-05							0.284	-5.50966e-05										0.284	-5.48842e-05
0.283	-5.592e-05							0.283	-5.50333e-05										0.283	-5.47668e-05
0.282	-5.577e-05							0.282	-5.48751e-05										0.282	-5.4613e-05
0.281	-5.55e-05							0.281	-5.46219e-05										0.281	-5.4405e-05
0.28	-5.532e-05							0.28	-5.44425e-05										0.28	-5.42738e-05
0.279	-5.51e-05							0.279	-5.42737e-05										0.279	-5.40927e-05
0.278	-5.492e-05							0.278	-5.40733e-05										0.278	-5.39933e-05
0.277	-5.479e-05							0.277	-5.39467e-05										0.277	-5.39147e-05
0.276	-5.467e-05							0.276	-5.38201e-05										0.276	-5.37477e-05
0.275	-5.451e-05							0.275	-5.36407e-05										0.275	-5.36741e-05
0.274	-5.434e-05							0.274	-5.3493e-05										0.274	-5.35691e-05
0.273	-5.418e-05							0.273	-5.33453e-05										0.273	-5.34243e-05
0.272	-5.408e-05							0.272	-5.32293e-05										0.272	-5.33641e-05
0.271	-5.396e-05							0.271	-5.31027e-05										0.271	-5.32745e-05
0.27	-5.381e-05							0.27	-5.29761e-05										0.27	-5.31271e-05
0.269	-5.37e-05							0.269	-5.28917e-05										0.269	-5.30761e-05
0.268	-5.359e-05							0.268	-5.27651e-05										0.268	-5.29763e-05
0.267	-5.35e-05							0.267	-5.26279e-05										0.267	-5.29116e-05
0.266	-5.34e-05							0.266	-5.25541e-05										0.266	-5.28424e-05
0.265	-5.329e-05							0.265	-5.24486e-05										0.265	-5.27926e-05
0.264	-5.319e-05							0.264	-5.24275e-05										0.264	-5.2801e-05
0.263	-5.314e-05							0.263	-5.23431e-05										0.263	-5.26906e-05
0.262	-5.302e-05							0.262	-5.21848e-05										0.262	-5.26243e-05
0.261	-5.297e-05							0.261	-5.21321e-05										0.261	-5.26088e-05
0.26	-5.285e-05							0.26	-5.20371e-05										0.26	-5.25241e-05
0.259	-5.277e-05							0.259	-5.19422e-05										0.259	-5.25187e-05
0.258	-5.271e-05							0.258	-5.18789e-05										0.258	-5.25121e-05
0.257	-5.268e-05							0.257	-5.18578e-05										0.257	-5.23662e-05
0.256	-5.261e-05							0.256	-5.17945e-05										0.256	-5.23598e-05
0.255	-5.253e-05							0.255	-5.16995e-05										0.255	-5.23188e-05
0.254	-5.248e-05							0.254	-5.16362e-05										0.254	-5.22647e-05
0.253	-5.242e-05							0.253	-5.16151e-05										0.253	-5.22789e-05
0.252	-5.235e-05							0.252	-5.15307e-05										0.252	-5.22569e-05
0.251	-5.236e-05							0.251	-5.15202e-05										0.251	-5.22498e-05
0.25	-5.234e-05							0.25	-5.14991e-05										0.25	-5.22341e-05
0.249	-5.222e-05							0.249	-5.14041e-05										0.249	-5.22159e-05
0.248	-5.221e-05							0.248	-5.13725e-05										0.248	-5.22231e-05
0.247	-5.219e-05							0.247	-5.13408e-05										0.247	-5.21837e-05
0.246	-5.211e-05							0.246	-5.12881e-05										0.246	-5.21977e-05
0.245	-5.21e-05							0.245	-5.12459e-05										0.245	-5.22371e-05
0.244	-5.208e-05							0.244	-5.12248e-05										0.244	-5.21416e-05
0.243	-5.205e-05							0.243	-5.11931e-05										0.243	-5.21698e-05
0.242	-5.203e-05							0.242	-5.11931e-05										0.242	-5.21974e-05
0.241	-5.199e-05							0.241	-5.11509e-05										0.241	-5.21242e-05
0.24	-5.2e-05							0.24	-5.11404e-05										0.24	-5.21925e-05
0.239	-5.197e-05							0.239	-5.11087e-05										0.239	-5.22355e-05
0.238	-5.199e-05							0.238	-5.11193e-05										0.238	-5.22304e-05
0.237	-5.201e-05							0.237	-5.11404e-05										0.237	-5.22572e-05
0.236	-5.197e-05							0.236	-5.11193e-05										0.236	-5.22526e-05
0.235	-5.195e-05							0.235	-5.11193e-05										0.235	-5.22884e-05
0.234	-5.195e-05							0.234	-5.11087e-05										0.234	-5.23053e-05
0.233	-5.192e-05							0.233	-5.10454e-05										0.233	-5.23452e-05
0.232	-5.196e-05							0.232	-5.11193e-05										0.232	-5.2398e-05
0.231	-5.199e-05							0.231	-5.11404e-05										0.231	-5.23736e-05
0.23	-5.198e-05							0.23	-5.10982e-05										0.23	-5.24056e-05
0.229	-5.2e-05							0.229	-5.11298e-05										0.229	-5.24542e-05
0.228	-5.2e-05							0.228	-5.11298e-05										0.228	-5.24289e-05
0.227	-5.202e-05							0.227	-5.10876e-05										0.227	-5.25291e-05
0.226	-5.204e-05							0.226	-5.11404e-05										0.226	-5.26028e-05
0.225	-5.208e-05							0.225	-5.1172e-05										0.225	-5.26139e-05
0.224	-5.209e-05							0.224	-5.12037e-05										0.224	-5.2693e-05
0.223	-5.208e-05							0.223	-5.11931e-05										0.223	-5.27519e-05
0.222	-5.212e-05							0.222	-5.11931e-05										0.222	-5.27682e-05
0.221	-5.215e-05							0.221	-5.12142e-05										0.221	-5.28441e-05
0.22	-5.215e-05							0.22	-5.12353e-05										0.22	-5.29021e-05
0.219	-5.221e-05							0.219	-5.12775e-05										0.219	-5.29563e-05
0.218	-5.227e-05							0.218	-5.13408e-05										0.218	-5.30093e-05
0.217	-5.227e-05							0.217	-5.13408e-05										0.217	-5.30471e-05
0.216	-5.233e-05							0.216	-5.13619e-05										0.216	-5.31497e-05
0.215	-5.238e-05							0.215	-5.14147e-05										0.215	-5.31797e-05
0.214	-5.241e-05							0.214	-5.14463e-05										0.214	-5.32668e-05
0.213	-5.247e-05							0.213	-5.15096e-05										0.213	-5.3425e-05
0.212	-5.254e-05							0.212	-5.15729e-05										0.212	-5.34665e-05
0.211	-5.258e-05							0.211	-5.16046e-05										0.211	-5.35686e-05
0.21	-5.264e-05							0.21	-5.16468e-05										0.21	-5.36803e-05
0.209	-5.266e-05							0.209	-5.16679e-05										0.209	-5.37178e-05
0.208	-5.273e-05							0.208	-5.17101e-05										0.208	-5.38376e-05
0.207	-5.277e-05							0.207	-5.17523e-05										0.207	-5.39675e-05
0.206	-5.287e-05							0.206	-5.18578e-05										0.206	-5.40057e-05
0.205	-5.297e-05							0.205	-5.19422e-05										0.205	-5.41134e-05
0.204	-5.298e-05							0.204	-5.19633e-05										0.204	-5.41872e-05
0.203	-5.305e-05							0.203	-5.2016e-05										0.203	-5.4309e-05
0.202	-5.313e-05							0.202	-5.20899e-05										0.202	-5.43975e-05
0.201	-5.316e-05							0.201	-5.21004e-05										0.201	-5.45375e-05
0.2	-5.326e-05							0.2	-5.2227e-05										0.2	-5.46929e-05
0.199	-5.334e-05							0.199	-5.23114e-05										0.199	-5.47839e-05
0.198	-5.337e-05							0.198	-5.23536e-05										0.198	-5.48908e-05
0.197	-5.346e-05							0.197	-5.24275e-05										0.197	-5.50301e-05
0.196	-5.351e-05							0.196	-5.24591e-05										0.196	-5.50615e-05
0.195	-5.359e-05							0.195	-5.2533e-05										0.195	-5.52342e-05
0.194	-5.367e-05							0.194	-5.26279e-05										0.194	-5.54138e-05
0.193	-5.373e-05							0.193	-5.26701e-05										0.193	-5.5415e-05
0.192	-5.383e-05							0.192	-5.27545e-05										0.192	-5.55806e-05
0.191	-5.387e-05							0.191	-5.28284e-05										0.191	-5.57113e-05
0.19	-5.394e-05							0.19	-5.29128e-05										0.19	-5.57907e-05
0.189	-5.405e-05							0.189	-5.29972e-05										0.189	-5.59501e-05
0.188	-5.412e-05							0.188	-5.30499e-05										0.188	-5.60677e-05
0.187	-5.42e-05							0.187	-5.31765e-05										0.187	-5.62184e-05
0.186	-5.428e-05							0.186	-5.32715e-05										0.186	-5.6358e-05
0.185	-5.432e-05							0.185	-5.33137e-05										0.185	-5.64597e-05
0.184	-5.441e-05							0.184	-5.34086e-05										0.184	-5.66006e-05
0.183	-5.449e-05							0.183	-5.34614e-05										0.183	-5.66924e-05
0.182	-5.453e-05							0.182	-5.35141e-05										0.182	-5.6826e-05
0.181	-5.469e-05							0.181	-5.3704e-05										0.181	-5.705e-05
0.18	-5.498e-05							0.18	-5.401e-05										0.18	-5.73058e-05
0.179	-5.493e-05							0.179	-5.39467e-05										0.179	-5.73592e-05
0.178	-5.493e-05							0.178	-5.39572e-05										0.178	-5.74114e-05
0.177	-5.498e-05							0.177	-5.39889e-05										0.177	-5.73984e-05
0.176	-5.504e-05							0.176	-5.40733e-05										0.176	-5.75542e-05
0.175	-5.51e-05							0.175	-5.41366e-05										0.175	-5.7666e-05
0.174	-5.521e-05							0.174	-5.42737e-05										0.174	-5.77624e-05
0.173	-5.527e-05							0.173	-5.4337e-05										0.173	-5.78894e-05
0.172	-5.531e-05							0.172	-5.43581e-05										0.172	-5.79771e-05
0.171	-5.537e-05							0.171	-5.44636e-05										0.171	-5.81063e-05
0.17	-5.544e-05							0.17	-5.45269e-05										0.17	-5.81782e-05
0.169	-5.548e-05							0.169	-5.46008e-05										0.169	-5.83044e-05
0.168	-5.557e-05							0.168	-5.46957e-05										0.168	-5.84403e-05
0.167	-5.564e-05							0.167	-5.4759e-05										0.167	-5.84865e-05
0.166	-5.57e-05							0.166	-5.48223e-05										0.166	-5.85939e-05
0.165	-5.579e-05							0.165	-5.49384e-05										0.165	-5.87526e-05
0.164	-5.585e-05							0.164	-5.49911e-05										0.164	-5.88265e-05
0.163	-5.59e-05							0.163	-5.5065e-05										0.163	-5.89614e-05
0.162	-5.599e-05							0.162	-5.51283e-05										0.162	-5.91163e-05
0.161	-5.609e-05							0.161	-5.52443e-05										0.161	-5.91789e-05
0.16	-5.615e-05							0.16	-5.53287e-05										0.16	-5.93313e-05
0.159	-5.617e-05							0.159	-5.54026e-05										0.159	-5.94279e-05
0.158	-5.622e-05							0.158	-5.54659e-05										0.158	-5.95033e-05
0.157	-5.629e-05							0.157	-5.55503e-05										0.157	-5.96523e-05
0.156	-5.635e-05							0.156	-5.55714e-05										0.156	-5.9773e-05
0.155	-5.644e-05							0.155	-5.57085e-05										0.155	-5.98659e-05
0.154	-5.654e-05							0.154	-5.58246e-05										0.154	-5.99416e-05
0.153	-5.657e-05							0.153	-5.58668e-05										0.153	-6.0006e-05
0.152	-5.664e-05							0.152	-5.59512e-05										0.152	-6.01387e-05
0.151	-5.668e-05							0.151	-5.60356e-05										0.151	-6.02031e-05
0.15	-5.671e-05							0.15	-5.60989e-05										0.15	-6.03665e-05
0.149	-5.68e-05							0.149	-5.62044e-05										0.149	-6.05074e-05
0.148	-5.689e-05							0.148	-5.6331e-05										0.148	-6.05804e-05
0.147	-5.692e-05							0.147	-5.63521e-05										0.147	-6.07148e-05
0.146	-5.699e-05							0.146	-5.64259e-05										0.146	-6.08409e-05
0.145	-5.701e-05							0.145	-5.64787e-05										0.145	-6.09028e-05
0.144	-5.707e-05							0.144	-5.6542e-05										0.144	-6.10706e-05
0.143	-5.711e-05							0.143	-5.66158e-05										0.143	-6.11817e-05
0.142	-5.719e-05							0.142	-5.67108e-05										0.142	-6.12165e-05
0.141	-5.728e-05							0.141	-5.67846e-05										0.141	-6.13414e-05
0.14	-5.73e-05							0.14	-5.68479e-05										0.14	-6.14314e-05
0.139	-5.736e-05							0.139	-5.69218e-05										0.139	-6.15556e-05
0.138	-5.74e-05							0.138	-5.70273e-05										0.138	-6.16556e-05
0.137	-5.744e-05							0.137	-5.70695e-05										0.137	-6.1778e-05
0.136	-5.752e-05							0.136	-5.71644e-05										0.136	-6.19343e-05
0.135	-5.761e-05							0.135	-5.72699e-05										0.135	-6.20248e-05
0.134	-5.762e-05							0.134	-5.73016e-05										0.134	-6.21347e-05
0.133	-5.769e-05							0.133	-5.73754e-05										0.133	-6.2287e-05
0.132	-5.771e-05							0.132	-5.74176e-05										0.132	-6.23162e-05
0.131	-5.777e-05							0.131	-5.7502e-05										0.131	-6.24719e-05
0.13	-5.782e-05							0.13	-5.75759e-05										0.13	-6.25984e-05
0.129	-5.791e-05							0.129	-5.76603e-05										0.129	-6.26379e-05
0.128	-5.795e-05							0.128	-5.77447e-05										0.128	-6.27722e-05
0.127	-5.798e-05							0.127	-5.77763e-05										0.127	-6.28769e-05
0.126	-5.804e-05							0.126	-5.78185e-05										0.126	-6.29524e-05
0.125	-5.809e-05							0.125	-5.79135e-05										0.125	-6.30885e-05
0.124	-5.811e-05							0.124	-5.79873e-05										0.124	-6.31891e-05
0.123	-5.822e-05							0.123	-5.80612e-05										0.123	-6.33243e-05
0.122	-5.831e-05							0.122	-5.8135e-05										0.122	-6.34265e-05
0.121	-5.829e-05							0.121	-5.81456e-05										0.121	-6.35164e-05
0.12	-5.837e-05							0.12	-5.82089e-05										0.12	-6.36237e-05
0.119	-5.844e-05							0.119	-5.82933e-05										0.119	-6.3705e-05
0.118	-5.843e-05							0.118	-5.83144e-05										0.118	-6.38024e-05
0.117	-5.849e-05							0.117	-5.83882e-05										0.117	-6.39381e-05
0.116	-5.856e-05							0.116	-5.84726e-05										0.116	-6.39432e-05
0.115	-5.862e-05							0.115	-5.85465e-05										0.115	-6.40616e-05
0.114	-5.866e-05							0.114	-5.86098e-05										0.114	-6.41897e-05
0.113	-5.871e-05							0.113	-5.86309e-05										0.113	-6.42206e-05
0.112	-5.877e-05							0.112	-5.86942e-05										0.112	-6.43612e-05
0.111	-5.884e-05							0.111	-5.87469e-05										0.111	-6.44653e-05
0.11	-5.893e-05							0.11	-5.8863e-05										0.11	-6.45218e-05
0.109	-5.899e-05							0.109	-5.89157e-05										0.109	-6.46172e-05
0.108	-5.9e-05							0.108	-5.89263e-05										0.108	-6.46862e-05
0.107	-5.907e-05							0.107	-5.90001e-05										0.107	-6.47579e-05
0.106	-5.913e-05							0.106	-5.90845e-05										0.106	-6.47997e-05
0.105	-5.915e-05							0.105	-5.90951e-05										0.105	-6.48999e-05
0.104	-5.924e-05							0.104	-5.92111e-05										0.104	-6.49861e-05
0.103	-5.934e-05							0.103	-5.93061e-05										0.103	-6.49599e-05
0.102	-5.938e-05							0.102	-5.93061e-05										0.102	-6.50245e-05
0.101	-5.944e-05							0.101	-5.93694e-05										0.101	-6.51008e-05
0.1	-5.948e-05							0.1	-5.94221e-05										0.1	-6.50689e-05
0.099	-5.954e-05							0.099	-5.94854e-05										0.099	-6.51613e-05
0.098	-5.961e-05							0.098	-5.95804e-05										0.098	-6.52456e-05
0.097	-5.973e-05							0.097	-5.96331e-05										0.097	-6.52484e-05
0.096	-5.977e-05							0.096	-5.96859e-05										0.096	-6.52909e-05
0.095	-5.984e-05							0.095	-5.97703e-05										0.095	-6.53148e-05
0.094	-5.989e-05							0.094	-5.98019e-05										0.094	-6.53119e-05
0.093	-5.996e-05							0.093	-5.98863e-05										0.093	-6.53731e-05
0.092	-6.002e-05							0.092	-5.99496e-05										0.092	-6.53774e-05
0.091	-6.01e-05							0.091	-6.00235e-05										0.091	-6.5351e-05
0.09	-6.02e-05							0.09	-6.01079e-05										0.09	-6.53147e-05
0.089	-6.023e-05							0.089	-6.01184e-05										0.089	-6.5285e-05
0.088	-6.034e-05							0.088	-6.02239e-05										0.088	-6.53168e-05
0.087	-6.041e-05							0.087	-6.02767e-05										0.087	-6.52688e-05
0.086	-6.047e-05							0.086	-6.034e-05										0.086	-6.52793e-05
0.085	-6.057e-05							0.085	-6.04349e-05										0.085	-6.52954e-05
0.084	-6.067e-05							0.084	-6.05088e-05										0.084	-6.52187e-05
0.083	-6.074e-05							0.083	-6.05932e-05										0.083	-6.52169e-05
0.082	-6.085e-05							0.082	-6.0667e-05										0.082	-6.51822e-05
0.081	-6.091e-05							0.081	-6.07409e-05										0.081	-6.50665e-05
0.08	-6.099e-05							0.08	-6.08042e-05										0.08	-6.50985e-05
0.079	-6.106e-05							0.079	-6.08886e-05										0.079	-6.50571e-05
0.078	-6.126e-05							0.078	-6.10785e-05										0.078	-6.50114e-05
0.077	-6.135e-05							0.077	-6.11734e-05										0.077	-6.4944e-05
0.076	-6.139e-05							0.076	-6.12051e-05										0.076	-6.48322e-05
0.075	-6.148e-05							0.075	-6.12578e-05										0.075	-6.47213e-05
0.074	-6.157e-05							0.074	-6.13528e-05										0.074	-6.46199e-05
0.073	-6.163e-05							0.073	-6.1395e-05										0.073	-6.45292e-05
0.072	-6.176e-05							0.072	-6.15427e-05										0.072	-6.45123e-05
0.071	-6.188e-05							0.071	-6.16482e-05										0.071	-6.43903e-05
0.07	-6.192e-05							0.07	-6.16904e-05										0.07	-6.42939e-05
0.069	-6.206e-05							0.069	-6.17959e-05										0.069	-6.42114e-05
0.068	-6.213e-05							0.068	-6.18486e-05										0.068	-6.40684e-05
0.067	-6.226e-05							0.067	-6.19647e-05										0.067	-6.40103e-05
0.066	-6.235e-05							0.066	-6.20702e-05										0.066	-6.39162e-05
0.065	-6.245e-05							0.065	-6.21757e-05										0.065	-6.37349e-05
0.064	-6.257e-05							0.064	-6.23023e-05										0.064	-6.36676e-05
0.063	-6.266e-05							0.063	-6.2355e-05										0.063	-6.35561e-05
0.062	-6.278e-05							0.062	-6.24394e-05										0.062	-6.34204e-05
0.061	-6.288e-05							0.061	-6.2566e-05										0.061	-6.33698e-05
0.06	-6.298e-05							0.06	-6.26926e-05										0.06	-6.32509e-05
0.059	-6.316e-05							0.059	-6.28192e-05										0.059	-6.31493e-05
0.058	-6.328e-05							0.058	-6.29247e-05										0.058	-6.30352e-05
0.057	-6.338e-05							0.057	-6.2988e-05										0.057	-6.29035e-05
0.056	-6.349e-05							0.056	-6.31357e-05										0.056	-6.28108e-05
0.055	-6.36e-05							0.055	-6.32412e-05										0.055	-6.26622e-05
0.054	-6.37e-05							0.054	-6.33256e-05										0.054	-6.25853e-05
0.053	-6.386e-05							0.053	-6.34839e-05										0.053	-6.25e-05
0.052	-6.403e-05							0.052	-6.3621e-05										0.052	-6.23024e-05
0.051	-6.413e-05							0.051	-6.37371e-05										0.051	-6.22112e-05
0.05	-6.427e-05							0.05	-6.38426e-05										0.05	-6.21076e-05
0.049	-6.439e-05							0.049	-6.39586e-05										0.049	-6.19531e-05
0.048	-6.451e-05							0.048	-6.40958e-05										0.048	-6.19e-05
0.047	-6.462e-05							0.047	-6.41696e-05										0.047	-6.18115e-05
0.046	-6.481e-05							0.046	-6.43701e-05										0.046	-6.17118e-05
0.045	-6.496e-05							0.045	-6.45283e-05										0.045	-6.16347e-05
0.044	-6.507e-05							0.044	-6.45916e-05										0.044	-6.15198e-05
0.043	-6.521e-05							0.043	-6.47499e-05										0.043	-6.14287e-05
0.042	-6.538e-05							0.042	-6.48765e-05										0.042	-6.13584e-05
0.041	-6.547e-05							0.041	-6.4982e-05										0.041	-6.12949e-05
0.04	-6.566e-05							0.04	-6.51297e-05										0.04	-6.12296e-05
0.039	-6.581e-05							0.039	-6.52985e-05										0.039	-6.11119e-05
0.038	-6.594e-05							0.038	-6.54251e-05										0.038	-6.10477e-05
0.037	-6.608e-05							0.037	-6.55728e-05										0.037	-6.10196e-05
0.036	-6.623e-05							0.036	-6.5731e-05										0.036	-6.09134e-05
0.035	-6.639e-05							0.035	-6.58682e-05										0.035	-6.09094e-05
0.034	-6.659e-05							0.034	-6.59842e-05										0.034	-6.09113e-05
0.033	-6.677e-05							0.033	-6.61847e-05										0.033	-6.08354e-05
0.032	-6.693e-05							0.032	-6.63324e-05										0.032	-6.08511e-05
0.031	-6.706e-05							0.031	-6.64695e-05										0.031	-6.08087e-05
0.03	-6.722e-05							0.03	-6.65961e-05										0.03	-6.07718e-05
0.029	-6.741e-05							0.029	-6.67966e-05										0.029	-6.07724e-05
0.028	-6.753e-05							0.028	-6.69232e-05										0.028	-6.07673e-05
0.027	-6.776e-05							0.027	-6.71236e-05										0.027	-6.07122e-05
0.026	-6.795e-05							0.026	-6.73346e-05										0.026	-6.06957e-05
0.025	-6.81e-05							0.025	-6.74612e-05										0.025	-6.06797e-05
0.024	-6.826e-05							0.024	-6.763e-05										0.024	-6.0717e-05
0.023	-6.846e-05							0.023	-6.77883e-05										0.023	-6.06927e-05
0.022	-6.859e-05							0.022	-6.79149e-05										0.022	-6.07437e-05
0.021	-6.88e-05							0.021	-6.81259e-05										0.021	-6.08071e-05
0.02	-6.902e-05							0.02	-6.8358e-05										0.02	-6.07746e-05
0.019	-6.921e-05							0.019	-6.84951e-05										0.019	-6.08259e-05
0.018	-6.938e-05							0.018	-6.86639e-05										0.018	-6.08889e-05
0.017	-6.953e-05							0.017	-6.88433e-05										0.017	-6.08607e-05
0.016	-6.973e-05							0.016	-6.90015e-05										0.016	-6.09533e-05
0.015	-6.99e-05							0.015	-6.91703e-05										0.015	-6.10141e-05
0.014	-7.012e-05							0.014	-6.93813e-05										0.014	-6.10137e-05
0.013	-7.032e-05							0.013	-6.95712e-05										0.013	-6.10991e-05
0.012	-7.048e-05							0.012	-6.974e-05										0.012	-6.112e-05
0.011	-7.069e-05							0.011	-6.99405e-05										0.011	-6.11786e-05
0.01	-7.093e-05							0.01	-7.01304e-05										0.01	-6.1268e-05
0.009	-7.111e-05							0.009	-7.02675e-05										0.009	-6.13228e-05
0.008	-7.135e-05							0.008	-7.05313e-05										0.008	-6.14342e-05
0.007	-7.157e-05							0.007	-7.07739e-05										0.007	-6.14806e-05
0.006	-7.175e-05							0.006	-7.09322e-05										0.006	-6.15491e-05
0.005	-7.198e-05							0.005	-7.11221e-05										0.005	-6.16482e-05
0.004	-7.217e-05							0.004	-7.1312e-05										0.004	-6.16758e-05
0.003	-7.237e-05							0.003	-7.15124e-05										0.003	-6.17969e-05
0.002	-7.259e-05							0.002	-7.17023e-05										0.002	-6.19112e-05
0.001	-7.285e-05							0.001	-7.19555e-05										0.001	-6.19224e-05
0	-7.306e-05							0	-7.21454e-05										0	-6.20546e-05
-0.001	-7.326e-05							-0.001	-7.23353e-05										-0.001	-6.21413e-05
-0.002	-7.348e-05							-0.002	-7.25463e-05										-0.002	-6.22046e-05
-0.003	-7.372e-05							-0.003	-7.27784e-05										-0.003	-6.23221e-05
-0.004	-7.393e-05							-0.004	-7.29683e-05										-0.004	-6.24304e-05
-0.005	-7.419e-05							-0.005	-7.32532e-05										-0.005	-6.25546e-05
-0.006	-7.444e-05							-0.006	-7.34747e-05										-0.006	-6.26584e-05
-0.007	-7.461e-05							-0.007	-7.36646e-05										-0.007	-6.27338e-05
-0.008	-7.483e-05							-0.008	-7.38756e-05										-0.008	-6.28649e-05
-0.009	-7.506e-05							-0.009	-7.40866e-05										-0.009	-6.29573e-05
-0.01	-7.529e-05							-0.01	-7.42976e-05										-0.01	-6.31034e-05
-0.011	-7.553e-05							-0.011	-7.45192e-05										-0.011	-6.32485e-05
-0.012	-7.575e-05							-0.012	-7.47407e-05										-0.012	-6.32446e-05
-0.013	-7.599e-05							-0.013	-7.49834e-05										-0.013	-6.34007e-05
-0.014	-7.623e-05							-0.014	-7.51944e-05										-0.014	-6.355e-05
-0.015	-7.647e-05							-0.015	-7.54159e-05										-0.015	-6.3602e-05
-0.016	-7.671e-05							-0.016	-7.56586e-05										-0.016	-6.37852e-05
-0.017	-7.694e-05							-0.017	-7.58113e-05										-0.017	-6.39399e-05
-0.018	-7.721e-05							-0.018	-7.60784e-05										-0.018	-6.403e-05
-0.019	-7.748e-05							-0.019	-7.63076e-05										-0.019	-6.41991e-05
-0.02	-7.768e-05							-0.02	-7.6506e-05										-0.02	-6.43302e-05
-0.021	-7.789e-05							-0.021	-7.67198e-05										-0.021	-6.44675e-05
-0.022	-7.816e-05							-0.022	-7.69183e-05										-0.022	-6.45844e-05
-0.023	-7.836e-05							-0.023	-7.71398e-05										-0.023	-6.47836e-05
-0.024	-7.867e-05							-0.024	-7.74069e-05										-0.024	-6.49392e-05
-0.025	-7.901e-05							-0.025	-7.76589e-05										-0.025	-6.50764e-05
-0.026	-7.921e-05							-0.026	-7.78727e-05										-0.026	-6.51914e-05
-0.027	-7.944e-05							-0.027	-7.80864e-05										-0.027	-6.53584e-05
-0.028	-7.967e-05							-0.028	-7.83231e-05										-0.028	-6.54345e-05
-0.029	-7.991e-05							-0.029	-7.8514e-05										-0.029	-6.56166e-05
-0.03	-8.012e-05							-0.03	-7.87202e-05										-0.03	-6.57894e-05
-0.031	-8.042e-05							-0.031	-7.89721e-05										-0.031	-6.58983e-05
-0.032	-8.068e-05							-0.032	-7.9224e-05										-0.032	-6.61087e-05
-0.033	-8.088e-05							-0.033	-7.94225e-05										-0.033	-6.62443e-05
-0.034	-8.114e-05							-0.034	-7.96439e-05										-0.034	-6.64069e-05
-0.035	-8.139e-05							-0.035	-7.98959e-05										-0.035	-6.66013e-05
-0.036	-8.159e-05							-0.036	-8.01249e-05										-0.036	-6.67611e-05
-0.037	-8.186e-05							-0.037	-8.03539e-05										-0.037	-6.68966e-05
-0.038	-8.213e-05							-0.038	-8.0583e-05										-0.038	-6.70588e-05
-0.039	-8.235e-05							-0.039	-8.0812e-05										-0.039	-6.72408e-05
-0.04	-8.262e-05							-0.04	-8.10411e-05										-0.04	-6.74607e-05
-0.041	-8.287e-05							-0.041	-8.12701e-05										-0.041	-6.76131e-05
-0.042	-8.311e-05							-0.042	-8.14991e-05										-0.042	-6.7803e-05
-0.043	-8.338e-05							-0.043	-8.18046e-05										-0.043	-6.80439e-05
-0.044	-8.366e-05							-0.044	-8.20336e-05										-0.044	-6.81929e-05
-0.045	-8.389e-05							-0.045	-8.2339e-05										-0.045	-6.84045e-05
-0.046	-8.416e-05							-0.046	-8.25681e-05										-0.046	-6.86647e-05
-0.047	-8.439e-05							-0.047	-8.27971e-05										-0.047	-6.88306e-05
-0.048	-8.466e-05							-0.048	-8.30261e-05										-0.048	-6.90846e-05
-0.049	-8.491e-05							-0.049	-8.32552e-05										-0.049	-6.93254e-05
-0.05	-8.518e-05							-0.05	-8.35605e-05										-0.05	-6.94572e-05
-0.051	-8.548e-05							-0.051	-8.38659e-05										-0.051	-6.96907e-05
-0.052	-8.571e-05							-0.052	-8.4095e-05										-0.052	-6.99135e-05
-0.053	-8.596e-05							-0.053	-8.4324e-05										-0.053	-7.01465e-05
-0.054	-8.622e-05							-0.054	-8.46294e-05										-0.054	-7.03882e-05
-0.055	-8.645e-05							-0.055	-8.48585e-05										-0.055	-7.06242e-05
-0.056	-8.676e-05							-0.056	-8.50875e-05										-0.056	-7.09184e-05
-0.057	-8.704e-05							-0.057	-8.53929e-05										-0.057	-7.11402e-05
-0.058	-8.728e-05							-0.058	-8.56982e-05										-0.058	-7.13775e-05
-0.059	-8.755e-05							-0.059	-8.59273e-05										-0.059	-7.16699e-05
-0.06	-8.777e-05							-0.06	-8.62327e-05										-0.06	-7.18966e-05
-0.061	-8.803e-05							-0.061	-8.64618e-05										-0.061	-7.2216e-05
-0.062	-8.831e-05							-0.062	-8.67672e-05										-0.062	-7.25042e-05
-0.063	-8.86e-05							-0.063	-8.70725e-05										-0.063	-7.26776e-05
-0.064	-8.886e-05							-0.064	-8.73015e-05										-0.064	-7.2984e-05
-0.065	-8.91e-05							-0.065	-8.7607e-05										-0.065	-7.3242e-05
-0.066	-8.94e-05							-0.066	-8.79124e-05										-0.066	-7.35191e-05
-0.067	-8.969e-05							-0.067	-8.82177e-05										-0.067	-7.38237e-05
-0.068	-8.994e-05							-0.068	-8.84467e-05										-0.068	-7.41012e-05
-0.069	-9.022e-05							-0.069	-8.88285e-05										-0.069	-7.44132e-05
-0.07	-9.053e-05							-0.07	-8.91339e-05										-0.07	-7.47367e-05
-0.071	-9.079e-05							-0.071	-8.93629e-05										-0.071	-7.5033e-05
-0.072	-9.103e-05							-0.072	-8.96683e-05										-0.072	-7.53587e-05
-0.073	-9.129e-05							-0.073	-8.98974e-05										-0.073	-7.56176e-05
-0.074	-9.158e-05							-0.074	-9.02028e-05										-0.074	-7.59779e-05
-0.075	-9.188e-05							-0.075	-9.05082e-05										-0.075	-7.63286e-05
-0.076	-9.219e-05							-0.076	-9.08899e-05										-0.076	-7.65393e-05
-0.077	-9.243e-05							-0.077	-9.11189e-05										-0.077	-7.68699e-05
-0.078	-9.272e-05							-0.078	-9.14244e-05										-0.078	-7.71972e-05
-0.079	-9.299e-05							-0.079	-9.17297e-05										-0.079	-7.74417e-05
-0.08	-9.325e-05							-0.08	-9.20351e-05										-0.08	-7.78224e-05
-0.081	-9.348e-05							-0.081	-9.22641e-05										-0.081	-7.81704e-05
-0.082	-9.379e-05							-0.082	-9.25696e-05										-0.082	-7.84932e-05
-0.083	-9.407e-05							-0.083	-9.28749e-05										-0.083	-7.88412e-05
-0.084	-9.432e-05							-0.084	-9.31039e-05										-0.084	-7.91417e-05
-0.085	-9.459e-05							-0.085	-9.34857e-05										-0.085	-7.9463e-05
-0.086	-9.483e-05							-0.086	-9.3791e-05										-0.086	-7.97741e-05
-0.087	-9.508e-05							-0.087	-9.40201e-05										-0.087	-8.01168e-05
-0.088	-9.539e-05							-0.088	-9.43255e-05										-0.088	-8.0477e-05
-0.089	-9.565e-05							-0.089	-9.45545e-05										-0.089	-8.07424e-05
-0.09	-9.589e-05							-0.09	-9.486e-05										-0.09	-8.10737e-05
-0.091	-9.615e-05							-0.091	-9.51654e-05										-0.091	-8.13994e-05
-0.092	-9.633e-05							-0.092	-9.53944e-05										-0.092	-8.16446e-05
-0.093	-9.657e-05							-0.093	-9.56235e-05										-0.093	-8.20374e-05
-0.094	-9.679e-05							-0.094	-9.59288e-05										-0.094	-8.23938e-05
-0.095	-9.708e-05							-0.095	-9.61578e-05										-0.095	-8.26625e-05
-0.096	-9.729e-05							-0.096	-9.64633e-05										-0.096	-8.30214e-05
-0.097	-9.751e-05							-0.097	-9.66923e-05										-0.097	-8.33263e-05
-0.098	-9.767e-05							-0.098	-9.69213e-05										-0.098	-8.356e-05
-0.099	-9.79e-05							-0.099	-9.71504e-05										-0.099	-8.38585e-05
-0.1	-9.809e-05							-0.1	-9.73794e-05										-0.1	-8.418e-05
-0.101	-9.83e-05							-0.101	-9.76085e-05										-0.101	-8.44373e-05
-0.102	-9.853e-05							-0.102	-9.78375e-05										-0.102	-8.46854e-05
-0.103	-9.867e-05							-0.103	-9.79902e-05										-0.103	-8.49394e-05
-0.104	-9.883e-05							-0.104	-9.82192e-05										-0.104	-8.52278e-05
-0.105	-9.9e-05							-0.105	-9.84482e-05										-0.105	-8.54403e-05
-0.106	-9.914e-05							-0.106	-9.8601e-05										-0.106	-8.5715e-05
-0.107	-9.928e-05							-0.107	-9.87537e-05										-0.107	-8.59794e-05
-0.108	-9.944e-05							-0.108	-9.89064e-05										-0.108	-8.61639e-05
-0.109	-9.955e-05							-0.109	-9.90591e-05										-0.109	-8.64067e-05
-0.11	-9.964e-05							-0.11	-9.92117e-05										-0.11	-8.6647e-05
-0.111	-9.971e-05							-0.111	-9.92881e-05										-0.111	-8.67915e-05
-0.112	-9.982e-05							-0.112	-9.94408e-05										-0.112	-8.70161e-05
-0.113	-9.987e-05							-0.113	-9.95172e-05										-0.113	-8.72189e-05
-0.114	-9.992e-05							-0.114	-9.95935e-05										-0.114	-8.7332e-05
-0.115	-9.996e-05							-0.115	-9.96698e-05										-0.115	-8.74782e-05
-0.116	-9.997e-05							-0.116	-9.97462e-05										-0.116	-8.75896e-05
-0.117	-9.999e-05							-0.117	-9.97462e-05										-0.117	-8.77472e-05
-0.118	-0.0001							-0.118	-9.98226e-05										-0.118	-8.79033e-05
-0.119	-9.998e-05							-0.119	-9.98226e-05										-0.119	-8.80387e-05
-0.12	-9.995e-05							-0.12	-9.98226e-05										-0.12	-8.81612e-05
-0.121	-9.993e-05							-0.121	-9.98226e-05										-0.121	-8.82341e-05
-0.122	-9.988e-05							-0.122	-9.97462e-05										-0.122	-8.82997e-05
-0.123	-9.98e-05							-0.123	-9.97462e-05										-0.123	-8.84005e-05
-0.124	-9.971e-05							-0.124	-9.96698e-05										-0.124	-8.83997e-05
-0.125	-9.96e-05							-0.125	-9.95172e-05										-0.125	-8.84795e-05
-0.126	-9.95e-05							-0.126	-9.94408e-05										-0.126	-8.85421e-05
-0.127	-9.952e-05							-0.127	-9.94408e-05										-0.127	-8.8554e-05
-0.128	-9.935e-05							-0.128	-9.93645e-05										-0.128	-8.8567e-05
-0.129	-9.916e-05							-0.129	-9.91355e-05										-0.129	-8.84965e-05
-0.13	-9.895e-05							-0.13	-9.89064e-05										-0.13	-8.84133e-05
-0.131	-9.875e-05							-0.131	-9.87537e-05										-0.131	-8.83533e-05
-0.132	-9.849e-05							-0.132	-9.85246e-05										-0.132	-8.82608e-05
-0.133	-9.827e-05							-0.133	-9.82956e-05										-0.133	-8.8192e-05
-0.134	-9.804e-05							-0.134	-9.80665e-05										-0.134	-8.80579e-05
-0.135	-9.773e-05							-0.135	-9.78375e-05										-0.135	-8.79396e-05
-0.136	-9.745e-05							-0.136	-9.75321e-05										-0.136	-8.78392e-05
-0.137	-9.717e-05							-0.137	-9.72268e-05										-0.137	-8.76274e-05
-0.138	-9.681e-05							-0.138	-9.69213e-05										-0.138	-8.74768e-05
-0.139	-9.649e-05							-0.139	-9.66159e-05										-0.139	-8.72924e-05
-0.14	-9.616e-05							-0.14	-9.63106e-05										-0.14	-8.6957e-05
-0.141	-9.579e-05							-0.141	-9.59288e-05										-0.141	-8.67528e-05
-0.142	-9.539e-05							-0.142	-9.55471e-05										-0.142	-8.65481e-05
-0.143	-9.5e-05							-0.143	-9.52417e-05										-0.143	-8.62077e-05
-0.144	-9.46e-05							-0.144	-9.47836e-05										-0.144	-8.59951e-05
-0.145	-9.414e-05							-0.145	-9.43255e-05										-0.145	-8.571e-05
-0.146	-9.373e-05							-0.146	-9.39438e-05										-0.146	-8.53931e-05
-0.147	-9.331e-05							-0.147	-9.34857e-05										-0.147	-8.50946e-05
-0.148	-9.278e-05							-0.148	-9.30276e-05										-0.148	-8.47315e-05
-0.149	-9.229e-05							-0.149	-9.25696e-05										-0.149	-8.43959e-05
-0.15	-9.179e-05							-0.15	-9.20351e-05										-0.15	-8.40292e-05
-0.151	-9.123e-05							-0.151	-9.15006e-05										-0.151	-8.36794e-05
-0.152	-9.077e-05							-0.152	-9.10426e-05										-0.152	-8.33011e-05
-0.153	-9.023e-05							-0.153	-9.05082e-05										-0.153	-8.28765e-05
-0.154	-8.964e-05							-0.154	-8.98974e-05										-0.154	-8.24646e-05
-0.155	-8.91e-05							-0.155	-8.93629e-05										-0.155	-8.20814e-05
-0.156	-8.851e-05							-0.156	-8.87522e-05										-0.156	-8.164e-05
-0.157	-8.794e-05							-0.157	-8.82177e-05										-0.157	-8.12799e-05
-0.158	-8.74e-05							-0.158	-8.7607e-05										-0.158	-8.09357e-05
-0.159	-8.684e-05							-0.159	-8.70725e-05										-0.159	-8.04979e-05
-0.16	-8.624e-05							-0.16	-8.64618e-05										-0.16	-8.01118e-05
-0.161	-8.563e-05							-0.161	-8.5851e-05										-0.161	-7.97206e-05
-0.162	-8.502e-05							-0.162	-8.52402e-05										-0.162	-7.93203e-05
-0.163	-8.444e-05							-0.163	-8.47057e-05										-0.163	-7.89841e-05
-0.164	-8.382e-05							-0.164	-8.4095e-05										-0.164	-7.86158e-05
-0.165	-8.326e-05							-0.165	-8.34842e-05										-0.165	-7.82433e-05
-0.166	-8.268e-05							-0.166	-8.29498e-05										-0.166	-7.79183e-05
-0.167	-8.208e-05							-0.167	-8.2339e-05										-0.167	-7.76009e-05
-0.168	-8.153e-05							-0.168	-8.17282e-05										-0.168	-7.73267e-05
-0.169	-8.096e-05							-0.169	-8.11938e-05										-0.169	-7.70262e-05
-0.17	-8.038e-05							-0.17	-8.06594e-05										-0.17	-7.6779e-05
-0.171	-7.985e-05							-0.171	-8.01249e-05										-0.171	-7.65872e-05
-0.172	-7.933e-05							-0.172	-7.96592e-05										-0.172	-7.63267e-05
-0.173	-7.878e-05							-0.173	-7.91401e-05										-0.173	-7.61519e-05
-0.174	-7.824e-05							-0.174	-7.86591e-05										-0.174	-7.59906e-05
-0.175	-7.77e-05							-0.175	-7.81551e-05										-0.175	-7.57712e-05
-0.176	-7.72e-05							-0.176	-7.7697e-05										-0.176	-7.5693e-05
-0.177	-7.671e-05							-0.177	-7.72466e-05										-0.177	-7.55951e-05
-0.178	-7.627e-05							-0.178	-7.68572e-05										-0.178	-7.54201e-05
-0.179	-7.582e-05							-0.179	-7.64449e-05										-0.179	-7.53698e-05
-0.18	-7.531e-05							-0.18	-7.60175e-05										-0.18	-7.52795e-05
-0.181	-7.487e-05							-0.181	-7.56281e-05										-0.181	-7.52354e-05
-0.182	-7.443e-05							-0.182	-7.52997e-05										-0.182	-7.52187e-05
-0.183	-7.398e-05							-0.183	-7.49332e-05										-0.183	-7.5208e-05
-0.184	-7.361e-05							-0.184	-7.46202e-05										-0.184	-7.52719e-05
-0.185	-7.323e-05							-0.185	-7.43072e-05										-0.185	-7.52829e-05
-0.186	-7.28e-05							-0.186	-7.3979e-05										-0.186	-7.53449e-05
-0.187	-7.243e-05							-0.187	-7.36889e-05										-0.187	-7.54678e-05
-0.188	-7.205e-05							-0.188	-7.34292e-05										-0.188	-7.54983e-05
-0.189	-7.17e-05							-0.189	-7.3162e-05										-0.189	-7.56593e-05
-0.19	-7.137e-05							-0.19	-7.29254e-05										-0.19	-7.58186e-05
-0.191	-7.103e-05							-0.191	-7.26886e-05										-0.191	-7.58667e-05
-0.192	-7.071e-05							-0.192	-7.24596e-05										-0.192	-7.60878e-05
-0.193	-7.043e-05							-0.193	-7.2284e-05										-0.193	-7.62797e-05
-0.194	-7.013e-05							-0.194	-7.21085e-05										-0.194	-7.64194e-05
-0.195	-6.984e-05							-0.195	-7.19481e-05										-0.195	-7.66747e-05
-0.196	-6.958e-05							-0.196	-7.17573e-05										-0.196	-7.6918e-05
-0.197	-6.936e-05							-0.197	-7.16427e-05										-0.197	-7.72007e-05
-0.198	-6.912e-05							-0.198	-7.15358e-05										-0.198	-7.74721e-05
-0.199	-6.886e-05							-0.199	-7.13984e-05										-0.199	-7.77425e-05
-0.2	-6.865e-05							-0.2	-7.12839e-05										-0.2	-7.8049e-05
-0.201	-6.844e-05							-0.201	-7.11922e-05										-0.201	-7.82998e-05
-0.202	-6.822e-05							-0.202	-7.1093e-05										-0.202	-7.86505e-05
-0.203	-6.807e-05							-0.203	-7.1032e-05										-0.203	-7.90321e-05
-0.204	-6.791e-05							-0.204	-7.10091e-05										-0.204	-7.93122e-05
-0.205	-6.774e-05							-0.205	-7.09327e-05										-0.205	-7.9723e-05
-0.206	-6.76e-05							-0.206	-7.09174e-05										-0.206	-8.01122e-05
-0.207	-6.742e-05							-0.207	-7.0864e-05										-0.207	-8.0449e-05
-0.208	-6.731e-05							-0.208	-7.08487e-05										-0.208	-8.09222e-05
-0.209	-6.718e-05							-0.209	-7.08105e-05										-0.209	-8.13883e-05
-0.21	-6.708e-05							-0.21	-7.08487e-05										-0.21	-8.18026e-05
-0.211	-6.7e-05							-0.211	-7.08716e-05										-0.211	-8.23001e-05
-0.212	-6.688e-05							-0.212	-7.08716e-05										-0.212	-8.27298e-05
-0.213	-6.678e-05							-0.213	-7.08945e-05										-0.213	-8.31953e-05
-0.214	-6.676e-05							-0.214	-7.09403e-05										-0.214	-8.37265e-05
-0.215	-6.664e-05							-0.215	-7.09632e-05										-0.215	-8.42612e-05
-0.216	-6.66e-05							-0.216	-7.10471e-05										-0.216	-8.47424e-05
-0.217	-6.657e-05							-0.217	-7.1093e-05										-0.217	-8.525e-05
-0.218	-6.65e-05							-0.218	-7.11464e-05										-0.218	-8.58155e-05
-0.219	-6.649e-05							-0.219	-7.12381e-05										-0.219	-8.64093e-05
-0.22	-6.645e-05							-0.22	-7.13068e-05										-0.22	-8.69649e-05
-0.221	-6.643e-05							-0.221	-7.14212e-05										-0.221	-8.76248e-05
-0.222	-6.642e-05							-0.222	-7.15358e-05										-0.222	-8.82701e-05
-0.223	-6.646e-05							-0.223	-7.16656e-05										-0.223	-8.88947e-05
-0.224	-6.647e-05							-0.224	-7.17649e-05										-0.224	-8.95713e-05
-0.225	-6.647e-05							-0.225	-7.18641e-05										-0.225	-9.0234e-05
-0.226	-6.647e-05							-0.226	-7.19939e-05										-0.226	-9.08686e-05
-0.227	-6.652e-05							-0.227	-7.21237e-05										-0.227	-9.16094e-05
-0.228	-6.653e-05							-0.228	-7.22687e-05										-0.228	-9.23336e-05
-0.229	-6.671e-05							-0.229	-7.25513e-05										-0.229	-9.31495e-05
-0.23	-6.679e-05							-0.23	-7.2765e-05										-0.23	-9.39333e-05
-0.231	-6.678e-05							-0.231	-7.28643e-05										-0.231	-9.45958e-05
-0.232	-6.681e-05							-0.232	-7.30169e-05										-0.232	-9.5412e-05
-0.233	-6.687e-05							-0.233	-7.31926e-05										-0.233	-9.61683e-05
-0.234	-6.694e-05							-0.234	-7.33528e-05										-0.234	-9.69602e-05
-0.235	-6.704e-05							-0.235	-7.35514e-05										-0.235	-9.7831e-05
-0.236	-6.717e-05							-0.236	-7.3788e-05										-0.236	-9.86557e-05
-0.237	-6.724e-05							-0.237	-7.39713e-05										-0.237	-9.95601e-05
-0.238	-6.732e-05							-0.238	-7.42003e-05										-0.238	-0.000100475
-0.239	-6.742e-05							-0.239	-7.44294e-05										-0.239	-0.000101326
-0.24	-6.756e-05							-0.24	-7.46813e-05										-0.24	-0.000102332
-0.241	-6.765e-05							-0.241	-7.4918e-05										-0.241	-0.000103309
-0.242	-6.781e-05							-0.242	-7.51929e-05										-0.242	-0.000104209
-0.243	-6.795e-05							-0.243	-7.5483e-05										-0.243	-0.000105235
-0.244	-6.81e-05							-0.244	-7.57578e-05										-0.244	-0.000106241
-0.245	-6.827e-05							-0.245	-7.60327e-05										-0.245	-0.000107286
-0.246	-6.846e-05							-0.246	-7.63534e-05										-0.246	-0.000108326
-0.247	-6.857e-05							-0.247	-7.66358e-05										-0.247	-0.000109454
-0.248	-6.881e-05							-0.248	-7.70176e-05										-0.248	-0.000110597
-0.249	-6.903e-05							-0.249	-7.73382e-05										-0.249	-0.000111678
-0.25	-6.918e-05							-0.25	-7.76512e-05										-0.25	-0.000112838
-0.251	-6.938e-05							-0.251	-7.80253e-05										-0.251	-0.000114022
-0.252	-6.958e-05							-0.252	-7.83994e-05										-0.252	-0.000115176
-0.253	-6.981e-05							-0.253	-7.87735e-05										-0.253	-0.000116454
-0.254	-7.004e-05							-0.254	-7.91629e-05										-0.254	-0.000117724
-0.255	-7.034e-05							-0.255	-7.95981e-05										-0.255	-0.000118902
-0.256	-7.058e-05							-0.256	-7.99722e-05										-0.256	-0.000120214
-0.257	-6.835e-05							-0.257	-7.85063e-05										-0.257	-0.000119098
