# Supplementary material for: Alkali cation-induced cathodic corrosion in Cu electrocatalysts
Source: Nat Commun. 2024 Jun 13;15:5080. doi: 10.1038/s41467-024-49492-7 (PMC11176167; doi:10.1038/s41467-024-49492-7)
Supplement: Supplementary file 3 — Source Data [file 41467_2024_49492_MOESM3_ESM.zip › Source_Data/A_Fig. 4 Source data.xlsx]

## Sheet: Fig. 4b
Cu foil								OCP								minus 1.05V, 15min						minus 1.05V, 30min
Cu K edge energy/ eV	Normalized absorbance							Cu K edge energy/ eV	Normalized absorbance							Cu K edge energy/ eV	Normalized absorbance					Cu K edge energy/ eV	Normalized absorbance
8881.42	0.00704							8880.92	0.00825							8880.92	-0.00746					8880.92	-0.00132
8883.88	0.00662							8881.52	0.00577							8881.52	-0.00468					8881.52	-0.00162
8885.94	0.00538							8884.01	0.00356							8884.01	0.00145					8884.01	0.00194
8886.82	0.00567							8886.09	0.00863							8886.09	1.98797e-05					8886.09	0.000774614
8887.13	0.00544							8886.97	0.00689							8886.97	0.00672					8886.97	0.00043135
8887.26	0.00522							8887.28	0.00559							8887.28	0.00495					8887.28	-8.94328e-05
8887.49	0.00543							8887.39	0.0051							8887.39	0.00429					8887.39	-0.000283435
8888.31	0.00514							8887.61	0.00417							8887.61	0.00302					8887.61	-0.000656281
8889.63	0.00551							8888.46	-0.000897655							8888.46	0.00211					8888.46	-0.00217
8890.83	0.00535							8889.81	-0.00306							8889.81	0.004					8889.81	0.000153422
8891.51	0.00441							8891	-0.0045							8891	-0.00225					8891	-0.000467744
8891.96	0.00441							8891.67	-0.00522							8891.67	-0.00195					8891.67	0.000450364
8892.62	0.00425							8892.09	-0.00551							8892.09	-0.000823089					8892.09	0.000273855
8893.65	0.00481							8892.76	-0.00278							8892.76	0.000990206					8892.76	0.000167421
8894.75	0.00402							8893.8	-0.00721							8893.8	0.00256					8893.8	0.00271
8895.65	0.00378							8894.91	-0.00681							8894.91	0.00582					8894.91	0.00793
8896.28	0.00365							8895.78	-0.0072							8895.78	0.00718					8895.78	0.00446
8896.96	0.00331							8896.44	-0.000580024							8896.44	0.00546					8896.44	0.0018
8897.8	0.00387							8897.1	-9.83696e-05							8897.1	0.00519					8897.1	-3.96447e-05
8898.78	0.00372							8897.96	-0.000881576							8897.96	0.00742					8897.96	0.000584891
8899.71	0.00341							8898.94	0.000441813							8898.94	0.00482					8898.94	0.00356
8900.51	0.00326							8899.87	0.00297							8899.87	0.00408					8899.87	0.000106118
8901.22	0.00240906							8900.67	0.0034							8900.67	0.000669718					8900.67	-0.0031
8902.01	0.00266926							8901.39	-0.00102							8901.39	0.00485					8901.39	-0.00127
8902.9	0.00278884							8902.16	-0.00333							8902.16	0.00343					8902.16	0.00313
8903.81	0.00273265							8903.05	-0.00592							8903.05	0.00815					8903.05	0.00262
8904.64	0.00230873							8903.98	-0.00592							8903.98	0.00562					8903.98	3.07508e-05
8905.41	0.00306233							8904.82	0.00108							8904.82	0.00264					8904.82	0.00102
8906.19	0.00234563							8905.59	0.000834472							8905.59	-6.13017e-05					8905.59	0.00107
8907.03	0.00214413							8906.37	-0.00242							8906.37	-0.00191					8906.37	0.00111
8907.91	0.00227957							8907.22	-0.000180034							8907.22	-0.000410148					8907.22	0.000187799
8908.76	0.00172266							8908.11	0.00212							8908.11	0.00319					8908.11	-0.00154
8909.56	0.00179805							8908.95	0.00413							8908.95	0.00216					8908.95	6.25672e-05
8910.35	0.00214913							8909.75	0.000116517							8909.75	0.003					8909.75	0.00241
8911.18	0.00153038							8910.57	-0.0029							8910.57	0.00665					8910.57	0.00203
8912	0.00242925							8911.41	-0.00154							8911.41	0.00697					8911.41	-0.000317381
8912.87	0.0014442							8912.25	-0.00439							8912.25	0.0066					8912.25	-0.00138
8913.72	0.00119							8913.1	-0.00236							8913.1	0.00581					8913.1	0.000607737
8914.53	0.0014963							8913.95	-0.00358							8913.95	0.00639					8913.95	0.00169
8915.33	0.00118							8914.77	-0.00527							8914.77	0.00751					8914.77	0.000930791
8916.16	0.0011							8915.58	-0.00455							8915.58	0.00756					8915.58	0.00423
8917.01	0.00095							8916.41	-0.0059							8916.41	0.00426					8916.41	-0.00114
8917.86	0.00082							8917.25	-0.00521							8917.25	0.0017					8917.25	-0.0033
8918.7	0.00076							8918.1	-0.00237							8918.1	0.00275					8918.1	-0.00155
8919.52	0.00148035							8918.93	0.00211							8918.93	0.00509					8918.93	-0.00148
8920.35	0.00101							8919.74	0.00434							8919.74	0.00816					8919.74	-0.00117
8921.18	0.00084							8920.56	0.00639							8920.56	0.00719					8920.56	-0.00156
8922.01	-5e-05							8921.41	0.00461							8921.41	0.00484					8921.41	-0.00434
8922.84	8e-05							8922.25	0.00163							8922.25	0.00549					8922.25	-0.00465
8923.69	-0.00038							8923.08	0.00326							8923.08	0.00509					8923.08	-0.00263
8924.53	4e-05							8923.91	0.00404							8923.91	0.00805					8923.91	-0.00469
8925.36	-0.00013							8924.75	0.00969							8924.75	0.01049					8924.75	-0.00389
8926.17	-0.00045							8925.57	0.01242							8925.57	0.00929					8925.57	-0.00156
8926.99	-0.00037							8926.41	0.00576							8926.41	0.00746					8926.41	-0.00351
8927.85	-0.00031							8927.25	-0.00176							8927.25	0.01011					8927.25	-0.00624
8928.71	-0.00111							8928.09	-0.00961							8928.09	0.015					8928.09	-0.00455
8929.55	-0.0012							8928.93	-0.00392							8928.93	0.01677					8928.93	-0.00649
8930.36	-0.00055							8929.77	-0.00221							8929.77	0.01745					8929.77	-0.00814
8931.19	-0.00073							8930.59	-0.00119							8930.59	0.018					8930.59	-0.0068
8932.02	-0.00036							8931.42	-0.000627598							8931.42	0.01807					8931.42	-0.00579
8932.84	-0.00047							8932.23	9.79839e-05							8932.23	0.01908					8932.23	-0.00436
8933.69	-0.00038							8933.06	-0.00112							8933.06	0.02069					8933.06	-0.000219236
8934.55	-0.00119							8933.91	-0.00202							8933.91	0.02109					8933.91	0.00189
8935.36	-0.00153							8934.78	0.000963175							8934.78	0.02048					8934.78	-0.00168
8936.19	-0.00149							8935.61	-0.00141							8935.61	0.0104					8935.61	-0.0049
8937	-0.00097							8936.41	-0.00337							8936.41	0.000562246					8936.41	-0.00398
8937.84	-0.00068							8937.22	-0.00489							8937.22	-0.0033					8937.22	-0.00443
8938.68	-0.00097							8938.07	-0.00554							8938.07	-0.00472					8938.07	-0.00124
8939.52	-0.00103							8938.93	-0.00831							8938.93	-0.00452					8938.93	-0.0019
8940.35	-0.00136							8939.77	-0.01109							8939.77	-0.00561					8939.77	-0.000550423
8941.21	-0.00146							8940.58	-0.01019							8940.58	-0.00293					8940.58	-0.000978684
8942.05	-0.00147							8941.42	-0.0089							8941.42	-0.00641					8941.42	-0.00321
8944.53	-0.00086							8942.26	-0.00757							8942.26	-0.00863					8942.26	-0.00632
8945.36	-0.00085							8943.08	-0.01027							8943.08	-0.00911					8943.08	-0.00602
8946.21	-0.00128							8943.9	-0.01112							8943.9	-0.01087					8943.9	-0.00448
8947.04	-0.00128							8944.74	-0.00663							8944.74	-0.01024					8944.74	-0.00374
8947.85	-0.00112							8945.59	-0.00354							8945.59	-0.00892					8945.59	-0.000134883
8948.66	-0.00105							8946.43	-0.00185							8946.43	-0.00617					8946.43	-0.0025
8949.49	-0.00117							8947.26	0.0012							8947.26	-0.00793					8947.26	-0.00186
8950.34	-0.00136							8948.09	-0.000210961							8948.09	-0.00896					8948.09	-0.00173
8951.2	-0.00213							8948.91	0.0026							8948.91	-0.0079					8948.91	0.000272231
8952.04	-0.00107							8949.74	-0.00135							8949.74	-0.00993					8949.74	-0.000327418
8952.84	-0.00034							8950.58	0.00151							8950.58	-0.00763					8950.58	-0.0021
8953.63	-0.00027							8951.43	0.00417							8951.43	-0.00492					8951.43	-0.00204
8954.48	-0.00067							8952.28	0.00602							8952.28	-0.00237					8952.28	-0.00116
8955.35	-0.00065							8953.09	0.0047							8953.09	-0.00107					8953.09	-0.000686367
8956.22	-0.00032							8953.9	0.0022							8953.9	-0.00281					8953.9	-0.001
8957.04	-0.00051							8954.74	-0.000298027							8954.74	-0.00679					8954.74	-0.00177
8957.83	-0.00014							8955.58	-0.000585183							8955.58	-0.00962					8955.58	-0.00156
8958.63	-0.0002							8956.43	0.00298							8956.43	-0.00912					8956.43	-0.00108
8959.46	0.00023							8957.28	0.00593							8957.28	-0.00675					8957.28	-0.00323
8960.3	0.00025							8958.11	0.00536							8958.11	-0.00654					8958.11	-0.00353
8961.16	0.0005							8958.91	0.00934							8958.91	-0.00711					8958.91	-0.00529
8962	0.001							8959.74	0.01105							8959.74	-0.01317					8959.74	-0.00471
8962.82	0.0004							8960.58	0.01178							8960.58	-0.00851					8960.58	-0.00191
8963.61	0.00129121							8961.44	0.00382							8961.44	-0.00807					8961.44	-0.00291
8964.43	0.00197582							8962.28	7.95234e-05							8962.28	-0.01182					8962.28	-0.000540844
8965.26	0.00198513							8963.1	-0.00341							8963.1	-0.01025					8963.1	-0.000732046
8966.12	0.00259757							8963.89	-0.000777072							8963.89	-0.00584					8963.89	-0.00135
8966.97	0.00345							8964.72	-0.000308244							8964.72	-0.00416					8964.72	0.00031481
8967.8	0.00492							8965.57	-0.000908457							8965.57	-0.00318					8965.57	0.00255
8968.63	0.00561							8966.42	-0.00103							8966.42	-0.000377991					8966.42	0.00386
8969.47	0.00666							8967.26	-0.00282							8967.26	-0.00118					8967.26	0.00548
8970.3	0.00775							8968.09	-0.00246							8968.09	-0.00285					8968.09	0.00712
8971.14	0.00961							8968.91	0.00303							8968.91	0.00113					8968.91	0.01033
8971.98	0.0121							8969.75	0.00462							8969.75	-0.000297827					8969.75	0.0111
8972.82	0.01494							8970.58	0.00655							8970.58	0.00388					8970.58	0.01394
8973.63	0.01874							8971.42	0.01094							8971.42	0.00654					8971.42	0.01635
8974.44	0.02511							8972.27	0.0164							8972.27	0.01031					8972.27	0.02075
8975.26	0.03432							8973.09	0.0209							8973.09	0.01677					8973.09	0.02169
8976.11	0.05066							8973.9	0.02695							8973.9	0.02313					8973.9	0.02668
8976.97	0.07664							8974.73	0.03065							8974.73	0.03322					8974.73	0.03494
8977.8	0.11527							8975.57	0.04035							8975.57	0.04506					8975.57	0.04957
8978.61	0.16644							8976.43	0.05717							8976.43	0.06183					8976.43	0.07565
8979.45	0.23076							8977.27	0.0831							8977.27	0.0895					8977.27	0.11507
8980.27	0.30036							8978.08	0.11893							8978.08	0.13278					8978.08	0.1656
8981.11	0.36749							8978.91	0.16634							8978.91	0.19089					8978.91	0.227
8981.97	0.42067							8979.75	0.22679							8979.75	0.26065					8979.75	0.29492
8982.82	0.45965							8980.58	0.29454							8980.58	0.33775					8980.58	0.36347
8983.64	0.48805							8981.42	0.36451							8981.42	0.40482					8981.42	0.42124
8984.46	0.51103							8982.26	0.42558							8982.26	0.45586					8982.26	0.46342
8985.27	0.53483							8983.1	0.46549							8983.1	0.4894					8983.1	0.48516
8986.15	0.56532							8983.92	0.48908							8983.92	0.51096					8983.92	0.50272
8987.01	0.60417							8984.75	0.50572							8984.75	0.53086					8984.75	0.53088
8987.81	0.64477							8985.58	0.52559							8985.58	0.55632					8985.58	0.56416
8988.61	0.69032							8986.43	0.5571							8986.43	0.59431					8986.43	0.59921
8989.44	0.74938							8987.28	0.60302							8987.28	0.636					8987.28	0.63791
8990.27	0.80948							8988.09	0.65365							8988.09	0.68224					8988.09	0.68289
8991.12	0.86986							8988.9	0.71019							8988.9	0.73195					8988.9	0.73424
8991.95	0.9259							8989.75	0.77351							8989.75	0.78461					8989.75	0.79156
8992.79	0.98109							8990.6	0.83569							8990.6	0.84307					8990.6	0.84824
8993.61	1.01586							8991.43	0.89874							8991.43	0.90417					8991.43	0.89601
8994.44	1.03324							8992.26	0.96514							8992.26	0.95843					8992.26	0.94251
8995.27	1.0364							8993.08	1.02143							8993.08	1.00082					8993.08	0.98157
8996.14	1.02954							8993.91	1.07059							8993.91	1.03333					8993.91	1.00289
8996.98	1.02063							8994.76	1.10382							8994.76	1.05663					8994.76	1.01133
8997.79	1.00737							8995.61	1.12626							8995.61	1.05986					8995.61	1.00961
8998.58	0.9996							8996.45	1.13366							8996.45	1.06099					8996.45	1.00689
8999.41	1.00296							8997.29	1.13175							8997.29	1.05282					8997.29	1.00083
9000.26	1.01265							8998.1	1.12266							8998.1	1.04142					8998.1	0.9948
9001.14	1.03102							8998.91	1.10847							8998.91	1.032					8998.91	0.99217
9001.95	1.04705							8999.75	1.08949							8999.75	1.02735					8999.75	0.99565
9002.76	1.05769							9000.62	1.0696							9000.62	1.02243					9000.62	1.00444
9003.58	1.06018							9001.46	1.05212							9001.46	1.01749					9001.46	1.01304
9004.44	1.05388							9002.27	1.03541							9002.27	1.01564					9002.27	1.01746
9005.28	1.0401							9003.07	1.02134							9003.07	1.013					9003.07	1.01557
9006.14	1.02316							9003.9	1.01647							9003.9	1.0161					9003.9	1.01607
9006.96	1.00615							9004.76	1.01224							9004.76	1.0137					9004.76	1.00729
9007.77	0.98834							9005.61	1.00412							9005.61	1.00762					9005.61	0.99718
9008.58	0.96937							9006.44	0.99909							9006.44	1.00995					9006.44	0.98818
9009.45	0.95603							9007.26	1.00383							9007.26	1.00892					9007.26	0.97665
9010.31	0.94232							9008.07	1.00523							9008.07	1.00361					9008.07	0.96614
9011.15	0.93384							9008.9	1.0101							9008.9	0.99235					9008.9	0.95321
9011.96	0.93298							9009.76	1.00898							9009.76	0.98619					9009.76	0.94376
9012.76	0.92804							9010.62	1.01138							9010.62	0.98809					9010.62	0.94137
9013.59	0.92846							9011.46	1.01479							9011.46	0.98759					9011.46	0.93875
9014.47	0.93164							9012.26	1.01515							9012.26	0.98605					9012.26	0.9361
9015.31	0.93936							9013.04	1.0165							9013.04	0.98811					9013.04	0.93674
9016.13	0.95052							9013.89	1.01692							9013.89	0.99036					9013.89	0.93497
9016.93	0.96177							9014.79	1.02229							9014.79	0.98805					9014.79	0.94178
9017.76	0.97146							9015.63	1.01537							9015.63	0.99043					9015.63	0.94879
9018.62	0.98381							9016.44	1.01491							9016.44	0.99249					9016.44	0.95503
9019.47	0.99392							9017.24	1.00729							9017.24	0.99333					9017.24	0.96233
9020.3	1.01171							9018.06	1.00163							9018.06	0.99036					9018.06	0.96982
9021.13	1.02586							9018.92	0.99194							9018.92	0.99927					9018.92	0.98131
9021.93	1.03615							9019.78	0.98479							9019.78	1.00115					9019.78	0.99307
9022.78	1.04573							9020.6	0.97879							9020.6	1.00269					9020.6	1.00138
9023.65	1.05778							9021.41	0.97334							9021.41	1.00759					9021.41	1.00864
9024.51	1.06489							9022.22	0.9686							9022.22	1.01044					9022.22	1.01617
9025.33	1.07231							9023.07	0.96565							9023.07	1.0096					9023.07	1.02171
9026.12	1.0763							9023.94	0.96541							9023.94	1.00989					9023.94	1.02259
9026.92	1.07027							9024.79	0.96462							9024.79	1.01156					9024.79	1.02412
9027.79	1.06195							9025.59	0.96041							9025.59	1.00887					9025.59	1.02575
9028.65	1.05366							9026.39	0.9524							9026.39	1.00616					9026.39	1.02271
9029.48	1.03896							9027.22	0.9485							9027.22	1.00386					9027.22	1.02023
9030.28	1.02681							9028.1	0.94767							9028.1	1.00615					9028.1	1.01628
9031.11	1.01398							9028.96	0.94758							9028.96	0.99629					9028.96	1.0087
9031.95	0.99835							9029.76	0.94656							9029.76	0.99166					9029.76	0.99965
9032.82	0.98628							9030.56	0.95153							9030.56	0.98898					9030.56	0.99403
9033.65	0.97628							9031.4	0.95972							9031.4	0.98426					9031.4	0.98778
9034.48	0.96984							9032.25	0.96628							9032.25	0.97957					9032.25	0.98017
9035.29	0.96572							9033.11	0.96853							9033.11	0.97458					9033.11	0.97138
9036.12	0.9592							9033.94	0.97074							9033.94	0.97304					9033.94	0.96512
9036.95	0.95955							9034.74	0.97709							9034.74	0.97508					9034.74	0.96449
9037.81	0.95643							9035.56	0.98529							9035.56	0.97941					9035.56	0.96459
9038.65	0.95508							9036.42	0.99098							9036.42	0.9867					9036.42	0.96278
9039.47	0.96054							9037.26	0.99757							9037.26	0.98901					9037.26	0.96387
9040.29	0.9607							9038.12	1.00552							9038.12	0.99064					9038.12	0.9661
9041.13	0.96255							9038.94	1.00912							9038.94	0.9952					9038.94	0.96735
9041.97	0.96655							9039.74	1.01679							9039.74	1.00088					9039.74	0.96752
9042.81	0.96682							9040.58	1.0199							9040.58	0.99966					9040.58	0.9686
9043.62	0.96828							9041.43	1.02229							9041.43	1.00628					9041.43	0.97307
9044.45	0.96884							9042.28	1.02771							9042.28	1.00392					9042.28	0.97198
9045.3	0.96737							9043.11	1.03254							9043.11	1.00905					9043.11	0.97156
9046.14	0.9693							9043.92	1.03839							9043.92	1.01282					9043.92	0.9739
9046.97	0.97053							9044.74	1.04744							9044.74	1.01659					9044.74	0.97662
9047.78	0.97095							9045.6	1.05122							9045.6	1.01976					9045.6	0.97813
9048.61	0.97464							9046.47	1.04871							9046.47	1.02168					9046.47	0.97949
9049.46	0.97559							9047.27	1.04818							9047.27	1.02407					9047.27	0.9819
9050.3	0.98073							9048.08	1.04666							9048.08	1.0229					9048.08	0.9843
9051.12	0.98519							9048.92	1.0502							9048.92	1.02966					9048.92	0.98866
9051.95	0.98822							9049.76	1.04926							9049.76	1.03051					9049.76	0.99051
9052.79	0.98806							9050.61	1.04644							9050.61	1.03339					9050.61	0.98906
9053.62	0.98723							9051.42	1.05118							9051.42	1.03528					9051.42	0.99351
9054.46	0.9901							9052.25	1.04697							9052.25	1.04557					9052.25	0.99585
9055.27	0.99266							9053.09	1.04824							9053.09	1.04636					9053.09	0.99849
9056.1	0.99589							9053.95	1.05435							9053.95	1.04611					9053.95	0.99809
9056.93	0.99601							9054.78	1.06135							9054.78	1.05039					9054.78	0.99964
9057.79	1.00047							9055.6	1.06454							9055.6	1.05472					9055.6	1.00276
9058.63	1.00835							9056.41	1.06569							9056.41	1.05774					9056.41	1.00495
9059.48	1.01249							9057.24	1.06728							9057.24	1.0589					9057.24	1.00679
9060.29	1.01821							9058.09	1.06906							9058.09	1.05915					9058.09	1.009
9061.12	1.02245							9058.94	1.0701							9058.94	1.06233					9058.94	1.0135
9061.95	1.02529							9059.78	1.06964							9059.78	1.0658					9059.78	1.01746
9062.8	1.03022							9060.59	1.07175							9060.59	1.07035					9060.59	1.0216
9063.64	1.03707							9061.4	1.07385							9061.4	1.06852					9061.4	1.02002
9064.47	1.0388							9062.25	1.0747							9062.25	1.06865					9062.25	1.02179
9065.29	1.04063							9063.1	1.07715							9063.1	1.06663					9063.1	1.02575
9066.14	1.04766							9063.94	1.07981							9063.94	1.06493					9063.94	1.03199
9066.99	1.05216							9064.76	1.07532							9064.76	1.0689					9064.76	1.03172
9067.82	1.05382							9065.57	1.07515							9065.57	1.07276					9065.57	1.03508
9068.63	1.06006							9066.41	1.07619							9066.41	1.07582					9066.41	1.04389
9069.47	1.0694							9067.28	1.07954							9067.28	1.08038					9067.28	1.04939
9070.32	1.07179							9068.11	1.08223							9068.11	1.08943					9068.11	1.05076
9071.17	1.07583							9068.92	1.08343							9068.92	1.09608					9068.92	1.05394
9071.97	1.07762							9069.74	1.0877							9069.74	1.09552					9069.74	1.0571
9072.78	1.07423							9070.58	1.0897							9070.58	1.09376					9070.58	1.05882
9073.61	1.07424							9071.45	1.08653							9071.45	1.09735					9071.45	1.05692
9074.47	1.07378							9072.27	1.08631							9072.27	1.09702					9072.27	1.06061
9075.3	1.07192							9073.08	1.08573							9073.08	1.09713					9073.08	1.06235
9076.14	1.06501							9073.9	1.09049							9073.9	1.10074					9073.9	1.06084
9076.96	1.05691							9074.77	1.08485							9074.77	1.10517					9074.77	1.06032
9077.79	1.05263							9075.6	1.08419							9075.6	1.10149					9075.6	1.05445
9078.65	1.04343							9076.42	1.08813							9076.42	1.09976					9076.42	1.05137
9079.48	1.03511							9077.25	1.08928							9077.25	1.09654					9077.25	1.04862
9080.31	1.02974							9078.07	1.08835							9078.07	1.09738					9078.07	1.04448
9081.15	1.02065							9078.93	1.08873							9078.93	1.09465					9078.93	1.03925
9081.98	1.01481							9079.76	1.08959							9079.76	1.08697					9079.76	1.03111
9082.82	1.01069							9080.6	1.0901							9080.6	1.08541					9080.6	1.02556
9083.64	1.00446							9081.44	1.09125							9081.44	1.08581					9081.44	1.02274
9084.45	0.99652							9082.26	1.08967							9082.26	1.07677					9082.26	1.02277
9085.28	0.9909							9083.1	1.08414							9083.1	1.06942					9083.1	1.01195
9086.12	0.99233							9083.94	1.0712							9083.94	1.06495					9083.94	1.01232
9086.95	0.98752							9084.77	1.07159							9084.77	1.06054					9084.77	1.0049
9087.81	0.98302							9085.6	1.07188							9085.6	1.06477					9085.6	0.99891
9088.61	0.98238							9086.42	1.06927							9086.42	1.06455					9086.42	0.99604
9089.43	0.97792							9087.26	1.06852							9087.26	1.06381					9087.26	0.99496
9090.27	0.97439							9088.1	1.06756							9088.1	1.06368					9088.1	0.99078
9091.12	0.9732							9088.93	1.06645							9088.93	1.05951					9088.93	0.98648
9091.96	0.96784							9089.75	1.06544							9089.75	1.05486					9089.75	0.98295
9092.79	0.96466							9090.6	1.06244							9090.6	1.05134					9090.6	0.97909
9093.59	0.95997							9091.44	1.05731							9091.44	1.04931					9091.44	0.97755
9094.45	0.95134							9092.26	1.05579							9092.26	1.04884					9092.26	0.97475
9095.29	0.94785							9093.1	1.05938							9093.1	1.04675					9093.1	0.96822
9096.14	0.94285							9093.93	1.05905							9093.93	1.04331					9093.93	0.9666
9096.95	0.9414							9094.77	1.05726							9094.77	1.02776					9094.77	0.95975
9097.79	0.94032							9095.62	1.05462							9095.62	1.03139					9095.62	0.95726
9098.62	0.9401							9096.43	1.05532							9096.43	1.02873					9096.43	0.95685
9099.46	0.9398							9097.27	1.05394							9097.27	1.02533					9097.27	0.95326
9100.27	0.93718							9098.13	1.04869							9098.13	1.02796					9098.13	0.95296
9101.12	0.93915							9098.95	1.04553							9098.95	1.02629					9098.95	0.95195
9101.97	0.94551							9099.77	1.04202							9099.77	1.02301					9099.77	0.95095
9102.82	0.95181							9100.57	1.04304							9100.57	1.02149					9100.57	0.95068
9103.65	0.9571							9101.42	1.04689							9101.42	1.02367					9101.42	0.95166
9104.46	0.96444							9102.29	1.04812							9102.29	1.02458					9102.29	0.95475
9105.28	0.97171							9103.13	1.0492							9103.13	1.02657					9103.13	0.95825
9106.13	0.97736							9103.92	1.05215							9103.92	1.03028					9103.92	0.9616
9106.95	0.98241							9104.73	1.05394							9104.73	1.02934					9104.73	0.96499
9107.77	0.98912							9105.58	1.05333							9105.58	1.02922					9105.58	0.96792
9108.61	0.99836							9106.45	1.05504							9106.45	1.0346					9106.45	0.97169
9109.47	1.003							9107.29	1.05751							9107.29	1.0379					9107.29	0.97495
9110.32	1.00803							9108.09	1.05642							9108.09	1.03829					9108.09	0.97871
9111.14	1.01055							9108.93	1.05812							9108.93	1.04493					9108.93	0.98274
9111.94	1.01515							9109.8	1.06255							9109.8	1.04883					9109.8	0.98457
9112.78	1.01657							9110.64	1.06406							9110.64	1.05315					9110.64	0.988
9113.64	1.02112							9111.45	1.06228							9111.45	1.05806					9111.45	0.99113
9114.49	1.02064							9112.25	1.06651							9112.25	1.06109					9112.25	0.99406
9115.3	1.02316							9113.09	1.07165							9113.09	1.06346					9113.09	0.9984
9116.12	1.02857							9113.96	1.0739							9113.96	1.06806					9113.96	1.00229
9116.95	1.02848							9114.78	1.07824							9114.78	1.07162					9114.78	1.00342
9117.82	1.03029							9115.6	1.07821							9115.6	1.07089					9115.6	1.00335
9118.65	1.03022							9116.43	1.07981							9116.43	1.06898					9116.43	1.00192
9119.48	1.03328							9117.25	1.07855							9117.25	1.07092					9117.25	1.00066
9120.31	1.03472							9118.09	1.07969							9118.09	1.07489					9118.09	1.00673
9121.14	1.03867							9118.93	1.0845							9118.93	1.07538					9118.93	1.00809
9121.97	1.04406							9119.76	1.08753							9119.76	1.07676					9119.76	1.00957
9122.81	1.04938							9120.6	1.08993							9120.6	1.08221					9120.6	1.01225
9123.64	1.05475							9121.44	1.09188							9121.44	1.08172					9121.44	1.01534
9124.5	1.06623							9122.26	1.09673							9122.26	1.08357					9122.26	1.01663

## Sheet: Fig. 4c
Cu foil								OCP							minus 0.4V, 36min								minus 0.4V, 72min
Cu K edge energy/ eV	Normalized absorbance							Cu K edge energy/ eV	Normalized absorbance						Cu K edge energy/ eV	Normalized absorbance							Cu K edge energy/ eV	Normalized absorbance
8859	0.00435							8859	-0.02507						8859	0.0099							8859	0.02592
8860.57	0.00306							8860.57	-0.01432						8860.57	0.01471							8860.57	0.02697
8863.7	0.00375							8863.7	-0.00203						8863.7	0.02324							8863.7	0.02944
8865.8	0.00236							8865.8	-0.00536						8865.8	0.03231							8865.8	0.03816
8866.57	0.00359							8866.57	-0.00521						8866.57	0.02155							8866.57	0.03175
8866.86	0.00348							8866.86	-0.00516						8866.86	0.02424							8866.86	0.03176
8866.96	0.00338							8866.96	-0.00516						8866.96	0.0252							8866.96	0.03176
8867.14	0.0032							8867.14	-0.00534						8867.14	0.02688							8867.14	0.03177
8867.89	0.00265							8867.89	-0.00609						8867.89	0.03388							8867.89	0.03179
8869.26	0.00367							8869.26	-0.00529						8869.26	0.0206							8869.26	0.02383
8870.63	0.00261							8870.63	-0.01059						8870.63	0.02161							8870.63	0.0248
8871.5	0.00171							8871.5	-0.01636						8871.5	0.0222							8871.5	0.0272
8871.98	0.0025							8871.98	-0.01428						8871.98	0.02062							8871.98	0.02625
8872.61	0.00321							8872.61	-0.01102						8872.61	0.02167							8872.61	0.02713
8873.65	0.00207							8873.65	-0.00699						8873.65	0.02718							8873.65	0.03118
8874.91	0.00239							8874.91	-0.00526						8874.91	0.03118							8874.91	0.02643
8875.91	0.00214							8875.91	-0.01274						8875.91	0.02568							8875.91	0.02355
8876.62	0.0021							8876.62	-0.01296						8876.62	0.01465							8876.62	0.02388
8877.28	0.00268							8877.28	-0.01198						8877.28	0.02752							8877.28	0.02661
8878.17	0.000716716							8878.17	-0.01192						8878.17	0.03174							8878.17	0.02798
8879.23	0.00214							8879.23	-0.0111						8879.23	0.02595							8879.23	0.02954
8880.27	0.00155							8880.27	-0.001						8880.27	0.02902							8880.27	0.02896
8881.16	0.00175							8881.16	-0.00529						8881.16	0.0455							8881.16	0.03248
8881.94	0.00149							8881.94	-0.00741						8881.94	0.03925							8881.94	0.03226
8882.75	0.000341117							8882.75	-0.00546						8882.75	0.03498							8882.75	0.0315
8883.68	0.000852518							8883.68	-0.0048						8883.68	0.02733							8883.68	0.02991
8884.68	0.00123							8884.68	-0.00607						8884.68	0.02436							8884.68	0.02276
8885.65	0.000841677							8885.65	-0.00825						8885.65	0.016							8885.65	0.02563
8886.51	0.000695013							8886.51	-0.0076						8886.51	0.01281							8886.51	0.01242
8887.33	-8.61785e-05							8887.33	-0.01221						8887.33	0.0234							8887.33	0.01957
8888.19	0.00047914							8888.19	-0.00823						8888.19	0.02644							8888.19	0.02414
8889.12	-0.000116077							8889.12	-0.00508						8889.12	0.02147							8889.12	0.02274
8890.06	0.00144							8890.06	-0.00597						8890.06	0.0286							8890.06	0.02035
8890.97	-4.93613e-05							8890.97	-0.00556						8890.97	0.0231							8890.97	0.01925
8891.84	-0.000582669							8891.84	-0.00802						8891.84	0.03401							8891.84	0.03189
8892.71	-0.000446982							8892.71	-0.0137						8892.71	0.03181							8892.71	0.02977
8893.6	0.000363931							8893.6	-0.01164						8893.6	0.0256							8893.6	0.02186
8894.53	-0.000405476							8894.53	-0.009						8894.53	0.02366							8894.53	0.02518
8895.45	-1.52531e-05							8895.45	-0.00917						8895.45	0.01748							8895.45	0.01998
8896.35	-0.000235295							8896.35	-0.00547						8896.35	0.04212							8896.35	0.03316
8898.12	7.84599e-05							8898.12	-0.00639						8898.12	0.03317							8898.12	0.02377
8899.04	-0.00103							8899.04	-0.00795						8899.04	0.02337							8899.04	0.02668
8899.97	-0.00124							8899.97	-0.01234						8899.97	0.01793							8899.97	0.02082
8900.86	0.000474958							8900.86	-0.01277						8900.86	0.02031							8900.86	0.01224
8901.74	-0.000807794							8901.74	-0.01615						8901.74	0.01243							8901.74	0.0182
8902.62	-0.000398262							8902.62	-0.0068						8902.62	0.00703							8902.62	0.01292
8903.53	0.000115443							8903.53	-0.00696						8903.53	0.00502							8903.53	0.00663
8905.36	-0.000460539							8905.36	-0.00662						8905.36	0.00605							8905.36	0.01167
8906.25	-2.07584e-05							8906.25	-0.01088						8906.25	-0.00438							8906.25	0.00151
8907.13	-0.000392364							8907.13	-0.00933						8907.13	-0.00558							8907.13	0.00739
8908.03	-0.000295924							8908.03	-0.01152						8908.03	-0.00392							8908.03	0.00633
8908.94	-0.000883969							8908.94	-0.01005						8908.94	0.00275							8908.94	0.00512
8909.84	-0.00139							8909.84	-0.01022						8909.84	0.00818							8909.84	0.00876
8910.73	-0.00132							8910.73	-0.00806						8910.73	0.00707							8910.73	0.00345
8911.64	-0.00104							8911.64	-0.00578						8911.64	0.0014							8911.64	-0.006
8912.55	-0.00174							8912.55	-0.01358						8912.55	0.00359							8912.55	0.000162694
8913.46	-0.00264							8913.46	-0.01087						8913.46	0.00267							8913.46	0.0053
8914.37	-0.00153							8914.37	-0.01288						8914.37	0.000816816							8914.37	0.00159
8915.26	-0.00238							8915.26	-0.00943						8915.26	-0.00683							8915.26	2.23846e-05
8916.15	-0.00329							8916.15	-0.01098						8916.15	-0.01866							8916.15	-0.00145
8917.05	-0.0018							8917.05	-0.0077						8917.05	-0.02626							8917.05	-0.01816
8917.95	-0.00279							8917.95	-0.00799						8917.95	-0.01226							8917.95	-0.00952
8918.86	-0.00251							8918.86	-0.00811						8918.86	-0.00337							8918.86	-0.0069
8919.76	-0.00228							8919.76	-0.01104						8919.76	0.00146							8919.76	0.00191
8920.65	-0.00272							8920.65	-0.01003						8920.65	0.0051							8920.65	0.00133
8921.55	-0.00153							8921.55	-0.01456						8921.55	0.01273							8921.55	0.00127
8922.45	-0.0014							8922.45	-0.00584						8922.45	0.00492							8922.45	0.00511
8923.36	-0.00273							8923.36	-0.00836						8923.36	0.00149							8923.36	-0.000751197
8924.25	-0.00202							8924.25	-0.01005						8924.25	0.01352							8924.25	0.00988
8925.15	-0.00231							8925.15	-0.00778						8925.15	0.00119							8925.15	0.00696
8926.06	-0.00254							8926.06	-0.01345						8926.06	-0.0086							8926.06	-0.0014
8927	-0.00198							8927	-0.0113						8927	-0.00506							8927	-0.00353
8927.89	-0.00213							8927.89	-0.00958						8927.89	0.00254							8927.89	0.00162
8928.78	-0.0024							8928.78	-0.01072						8928.78	0.00592							8928.78	0.0031
8929.65	-0.00341							8929.65	-0.01129						8929.65	0.00329							8929.65	0.00389
8930.57	-0.00349							8930.57	-0.0149						8930.57	0.00883							8930.57	0.00927
8931.47	-0.0024							8931.47	-0.01487						8931.47	0.00473							8931.47	0.00386
8932.38	-0.00288							8932.38	-0.0108						8932.38	-0.02046							8932.38	-0.01934
8933.28	-0.00264							8933.28	-0.0107						8933.28	0.01636							8933.28	0.00828
8934.17	-0.00274							8934.17	-0.01322						8934.17	0.01106							8934.17	0.01118
8935.06	-0.00241							8935.06	-0.00911						8935.06	-7.06151e-05							8935.06	-0.000550451
8935.95	-0.00324							8935.95	-0.01612						8935.95	0.00328							8935.95	0.00373
8936.84	-0.00305							8936.84	-0.01608						8936.84	0.00245							8936.84	0.00426
8937.74	-0.00264							8937.74	-0.01424						8937.74	-0.00702							8937.74	0.000799964
8938.64	-0.00312							8938.64	-0.01158						8938.64	-0.01744							8938.64	-0.00639
8939.54	-0.00346							8939.54	-0.0087						8939.54	0.00669							8939.54	0.000740675
8940.44	-0.00341							8940.44	-0.00997						8940.44	0.01093							8940.44	0.00556
8941.34	-0.00367							8941.34	-0.01066						8941.34	-0.00087783							8941.34	0.0044
8942.23	-0.00278							8942.23	-0.01148						8942.23	0.000705821							8942.23	-0.00344
8943.12	-0.00304							8943.12	-0.01424						8943.12	0.00893							8943.12	-0.00386
8944.02	-0.00238							8944.02	-0.01278						8944.02	-0.01092							8944.02	-0.00479
8944.93	-0.00334							8944.93	-0.0142						8944.93	-0.00764							8944.93	0.00525
8945.85	-0.00319							8945.85	-0.01719						8945.85	-0.00454							8945.85	-0.00121
8946.75	-0.00241							8946.75	-0.01314						8946.75	0.01012							8946.75	0.00415
8947.65	-0.00403							8947.65	-0.00684						8947.65	-0.00998							8947.65	-0.00735
8948.54	-0.00179							8948.54	-0.00752						8948.54	0.00658							8948.54	0.00292
8949.42	-0.00283							8949.42	-0.01599						8949.42	0.01321							8949.42	0.00775
8950.34	-0.00206							8950.34	-0.00952						8950.34	0.00569							8950.34	0.00193
8951.25	-0.0026							8951.25	-0.01292						8951.25	0.00431							8951.25	0.00408
8952.15	-0.00301							8952.15	-0.00759						8952.15	-0.00040143							8952.15	-0.00695
8953.04	-0.00162							8953.04	-0.00812						8953.04	-0.00722							8953.04	-0.00776
8953.95	-0.00243							8953.95	-0.00675						8953.95	-0.0037							8953.95	-0.00815
8954.85	-0.00238							8954.85	-0.01336						8954.85	0.00626							8954.85	-9.83271e-05
8955.74	-0.00184							8955.74	-0.0096						8955.74	0.000225074							8955.74	0.00177
8956.63	-0.0014							8956.63	-0.00666						8956.63	0.00314							8956.63	0.00022107
8957.54	-0.00181							8957.54	-0.01261						8957.54	0.00256							8957.54	-0.00865
8958.43	-0.00208							8958.43	-0.01106						8958.43	-0.0112							8958.43	-0.01635
8959.34	-0.00133							8959.34	-0.01283						8959.34	-0.00892							8959.34	-0.01469
8960.25	-0.00102							8960.25	-0.00626						8960.25	-0.000946616							8960.25	-0.00985
8961.16	-0.00154							8961.16	-0.00489						8961.16	0.00435							8961.16	-0.00983
8962.03	-0.00243							8962.03	-0.00709						8962.03	-0.00302							8962.03	-0.00869
8962.93	-0.00014718							8962.93	-0.00257						8962.93	-0.02989							8962.93	-0.01268
8963.83	-0.000264481							8963.83	-0.00308						8963.83	-0.01127							8963.83	-0.00432
8964.75	0.00101							8964.75	-7e-05						8964.75	0.00635							8964.75	0.0012
8965.65	0.00155							8965.65	-0.00068						8965.65	-0.00439							8965.65	0.01049
8966.56	0.00235							8966.56	-0.00358						8966.56	-0.01702							8966.56	-0.0052
8967.47	0.00318							8967.47	-0.00608						8967.47	-0.00844							8967.47	-0.00904
8968.36	0.00427							8968.36	-0.00149						8968.36	-0.00774							8968.36	-6.65006e-05
8969.24	0.00558							8969.24	0.00031						8969.24	0.00457							8969.24	0.000400005
8970.14	0.0069							8970.14	0.00456						8970.14	-0.0056							8970.14	0.000237851
8971.04	0.00782							8971.04	0.00601						8971.04	0.000656223							8971.04	0.00512
8971.95	0.00906							8971.95	0.00468						8971.95	0.01516							8971.95	0.01169
8972.85	0.0141							8972.85	0.01266						8972.85	0.00998							8972.85	0.01241
8973.77	0.01757							8973.77	0.01439						8973.77	0.01415							8973.77	0.01609
8974.66	0.02266							8974.66	0.02347						8974.66	0.01592							8974.66	0.01596
8975.56	0.03443							8975.56	0.02707						8975.56	0.02887							8975.56	0.02902
8976.44	0.05461							8976.44	0.05088						8976.44	0.0342							8976.44	0.04212
8977.35	0.08438							8977.35	0.08234						8977.35	0.0738							8977.35	0.07712
8978.25	0.13036							8978.25	0.12435						8978.25	0.12184							8978.25	0.12473
8979.17	0.20169							8979.17	0.18279						8979.17	0.19589							8979.17	0.20637
8980.08	0.27216							8980.08	0.23721						8980.08	0.26725							8980.08	0.28488
8980.99	0.34495							8980.99	0.3016						8980.99	0.35268							8980.99	0.35426
8981.89	0.40683							8981.89	0.35066						8981.89	0.40762							8981.89	0.40962
8982.79	0.44572							8982.79	0.38492						8982.79	0.44091							8982.79	0.44054
8983.65	0.47013							8983.65	0.41619						8983.65	0.46994							8983.65	0.4603
8984.53	0.49015							8984.53	0.44671						8984.53	0.4947							8984.53	0.49585
8985.43	0.51678							8985.43	0.48372						8985.43	0.51984							8985.43	0.51576
8986.35	0.54838							8986.35	0.53452						8986.35	0.55045							8986.35	0.54618
8987.26	0.58749							8987.26	0.59002						8987.26	0.58159							8987.26	0.58345
8988.16	0.63446							8988.16	0.65508						8988.16	0.63628							8988.16	0.63906
8989.03	0.68956							8989.03	0.71344						8989.03	0.69217							8989.03	0.69877
8989.91	0.75062							8989.91	0.78424						8989.91	0.74876							8989.91	0.75468
8990.83	0.81481							8990.83	0.85915						8990.83	0.79789							8990.83	0.81049
8991.75	0.87952							8991.75	0.92588						8991.75	0.88191							8991.75	0.88752
8992.65	0.9417							8992.65	0.99424						8992.65	0.93532							8992.65	0.93148
8993.51	0.97866							8993.51	1.04784						8993.51	0.96499							8993.51	0.95631
8994.39	0.99947							8994.39	1.08117						8994.39	0.99943							8994.39	0.98468
8995.3	1.00213							8995.3	1.10547						8995.3	1.00931							8995.3	0.9986
8996.22	0.99211							8996.22	1.11306						8996.22	1.0099							8996.22	1.01
8997.1	0.9818							8997.1	1.11911						8997.1	1.01279							8997.1	1.00576
8997.97	0.97104							8997.97	1.11587						8997.97	1.01044							8997.97	0.99954
8998.85	0.96605							8998.85	1.10735						8998.85	1.00189							8998.85	1.00664
8999.76	0.97175							8999.76	1.09748						8999.76	1.00892							8999.76	1.01264
9000.68	0.98584							9000.68	1.07785						9000.68	1.00258							9000.68	1.01867
9001.61	1.00287							9001.61	1.0651						9001.61	0.99452							9001.61	1.00847
9002.5	1.02301							9002.5	1.05816						9002.5	1.00286							9002.5	0.99853
9003.35	1.0328							9003.35	1.05027						9003.35	0.98831							9003.35	1.00234
9004.24	1.03204							9004.24	1.02884						9004.24	0.98893							9004.24	1.01615
9005.16	1.01806							9005.16	1.01798						9005.16	1.02362							9005.16	1.01792
9006.08	1.00108							9006.08	1.00253						9006.08	0.9979							9006.08	1.00528
9006.97	0.98355							9006.97	0.99245						9006.97	0.98961							9006.97	0.99147
9007.85	0.96337							9007.85	0.98717						9007.85	0.99479							9007.85	0.98321
9008.74	0.9438							9008.74	0.98051						9008.74	0.98105							9008.74	0.9727
9009.67	0.93193							9009.67	0.97223						9009.67	0.96901							9009.67	0.96209
9010.57	0.92112							9010.57	0.97129						9010.57	0.97921							9010.57	0.9628
9011.48	0.91236							9011.48	0.96923						9011.48	0.99116							9011.48	0.959
9012.37	0.91162							9012.37	0.9681						9012.37	0.98869							9012.37	0.95938
9013.27	0.91161							9013.27	0.96897						9013.27	0.98174							9013.27	0.9624
9014.17	0.91441							9014.17	0.96492						9014.17	0.97202							9014.17	0.95408
9015.08	0.92311							9015.08	0.96612						9015.08	0.96442							9015.08	0.9527
9016.01	0.93394							9016.01	0.9648						9016.01	0.96366							9016.01	0.96676
9016.91	0.94349							9016.91	0.9673						9016.91	0.98193							9016.91	0.97656
9017.78	0.95693							9017.78	0.97126						9017.78	0.98108							9017.78	0.98209
9018.67	0.97012							9018.67	0.96876						9018.67	1.00429							9018.67	1.00719
9019.58	0.98692							9019.58	0.96957						9019.58	1.00697							9019.58	1.01247
9020.47	1.00164							9020.47	0.97129						9020.47	0.99818							9020.47	1.0133
9021.39	1.01399							9021.39	0.96903						9021.39	0.99855							9021.39	1.01324
9022.31	1.02957							9022.31	0.96803						9022.31	1.02963							9022.31	1.03164
9023.22	1.04016							9023.22	0.97109						9023.22	1.03743							9023.22	1.04312
9024.08	1.05038							9024.08	0.97249						9024.08	1.04493							9024.08	1.05832
9024.98	1.05596							9024.98	0.97681						9024.98	1.05264							9024.98	1.05735
9025.89	1.06136							9025.89	0.97705						9025.89	1.03903							9025.89	1.04631
9026.81	1.05982							9026.81	0.96693						9026.81	1.03595							9026.81	1.04925
9027.7	1.05562							9027.7	0.97034						9027.7	1.01097							9027.7	1.04681
9028.58	1.0427							9028.58	0.97184						9028.58	1.02125							9028.58	1.04551
9029.47	1.032							9029.47	0.97321						9029.47	1.02839							9029.47	1.0391
9030.39	1.01872							9030.39	0.96742						9030.39	1.03385							9030.39	1.03579
9031.29	1.00395							9031.29	0.96261						9031.29	1.00102							9031.29	1.02075
9032.2	0.99096							9032.2	0.96832						9032.2	0.99291							9032.2	0.99771
9033.09	0.97881							9033.09	0.96993						9033.09	0.99667							9033.09	0.98846
9033.97	0.9691							9033.97	0.97484						9033.97	0.97947							9033.97	0.97918
9034.86	0.96344							9034.86	0.98165						9034.86	0.97648							9034.86	0.97275
9035.76	0.95937							9035.76	0.98134						9035.76	0.97285							9035.76	0.97261
9036.69	0.95697							9036.69	0.9836						9036.69	0.98976							9036.69	0.9782
9037.6	0.95789							9037.6	0.99025						9037.6	0.97455							9037.6	0.97167
9038.49	0.95732							9038.49	0.99083						9038.49	0.97695							9038.49	0.96993
9039.35	0.96099							9039.35	0.99886						9039.35	0.97499							9039.35	0.97192
9040.24	0.96118							9040.24	1.00527						9040.24	0.99783							9040.24	0.9863
9041.16	0.96479							9041.16	1.01314						9041.16	0.9967							9041.16	0.97791
9042.05	0.96766							9042.05	1.0143						9042.05	1.01413							9042.05	0.99236
9042.94	0.96978							9042.94	1.0206						9042.94	1.02184							9042.94	0.98001
9043.82	0.96998							9043.82	1.01982						9043.82	1.02781							9043.82	0.95192
9044.71	0.97035							9044.71	1.02435						9044.71	1.02299							9044.71	0.93058
9045.6	0.97121							9045.6	1.02905						9045.6	1.05427							9045.6	0.93784
9046.53	0.97202							9046.53	1.03065						9046.53	1.03635							9046.53	0.93937
9047.43	0.97377							9047.43	1.03572						9047.43	1.03126							9047.43	0.93596
9048.31	0.97756							9048.31	1.04123						9048.31	1.03279							9048.31	0.94337
9049.18	0.98036							9049.18	1.04283						9049.18	1.04342							9049.18	0.94844
9050.09	0.98419							9050.09	1.04534						9050.09	1.03982							9050.09	0.94494
9051.01	0.98585							9051.01	1.04269						9051.01	1.05295							9051.01	0.94759
9051.96	0.99072							9051.96	1.04949						9051.96	1.049							9051.96	0.94663
9052.84	0.99235							9052.84	1.04923						9052.84	1.04694							9052.84	0.94874
9053.71	0.99267							9053.71	1.04557						9053.71	1.05902							9053.71	0.95661
9054.6	0.99469							9054.6	1.04662						9054.6	1.05171							9054.6	0.94693
9055.52	0.9978							9055.52	1.05409						9055.52	1.03735							9055.52	0.92957
9056.42	1.00019							9056.42	1.05267						9056.42	1.07564							9056.42	0.94339
9057.32	1.00377							9057.32	1.0525						9057.32	1.06268							9057.32	0.94346
9058.18	1.00703							9058.18	1.05796						9058.18	1.07488							9058.18	0.95369
9059.09	1.01317							9059.09	1.059						9059.09	1.07703							9059.09	0.95739
9060	1.01957							9060	1.065						9060	1.07934							9060	0.95066
9060.93	1.02235							9060.93	1.06763						9060.93	1.06801							9060.93	0.92503
9061.84	1.02684							9061.84	1.06248						9061.84	1.08382							9061.84	0.92822
9062.74	1.03214							9062.74	1.06565						9062.74	1.11268							9062.74	0.93775
9063.61	1.0363							9063.61	1.06401						9063.61	1.10369							9063.61	0.93432
9064.51	1.04027							9064.51	1.06432						9064.51	1.1042							9064.51	0.93583
9065.42	1.04341							9065.42	1.06938						9065.42	1.09461							9065.42	0.93693
9066.34	1.0497							9066.34	1.06809						9066.34	1.1014							9066.34	0.94227
9067.21	1.05405							9067.21	1.07234						9067.21	1.1128							9067.21	0.94856
9068.11	1.05877							9068.11	1.07196						9068.11	1.14358							9068.11	0.96805
9069	1.06265							9069	1.07888						9069	1.13308							9069	0.96731
9069.94	1.06676							9069.94	1.0793						9069.94	1.1163							9069.94	0.96053
9070.84	1.07209							9070.84	1.08022						9070.84	1.13552							9070.84	0.96833
9071.75	1.07465							9071.75	1.08259						9071.75	1.14423							9071.75	0.97589
9072.64	1.07689							9072.64	1.07736						9072.64	1.14514							9072.64	0.97295
9073.54	1.0758							9073.54	1.08177						9073.54	1.14717							9073.54	0.9863
9074.43	1.073							9074.43	1.0807						9074.43	1.14181							9074.43	0.98112
9075.34	1.06899							9075.34	1.07573						9075.34	1.15027							9075.34	0.98887
9076.25	1.06437							9076.25	1.07365						9076.25	1.16734							9076.25	0.98564
9077.15	1.05723							9077.15	1.06864						9077.15	1.13164							9077.15	0.97459
9078.02	1.05142							9078.02	1.07019						9078.02	1.15747							9078.02	0.98683
9078.94	1.04293							9078.94	1.07039						9078.94	1.14807							9078.94	0.97555
9079.87	1.03464							9079.87	1.06989						9079.87	1.14922							9079.87	0.96956
9080.79	1.02768							9080.79	1.06623						9080.79	1.14715							9080.79	0.96827
9081.69	1.02108							9081.69	1.06536						9081.69	1.14414							9081.69	0.96374
9082.57	1.01389							9082.57	1.06233						9082.57	1.14598							9082.57	0.94725
9083.46	1.00681							9083.46	1.05161						9083.46	1.1347							9083.46	0.94276
9084.37	1.00005							9084.37	1.04959						9084.37	1.15054							9084.37	0.95335
9085.29	0.99565							9085.29	1.04936						9085.29	1.12515							9085.29	0.94194
9087.1	0.98572							9087.1	1.04676						9087.1	1.10924							9087.1	0.92631
9087.97	0.98359							9087.97	1.04706						9087.97	1.12124							9087.97	0.92835
9088.84	0.98075							9088.84	1.04995						9088.84	1.12631							9088.84	0.93759
9089.73	0.97827							9089.73	1.04745						9089.73	1.12028							9089.73	0.93406
9090.63	0.97509							9090.63	1.04347						9090.63	1.1183							9090.63	0.92977
9091.53	0.97037							9091.53	1.03998						9091.53	1.11028							9091.53	0.90445
9092.42	0.96501							9092.42	1.03709						9092.42	1.11243							9092.42	0.89124
9093.33	0.96025							9093.33	1.03631						9093.33	1.11738							9093.33	0.89105
9094.24	0.95531							9094.24	1.03399						9094.24	1.12243							9094.24	0.89812
9095.15	0.94924							9095.15	1.0306						9095.15	1.10229							9095.15	0.8881
9096.03	0.94399							9096.03	1.02963						9096.03	1.10412							9096.03	0.88289
9096.93	0.93984							9096.93	1.03301						9096.93	1.11608							9096.93	0.88504
9097.82	0.93732							9097.82	1.0317						9097.82	1.12676							9097.82	0.89069
9098.71	0.9361							9098.71	1.02836						9098.71	1.11614							9098.71	0.89116
9099.61	0.93589							9099.61	1.03117						9099.61	1.12201							9099.61	0.88931
9100.54	0.9366							9100.54	1.03771						9100.54	1.1177							9100.54	0.88795
9101.44	0.93907							9101.44	1.0331						9101.44	1.12016							9101.44	0.89606
9102.33	0.943							9102.33	1.03664						9102.33	1.13134							9102.33	0.89834
9103.2	0.94688							9103.2	1.04145						9103.2	1.10892							9103.2	0.88755
9104.1	0.9524							9104.1	1.0424						9104.1	1.11863							9104.1	0.90041
9105.01	0.95914							9105.01	1.0442						9105.01	1.1356							9105.01	0.91046
9105.92	0.96462							9105.92	1.0489						9105.92	1.14132							9105.92	0.91301
9106.81	0.97129							9106.81	1.05361						9106.81	1.13832							9106.81	0.90174
9107.73	0.97775							9107.73	1.05771						9107.73	1.14924							9107.73	0.91431
9108.63	0.98248							9108.63	1.05642						9108.63	1.16748							9108.63	0.92871
9109.53	0.98752							9109.53	1.0597						9109.53	1.17424							9109.53	0.94213
9110.42	0.9921							9110.42	1.06002						9110.42	1.15558							9110.42	0.9345
9111.34	0.99641							9111.34	1.05606						9111.34	1.17465							9111.34	0.95331
9112.23	0.99925							9112.23	1.06807						9112.23	1.1512							9112.23	0.93418
9113.13	1.00251							9113.13	1.06688						9113.13	1.15302							9113.13	0.9285
9114.01	1.00531							9114.01	1.07046						9114.01	1.19195							9114.01	0.95433
9114.93	1.00656							9114.93	1.06904						9114.93	1.1653							9114.93	0.94705
9115.85	1.00698							9115.85	1.07251						9115.85	1.17735							9115.85	0.95258
9116.75	1.00676							9116.75	1.07489						9116.75	1.17398							9116.75	0.95343
9117.62	1.00699							9117.62	1.07575						9117.62	1.17047							9117.62	0.9529
9118.52	1.00775							9118.52	1.08079						9118.52	1.18705							9118.52	0.95181
9119.42	1.00934							9119.42	1.07475						9119.42	1.17963							9119.42	0.94604
9120.33	1.0121							9120.33	1.08186						9120.33	1.17204							9120.33	0.9449
9121.21	1.01553							9121.21	1.08551						9121.21	1.19267							9121.21	0.95711
9122.13	1.01914							9122.13	1.08962						9122.13	1.20396							9122.13	0.96271
9123.05	1.02436							9123.05	1.08926						9123.05	1.20445							9123.05	0.96667
9123.94	1.03162							9123.94	1.0899						9123.94	1.20808							9123.94	0.97598
9124.83	1.04017							9124.83	1.1013						9124.83	1.20429							9124.83	0.98336
9125.74	1.0477							9125.74	1.10861						9125.74	1.22564							9125.74	0.98532
9126.64	1.05651							9126.64	1.11103						9126.64	1.21497							9126.64	0.98879
9127.53	1.06581							9127.53	1.11253						9127.53	1.23206							9127.53	1.00028
9128.43	1.07386							9128.43	1.11467						9128.43	1.23757							9128.43	1.00786
9129.35	1.08003							9129.35	1.11149						9129.35	1.22613							9129.35	1.0124
