# Supplementary material for: Alkali cation-induced cathodic corrosion in Cu electrocatalysts
Source: Nat Commun. 2024 Jun 13;15:5080. doi: 10.1038/s41467-024-49492-7 (PMC11176167; doi:10.1038/s41467-024-49492-7)
Supplement: Supplementary file 3 — Source Data [file 41467_2024_49492_MOESM3_ESM.zip › Source_Data/B_ramp2-CONTCAR]

Cu6                                     
   1.00000000000000     
     7.0978999138000001    0.0000000000000000    0.0000000000000000
     0.0000000000000000    7.0978918075999999    0.0000000000000000
     0.0000000000000000    0.0000000000000000   47.3181100350220021
   Cu   H    O    K 
    24    67    26     1
Selective dynamics
Direct
  0.0000000000000000  0.0000000000000000  0.0000000000000000   F   F   F
  0.0000000000000000  0.5000000000000000  0.0000000000000000   F   F   F
  0.5000000000000000  0.0000000000000000  0.0000000000000000   F   F   F
  0.5000000000000000  0.5000000000000000  0.0000000000000000   F   F   F
  0.2500000000000000  0.2500000000000000  0.0000000000000000   F   F   F
  0.2500000000000000  0.7500000000000000  0.0000000000000000   F   F   F
  0.7500000000000000  0.2500000000000000  0.0000000000000000   F   F   F
  0.7500000000000000  0.7500000000000000  0.0000000000000000   F   F   F
  0.9999996000000000  0.2500013900000000  0.0383340080000000   F   F   F
  0.0000007215163200  0.7499986400000000  0.0383340880000000   F   F   F
  0.5000004300000001  0.2499981400000000  0.0383340520000000   F   F   F
  0.4999992700000000  0.7500019200000000  0.0383339310000000   F   F   F
  0.2500014300000000  0.9999995100000000  0.0383339850000000   F   F   F
  0.2499983300000000  0.5000005000000000  0.0383338540000000   F   F   F
  0.7499985800000000  0.0000005983012100  0.0383339290000000   F   F   F
  0.7500016700000000  0.4999993800000000  0.0383338270000000   F   F   F
  1.0010785843152803  1.0092187519184168  0.0811464949604146   T   T   T
  0.9913007022936732  0.5108287849570259  0.0746570020086413   T   T   T
  0.5047409948900837  1.0054645508750990  0.0833208440668226   T   T   T
  0.4950888914406268  0.4794902137066762  0.0777510538393232   T   T   T
  0.2686079600503570  0.2343584375591373  0.0773065484164779   T   T   T
  0.2416472270428639  0.7527899120537233  0.0804036458715508   T   T   T
  0.7780896538484560  0.2604299719101620  0.0777490168556588   T   T   T
  0.7361702171125967  0.7476007745028377  0.0770981647217968   T   T   T
  0.2621471632938781  0.0041750299443770  0.0006029280765266   T   T   T
  0.2422686521174003  0.4890590538257628  0.0001003966184266   T   T   T
  0.7524948998182825  0.9987858644931449  0.9982727179042203   T   T   T
  0.7619735595506598  0.4939774979915754  1.0020142917163770   T   T   T
  0.5037996711821476  0.2936585209391839  0.9821597502671242   T   T   T
  0.5128968392070777  0.7210196722059178  0.9885511777829635   T   T   T
 -0.0304312774818216  0.2268981983222273  0.9828167948995632   T   T   T
 -0.0302411587572249  0.7636033277109737  0.9812994280995764   T   T   T
  0.2176497670908202  0.0122874051108933  0.0779271451321432   T   T   T
  0.2428659909898531  0.4886979061574726  0.0772402166342515   T   T   T
  0.7436406032565451  0.0137507119925253  0.0754394923226338   T   T   T
  0.5468458267219799  0.2607221166580116  0.0995618944209502   T   T   T
  0.5086027084718487  0.7383439010763618  0.0885378910703719   T   T   T
 -0.0564755955064011  0.2024608996027518  0.1029554573401694   T   T   T
 -0.0138712079984400  0.7610811371788744  0.0900568394081977   T   T   T
  0.9866152088215349  0.3794089251565186  0.2053500562693217   T   T   T
  0.6519139942334530  0.4289534921727955  0.1245108675228949   T   T   T
  0.1317375663202045  0.1282944605973775  0.1265387755937642   T   T   T
  0.7111988170559423  0.3114696369185364  0.1519996781260644   T   T   T
  0.3253619371561075  0.2227137116445440  0.1293241350400832   T   T   T
  0.6404661179430474  0.5725041075856505  0.2024346578146331   T   T   T
  0.5620033580924630  0.7453862179768683  0.2164910151727404   T   T   T
  0.2428808663808028 -0.1855533078684318  0.4522451962534469   T   T   T
 -0.0632383608824751  0.4666974178798727  0.1560069486780208   T   T   T
  0.5782423503799559  0.1536131615588024  0.2573997326263570   T   T   T
  0.3646988016363825  0.3730796104403402  0.3249311153510385   T   T   T
  0.1992928317277335  0.3119330551992063  0.2658977540978130   T   T   T
  0.9428667144516013  0.3219356285767294  0.2363102609745226   T   T   T
  0.5141354706525754  0.2761693979100655  0.2325911581646211   T   T   T
  0.3680851194621846  0.4087765381305496  0.3562481796506382   T   T   T
  0.1636687672705671  0.0133328913101654  0.3273974605224191   T   T   T
  0.8027660043818652  0.2109590106517015  0.3071919309763333   T   T   T
  0.6179334856614406  0.2491938992541466  0.4100410386085100   T   T   T
  1.0025259772246187  0.4140430080058060  0.3394288312166890   T   T   T
  0.8358660901338425  0.0616680184570553  0.2824650051880480   T   T   T
  0.7084940514230682  0.4080968132651553  0.3658247868629562   T   T   T
  0.9789750852283735  0.1583481840899773  0.4641541687216465   T   T   T
  0.3600568574012624 -0.0041428131128088  0.4449586148237361   T   T   T
  0.2013960070401274 -0.1274637193625698  0.4101497576974868   T   T   T
  0.7295473206139669  0.1628559079852880  0.4349016815282448   T   T   T
  0.7180847844231276  0.9350717151270637  0.4046924634065381   T   T   T
  1.0046570858902730  0.3616758630485864  0.4530511096010115   T   T   T
  0.1905297226727326  0.8108663522827564  0.3777501584874852   T   T   T
  0.8933454520374001  0.8057391327173434  0.3948538496866131   T   T   T
  0.8292654036015737  0.8724127763997410  0.1374375747021202   T   T   T
  0.0649066265315796  0.6650996537989204  0.1893260109842751   T   T   T
  0.7966792150101977  1.0715722500513087  0.1278957423990126   T   T   T
  0.8816500837050619  0.9008826352967084  0.2195328038635650   T   T   T
  0.4160314594721986  0.7272625153236569  0.2597826824851181   T   T   T
  0.7510632725757442  0.6617616197514118  0.2726903472107921   T   T   T
  0.6485399391871923  0.4945329882711359  0.2611504773940014   T   T   T
  0.3589151117556960  0.9264747843194484  0.2510408711405766   T   T   T
  0.0594040089236942  0.4602098158649494  0.2799677875087068   T   T   T
  0.0946311443375360  0.7783767681865550  0.2722690318480508   T   T   T
  0.1284535282544988  0.3539511077389804  0.1597247930397587   T   T   T
  0.1871936293230092  0.7308045743657000  0.2144062734312324   T   T   T
  0.8214409678354418  1.1014054820854640  0.2177884096751036   T   T   T
  0.6374287480774635  0.5797533796814806  0.3842695938109356   T   T   T
  0.6737336110312256  0.8580604193735057  0.3554083802119085   T   T   T
  0.6887028150293292  0.8839821243021412  0.3217720161689167   T   T   T
  0.9955228875001960  0.7670154535100968  0.3025196923778914   T   T   T
  0.3475891694667104  0.8924977436053977  0.3260635760813695   T   T   T
  0.8338521704820158  0.5519070524811778  0.3346133068179363   T   T   T
  0.3395063280187470  0.5061286169556232  0.4452424718580499   T   T   T
  0.1698868800097987  0.5956642963419426  0.4296400426881372   T   T   T
  0.7016476887848693  0.5384509704061218  0.4668669130239547   T   T   T
  0.6550084906256930  0.6453239778688874  0.4388692765702262   T   T   T
  0.8801691778417833  0.3361947810562973  0.2172166235327716   T   T   T
  0.2297355797515593  0.1601054944527308  0.1409308489793700   T   T   T
  0.7020797682120998  0.4400727337469977  0.1441095338512552   T   T   T
  0.5197979906343064  0.6244423854974643  0.2077511071115767   T   T   T
  0.4687249248224534  0.2288597914232277  0.2507642338543766   T   T   T
  0.2918124874149292  0.3426251708359753  0.3419332743227406   T   T   T
  1.0654058961809123  0.3396678141790366  0.2693544532866464   T   T   T
  0.6270461127492851  0.1329884646328109  0.4216074416766947   T   T   T
  0.7712586171058239  0.0849571543653658  0.2998628125787716   T   T   T
  0.8664497985751708  0.4166998073484035  0.3356037993379994   T   T   T
  0.6072370485246756  0.4485507499797441  0.3788433720896685   T   T   T
  0.9064074525780413  0.2666478711028937  0.4574133123068762   T   T   T
  0.2324227569280820 -0.0552583549377806  0.4450606550829842   T   T   T
  0.1635785779277673  0.7691551396167000  0.3970772840055368   T   T   T
  0.0681485861196180  0.4777498008334534  0.1632106133484373   T   T   T
  0.0932433614128307  0.7778648838032127  0.2007815286980777   T   T   T
  0.7939842000377130  0.9953388380947505  0.1454979363572866   T   T   T
  0.6306229923964879  0.5918146386273314  0.2754151833803459   T   T   T
  0.3016829425030916  0.8005821330153058  0.2534711503481366   T   T   T
  0.7694457840344703  0.9783276282848055  0.2234954584050859   T   T   T
  0.9951060635528717  0.7144581043717969  0.2833421952839356   T   T   T
  0.2123789127668400  0.8858188442324249  0.3298899469098940   T   T   T
  0.6635227852279424  0.7923511294639360  0.3371214206185827   T   T   T
  0.6023632181067831  0.6079751314992544  0.4571198087349674   T   T   T
  0.2105703681450397  0.5507210332863651  0.4484559221826747   T   T   T
  0.7549611407286597  0.8152693899240704  0.3950984348692556   T   T   T
  0.3673222349123978  0.8098152125849802  0.1552120194107841   T   T   T
 
  0.00000000E+00  0.00000000E+00  0.00000000E+00
  0.00000000E+00  0.00000000E+00  0.00000000E+00
  0.00000000E+00  0.00000000E+00  0.00000000E+00
  0.00000000E+00  0.00000000E+00  0.00000000E+00
  0.00000000E+00  0.00000000E+00  0.00000000E+00
  0.00000000E+00  0.00000000E+00  0.00000000E+00
  0.00000000E+00  0.00000000E+00  0.00000000E+00
  0.00000000E+00  0.00000000E+00  0.00000000E+00
  0.00000000E+00  0.00000000E+00  0.00000000E+00
  0.00000000E+00  0.00000000E+00  0.00000000E+00
  0.00000000E+00  0.00000000E+00  0.00000000E+00
  0.00000000E+00  0.00000000E+00  0.00000000E+00
  0.00000000E+00  0.00000000E+00  0.00000000E+00
  0.00000000E+00  0.00000000E+00  0.00000000E+00
  0.00000000E+00  0.00000000E+00  0.00000000E+00
  0.00000000E+00  0.00000000E+00  0.00000000E+00
  0.13683060E-03 -0.82855889E-03  0.23150025E-02
 -0.44909372E-04  0.20171689E-02  0.69447692E-03
 -0.29930329E-03 -0.24386125E-02 -0.11274036E-02
  0.11670356E-02  0.16048225E-02 -0.17272914E-02
  0.56933973E-04 -0.11717250E-02  0.97962987E-03
 -0.20755906E-03  0.81230354E-03 -0.18956487E-02
  0.10677986E-02  0.12226110E-03  0.19023767E-03
 -0.66165667E-03  0.10592226E-02 -0.13489587E-02
 -0.99736645E-02 -0.66987763E-02 -0.63934420E-03
  0.10330867E-01 -0.58215974E-02 -0.22035337E-01
  0.11639093E-03 -0.11134863E-01 -0.25273367E-02
 -0.17189576E-01 -0.19087854E-02  0.79681928E-02
 -0.14748120E-01  0.55021014E-02 -0.18054087E-01
  0.33221550E-02  0.19892184E-01  0.27482908E-02
  0.56082651E-02  0.27703090E-01  0.73414777E-02
 -0.28010384E-02  0.10716540E-01  0.20580070E-02
  0.16815386E-01  0.32629998E-02  0.15857136E-02
  0.35007636E-03 -0.25181596E-02  0.16275736E-01
 -0.13272027E-01 -0.60175591E-02  0.31770073E-02
  0.74655415E-02 -0.76463913E-02  0.35548638E-03
  0.24127088E-02 -0.62127740E-02  0.13888533E-03
  0.75023063E-02 -0.80101987E-03  0.15674755E-02
 -0.12288474E-01  0.16294708E-01  0.16045600E-02
  0.86902344E-02 -0.15361309E-02  0.10858433E-01
 -0.51493767E-02  0.58815668E-02  0.12891467E-02
  0.14709790E-01 -0.12568192E-01 -0.26433977E-02
  0.26637728E-02  0.10206918E-02 -0.15381588E-01
  0.15100340E-02 -0.26459001E-02 -0.34700719E-02
 -0.17791661E-01 -0.22417127E-01  0.78192957E-02
 -0.89405612E-02 -0.77567365E-02 -0.26142859E-02
 -0.12199122E-02 -0.41043377E-02 -0.95741469E-02
 -0.84425037E-02 -0.10070696E-01  0.12609175E-01
 -0.19568174E-01 -0.11228165E-01  0.54933615E-02
  0.94959870E-02  0.37589123E-02  0.11296777E-02
 -0.15151625E-02 -0.13670366E-04  0.58935079E-02
 -0.18835346E-02  0.26323232E-01  0.99305037E-03
 -0.29556676E-02 -0.46700977E-02  0.47015601E-03
  0.13442541E-01  0.11222936E-01 -0.13539766E-01
  0.21518678E-02 -0.54466509E-02 -0.28404602E-03
 -0.15866156E-02 -0.57473250E-02  0.10168264E-01
 -0.53681425E-02  0.77979617E-02  0.51571929E-02
 -0.25117417E-02 -0.20919506E-02  0.15756147E-02
 -0.72185907E-02 -0.19308683E-02 -0.33396032E-02
  0.19121259E-02 -0.50105654E-02 -0.37289448E-02
 -0.13685925E-01 -0.71030727E-02  0.23557097E-02
 -0.23228703E-03  0.31767629E-03 -0.43320263E-02
  0.70102835E-02 -0.52868942E-02 -0.54609344E-02
  0.96108260E-05  0.91160217E-02 -0.13294297E-02
  0.33571398E-02  0.23087852E-02  0.15691359E-02
  0.14118177E-02 -0.82400807E-02  0.55823436E-02
 -0.66387390E-02 -0.21801077E-03 -0.25242705E-02
 -0.28271598E-02  0.28568816E-03 -0.96311828E-02
 -0.29661959E-02  0.30827288E-02  0.39178631E-02
 -0.29631619E-02 -0.55763769E-02  0.52817639E-02
  0.57382926E-02 -0.10541415E-01 -0.24502036E-02
  0.72527102E-02 -0.24513754E-02  0.13953734E-02
  0.52521342E-02  0.85892070E-02  0.55413888E-02
  0.53224278E-02 -0.14559393E-02  0.10573588E-02
 -0.89809823E-02 -0.82937064E-03  0.21166013E-02
 -0.78923460E-03  0.58125628E-02  0.14377359E-01
 -0.77694676E-02  0.54337216E-02  0.55809733E-02
  0.11625700E-01 -0.10734122E-01  0.81456032E-03
  0.12764276E-02  0.11850614E-02  0.16910347E-02
  0.43425973E-02 -0.15710032E-02 -0.24084651E-02
  0.60691690E-02  0.30391989E-02  0.58249361E-02
  0.18288406E-01 -0.13348945E-01 -0.38516747E-03
  0.11735151E-01 -0.59380521E-02  0.48211309E-02
  0.57242699E-02  0.97618300E-02  0.72018759E-02
 -0.11201150E-01 -0.76678116E-02 -0.27743053E-02
  0.18988382E-02  0.15402119E-01 -0.16971163E-01
  0.33249271E-02  0.19946212E-02 -0.17224372E-01
  0.73071724E-02  0.15487550E-01  0.47813222E-02
 -0.20102585E-02 -0.69364846E-02 -0.40021243E-02
  0.61170727E-02  0.99228460E-02  0.66796088E-02
 -0.12159793E-02 -0.12428529E-02 -0.42458186E-02
 -0.72872638E-03  0.55731489E-02 -0.15003242E-02
  0.29592754E-02 -0.80697301E-03  0.66605219E-03
 -0.23886531E-02  0.10064247E-02  0.28686599E-02
 -0.95610451E-02  0.64031126E-02 -0.38593355E-02
 -0.28653205E-02  0.79102284E-03  0.15123414E-02
  0.76446348E-02 -0.63770671E-02 -0.55833506E-03
  0.49908347E-03  0.10841329E-02  0.24874425E-02
 -0.12049253E-02  0.48971065E-02  0.22884403E-02
 -0.96758504E-02  0.19129627E-02 -0.29087487E-02
 -0.16234524E-02  0.13686176E-02  0.26545991E-02
  0.14779640E-03 -0.70502767E-02 -0.31301551E-02
 -0.74069347E-02 -0.29479424E-02  0.16023369E-02
  0.98022159E-03 -0.44570375E-03  0.33551940E-02
 -0.10121630E-02 -0.28121377E-02 -0.24841371E-02
 -0.45524572E-02 -0.11436007E-02 -0.41706997E-02
  0.15561076E-02 -0.18326170E-02 -0.71547061E-02
 -0.14132906E-02  0.13757237E-02  0.55846828E-02
  0.56638584E-02 -0.76545646E-03 -0.10005435E-02
  0.26177567E-02  0.46084818E-02  0.48068834E-02
  0.76395131E-02  0.12938070E-02  0.73620168E-02
  0.43462594E-02 -0.31608690E-03 -0.12519919E-02
  0.67265049E-02 -0.13698611E-02 -0.67078501E-03
  0.19531618E-02  0.92781909E-03 -0.34356576E-02
  0.39772095E-02  0.27559653E-04 -0.19689089E-02
  0.15221875E-03  0.21693435E-02 -0.73538653E-03
 -0.29495905E-02 -0.69974240E-03  0.39128969E-02
  0.28085911E-02  0.27719157E-02  0.25637979E-03
 
           1
   1.00000000000000     
  0.42317687E+02 -0.76007181E-02 -0.66938886E-02  0.42324834E+02
  0.00000000E+00  0.00000000E+00  0.00000000E+00
  0.00000000E+00  0.50000000E+00  0.00000000E+00
  0.50000000E+00  0.00000000E+00  0.00000000E+00
  0.50000000E+00  0.50000000E+00  0.00000000E+00
  0.25000000E+00  0.25000000E+00  0.00000000E+00
  0.25000000E+00  0.75000000E+00  0.00000000E+00
  0.75000000E+00  0.25000000E+00  0.00000000E+00
  0.75000000E+00  0.75000000E+00  0.00000000E+00
  0.99999960E+00  0.25000139E+00  0.38334008E-01
  0.72151632E-06  0.74999864E+00  0.38334088E-01
  0.50000043E+00  0.24999814E+00  0.38334052E-01
  0.49999927E+00  0.75000192E+00  0.38333931E-01
  0.25000143E+00  0.99999951E+00  0.38333985E-01
  0.24999833E+00  0.50000050E+00  0.38333854E-01
  0.74999858E+00  0.59830121E-06  0.38333929E-01
  0.75000167E+00  0.49999938E+00  0.38333827E-01
  0.10978619E-02  0.91020188E-02  0.81195419E-01
  0.99129438E+00  0.51111298E+00  0.74671679E-01
  0.50469883E+00  0.51209823E-02  0.83297018E-01
  0.49525331E+00  0.47971631E+00  0.77714550E-01
  0.26861598E+00  0.23419336E+00  0.77327251E-01
  0.24161798E+00  0.75290435E+00  0.80363584E-01
  0.77824009E+00  0.26044720E+00  0.77753037E-01
  0.73607700E+00  0.74775001E+00  0.77069656E-01
  0.26074201E+00  0.32312601E-02  0.58941646E-03
  0.24372413E+00  0.48823887E+00  0.99963471E+00
  0.75251130E+00  0.99721711E+00  0.99821931E+00
  0.75955178E+00  0.49370858E+00  0.21826880E-02
  0.50172186E+00  0.29443369E+00  0.98177820E+00
  0.51336489E+00  0.72382222E+00  0.98860926E+00
  0.97035885E+00  0.23080120E+00  0.98297195E+00
  0.96936421E+00  0.76511315E+00  0.98134292E+00
  0.22001883E+00  0.12747119E-01  0.77960657E-01
  0.24291531E+00  0.48834313E+00  0.77584181E-01
  0.74177075E+00  0.12902917E-01  0.75506634E-01
  0.54789762E+00  0.25964484E+00  0.99569407E-01
  0.50894263E+00  0.73746860E+00  0.88540826E-01
  0.94458138E+00  0.20234805E+00  0.10298858E+00
  0.98439751E+00  0.76337685E+00  0.90090749E-01
  0.98783955E+00  0.37919250E+00  0.20557953E+00
  0.65118852E+00  0.42978213E+00  0.12453811E+00
  0.13380998E+00  0.12652377E+00  0.12648291E+00
  0.71157411E+00  0.31161344E+00  0.15167461E+00
  0.32557468E+00  0.22234094E+00  0.12925080E+00
  0.63795951E+00  0.56934583E+00  0.20259991E+00
  0.56074375E+00  0.74429340E+00  0.21643577E+00
  0.24270900E+00  0.81386844E+00  0.45204286E+00
  0.93557220E+00  0.46527859E+00  0.15627343E+00
  0.57548545E+00  0.15203126E+00  0.25751583E+00
  0.36603666E+00  0.37360919E+00  0.32495499E+00
  0.19907937E+00  0.31193113E+00  0.26602230E+00
  0.94260135E+00  0.32564423E+00  0.23633125E+00
  0.51371906E+00  0.27551144E+00  0.23260109E+00
  0.36997900E+00  0.41035770E+00  0.35596204E+00
  0.16397194E+00  0.12565530E-01  0.32739146E+00
  0.80254247E+00  0.21014929E+00  0.30740682E+00
  0.61717719E+00  0.25029253E+00  0.41015003E+00
  0.21721061E-02  0.41374828E+00  0.33946213E+00
  0.83484909E+00  0.61395984E-01  0.28239443E+00
  0.70876344E+00  0.40739089E+00  0.36574598E+00
  0.97704692E+00  0.15734745E+00  0.46420395E+00
  0.36002413E+00  0.99590194E+00  0.44486706E+00
  0.20238366E+00  0.87179143E+00  0.41003435E+00
  0.72954867E+00  0.16414024E+00  0.43487359E+00
  0.71855776E+00  0.93539699E+00  0.40472562E+00
  0.48559923E-02  0.36051494E+00  0.45316908E+00
  0.18959441E+00  0.81083564E+00  0.37769681E+00
  0.89294714E+00  0.80577938E+00  0.39465031E+00
  0.82884751E+00  0.87284709E+00  0.13752037E+00
  0.64489156E-01  0.66431402E+00  0.18943763E+00
  0.79748766E+00  0.70087103E-01  0.12784396E+00
  0.88267189E+00  0.90053727E+00  0.21956229E+00
  0.41677142E+00  0.72847262E+00  0.25989979E+00
  0.75181313E+00  0.66155650E+00  0.27271269E+00
  0.64727464E+00  0.49441614E+00  0.26119521E+00
  0.35880392E+00  0.92729370E+00  0.25134472E+00
  0.58309394E-01  0.46097536E+00  0.28008573E+00
  0.96269051E-01  0.77686447E+00  0.27228625E+00
  0.12863336E+00  0.35411807E+00  0.15976053E+00
  0.18780544E+00  0.73058324E+00  0.21435537E+00
  0.82229603E+00  0.10183367E+00  0.21791151E+00
  0.64000534E+00  0.57787269E+00  0.38426145E+00
  0.67538694E+00  0.85722383E+00  0.35551027E+00
  0.68950929E+00  0.88535744E+00  0.32192422E+00
  0.99394479E+00  0.76593516E+00  0.30246106E+00
  0.34785669E+00  0.89466770E+00  0.32570492E+00
  0.83432061E+00  0.55218807E+00  0.33424929E+00
  0.34053581E+00  0.50831061E+00  0.44534352E+00
  0.16960366E+00  0.59468704E+00  0.42955546E+00
  0.70250950E+00  0.53984897E+00  0.46700808E+00
  0.65483718E+00  0.64514888E+00  0.43877955E+00
  0.88006651E+00  0.33697996E+00  0.21718492E+00
  0.23015250E+00  0.15999180E+00  0.14094493E+00
  0.70174324E+00  0.44021453E+00  0.14417016E+00
  0.51845097E+00  0.62534450E+00  0.20766955E+00
  0.46832124E+00  0.22897124E+00  0.25079620E+00
  0.29288952E+00  0.34172673E+00  0.34192147E+00
  0.65476210E-01  0.33982055E+00  0.26940702E+00
  0.62687635E+00  0.13367840E+00  0.42165580E+00
  0.76989542E+00  0.85226666E-01  0.29980134E+00
  0.86622108E+00  0.41689263E+00  0.33565990E+00
  0.60725787E+00  0.44755746E+00  0.37877722E+00
  0.90536391E+00  0.26623254E+00  0.45744718E+00
  0.23256086E+00  0.94467885E+00  0.44513156E+00
  0.16343598E+00  0.76875895E+00  0.39702479E+00
  0.67507205E-01  0.47758868E+00  0.16312247E+00
  0.93462596E-01  0.77760669E+00  0.20063032E+00
  0.79378509E+00  0.99553266E+00  0.14561596E+00
  0.63142095E+00  0.59170680E+00  0.27539404E+00
  0.30205175E+00  0.80123141E+00  0.25357274E+00
  0.77052209E+00  0.97850991E+00  0.22365104E+00
  0.99571839E+00  0.71441357E+00  0.28331574E+00
  0.21332659E+00  0.88562585E+00  0.32987577E+00
  0.66379796E+00  0.79248185E+00  0.33704881E+00
  0.60292355E+00  0.60797901E+00  0.45707820E+00
  0.21059181E+00  0.55102667E+00  0.44844038E+00
  0.75454558E+00  0.81517081E+00  0.39518113E+00
  0.36771793E+00  0.81020574E+00  0.15521744E+00
  0.00000000E+00  0.00000000E+00  0.00000000E+00
  0.00000000E+00  0.00000000E+00  0.00000000E+00
  0.00000000E+00  0.00000000E+00  0.00000000E+00
  0.00000000E+00  0.00000000E+00  0.00000000E+00
  0.00000000E+00  0.00000000E+00  0.00000000E+00
  0.00000000E+00  0.00000000E+00  0.00000000E+00
  0.00000000E+00  0.00000000E+00  0.00000000E+00
  0.00000000E+00  0.00000000E+00  0.00000000E+00
  0.00000000E+00  0.00000000E+00  0.00000000E+00
  0.00000000E+00  0.00000000E+00  0.00000000E+00
  0.00000000E+00  0.00000000E+00  0.00000000E+00
  0.00000000E+00  0.00000000E+00  0.00000000E+00
  0.00000000E+00  0.00000000E+00  0.00000000E+00
  0.00000000E+00  0.00000000E+00  0.00000000E+00
  0.00000000E+00  0.00000000E+00  0.00000000E+00
  0.00000000E+00  0.00000000E+00  0.00000000E+00
  0.00000000E+00  0.00000000E+00  0.00000000E+00
  0.00000000E+00  0.00000000E+00  0.00000000E+00
  0.00000000E+00  0.00000000E+00  0.00000000E+00
  0.00000000E+00  0.00000000E+00  0.00000000E+00
  0.00000000E+00  0.00000000E+00  0.00000000E+00
  0.00000000E+00  0.00000000E+00  0.00000000E+00
  0.00000000E+00  0.00000000E+00  0.00000000E+00
  0.00000000E+00  0.00000000E+00  0.00000000E+00
  0.00000000E+00  0.00000000E+00  0.00000000E+00
  0.00000000E+00  0.00000000E+00  0.00000000E+00
  0.00000000E+00  0.00000000E+00  0.00000000E+00
  0.00000000E+00  0.00000000E+00  0.00000000E+00
  0.00000000E+00  0.00000000E+00  0.00000000E+00
  0.00000000E+00  0.00000000E+00  0.00000000E+00
  0.00000000E+00  0.00000000E+00  0.00000000E+00
  0.00000000E+00  0.00000000E+00  0.00000000E+00
  0.00000000E+00  0.00000000E+00  0.00000000E+00
  0.00000000E+00  0.00000000E+00  0.00000000E+00
  0.00000000E+00  0.00000000E+00  0.00000000E+00
  0.00000000E+00  0.00000000E+00  0.00000000E+00
  0.00000000E+00  0.00000000E+00  0.00000000E+00
  0.00000000E+00  0.00000000E+00  0.00000000E+00
  0.00000000E+00  0.00000000E+00  0.00000000E+00
  0.00000000E+00  0.00000000E+00  0.00000000E+00
  0.00000000E+00  0.00000000E+00  0.00000000E+00
  0.00000000E+00  0.00000000E+00  0.00000000E+00
  0.00000000E+00  0.00000000E+00  0.00000000E+00
  0.00000000E+00  0.00000000E+00  0.00000000E+00
  0.00000000E+00  0.00000000E+00  0.00000000E+00
  0.00000000E+00  0.00000000E+00  0.00000000E+00
  0.00000000E+00  0.00000000E+00  0.00000000E+00
  0.00000000E+00  0.00000000E+00  0.00000000E+00
  0.00000000E+00  0.00000000E+00  0.00000000E+00
  0.00000000E+00  0.00000000E+00  0.00000000E+00
  0.00000000E+00  0.00000000E+00  0.00000000E+00
  0.00000000E+00  0.00000000E+00  0.00000000E+00
  0.00000000E+00  0.00000000E+00  0.00000000E+00
  0.00000000E+00  0.00000000E+00  0.00000000E+00
  0.00000000E+00  0.00000000E+00  0.00000000E+00
  0.00000000E+00  0.00000000E+00  0.00000000E+00
  0.00000000E+00  0.00000000E+00  0.00000000E+00
  0.00000000E+00  0.00000000E+00  0.00000000E+00
  0.00000000E+00  0.00000000E+00  0.00000000E+00
  0.00000000E+00  0.00000000E+00  0.00000000E+00
  0.00000000E+00  0.00000000E+00  0.00000000E+00
  0.00000000E+00  0.00000000E+00  0.00000000E+00
  0.00000000E+00  0.00000000E+00  0.00000000E+00
  0.00000000E+00  0.00000000E+00  0.00000000E+00
  0.00000000E+00  0.00000000E+00  0.00000000E+00
  0.00000000E+00  0.00000000E+00  0.00000000E+00
  0.00000000E+00  0.00000000E+00  0.00000000E+00
  0.00000000E+00  0.00000000E+00  0.00000000E+00
  0.00000000E+00  0.00000000E+00  0.00000000E+00
  0.00000000E+00  0.00000000E+00  0.00000000E+00
  0.00000000E+00  0.00000000E+00  0.00000000E+00
  0.00000000E+00  0.00000000E+00  0.00000000E+00
  0.00000000E+00  0.00000000E+00  0.00000000E+00
  0.00000000E+00  0.00000000E+00  0.00000000E+00
  0.00000000E+00  0.00000000E+00  0.00000000E+00
  0.00000000E+00  0.00000000E+00  0.00000000E+00
  0.00000000E+00  0.00000000E+00  0.00000000E+00
  0.00000000E+00  0.00000000E+00  0.00000000E+00
  0.00000000E+00  0.00000000E+00  0.00000000E+00
  0.00000000E+00  0.00000000E+00  0.00000000E+00
  0.00000000E+00  0.00000000E+00  0.00000000E+00
  0.00000000E+00  0.00000000E+00  0.00000000E+00
  0.00000000E+00  0.00000000E+00  0.00000000E+00
  0.00000000E+00  0.00000000E+00  0.00000000E+00
  0.00000000E+00  0.00000000E+00  0.00000000E+00
  0.00000000E+00  0.00000000E+00  0.00000000E+00
  0.00000000E+00  0.00000000E+00  0.00000000E+00
  0.00000000E+00  0.00000000E+00  0.00000000E+00
  0.00000000E+00  0.00000000E+00  0.00000000E+00
  0.00000000E+00  0.00000000E+00  0.00000000E+00
  0.00000000E+00  0.00000000E+00  0.00000000E+00
  0.00000000E+00  0.00000000E+00  0.00000000E+00
  0.00000000E+00  0.00000000E+00  0.00000000E+00
  0.00000000E+00  0.00000000E+00  0.00000000E+00
  0.00000000E+00  0.00000000E+00  0.00000000E+00
  0.00000000E+00  0.00000000E+00  0.00000000E+00
  0.00000000E+00  0.00000000E+00  0.00000000E+00
  0.00000000E+00  0.00000000E+00  0.00000000E+00
  0.00000000E+00  0.00000000E+00  0.00000000E+00
  0.00000000E+00  0.00000000E+00  0.00000000E+00
  0.00000000E+00  0.00000000E+00  0.00000000E+00
  0.00000000E+00  0.00000000E+00  0.00000000E+00
  0.00000000E+00  0.00000000E+00  0.00000000E+00
  0.00000000E+00  0.00000000E+00  0.00000000E+00
  0.00000000E+00  0.00000000E+00  0.00000000E+00
  0.00000000E+00  0.00000000E+00  0.00000000E+00
  0.00000000E+00  0.00000000E+00  0.00000000E+00
  0.00000000E+00  0.00000000E+00  0.00000000E+00
  0.00000000E+00  0.00000000E+00  0.00000000E+00
  0.00000000E+00  0.00000000E+00  0.00000000E+00
  0.00000000E+00  0.00000000E+00  0.00000000E+00
  0.00000000E+00  0.00000000E+00  0.00000000E+00
  0.00000000E+00  0.00000000E+00  0.00000000E+00
  0.00000000E+00  0.00000000E+00  0.00000000E+00
  0.00000000E+00  0.00000000E+00  0.00000000E+00
  0.00000000E+00  0.00000000E+00  0.00000000E+00
  0.00000000E+00  0.00000000E+00  0.00000000E+00
  0.00000000E+00  0.00000000E+00  0.00000000E+00
  0.00000000E+00  0.00000000E+00  0.00000000E+00
  0.00000000E+00  0.00000000E+00  0.00000000E+00
  0.00000000E+00  0.00000000E+00  0.00000000E+00
  0.00000000E+00  0.00000000E+00  0.00000000E+00
  0.00000000E+00  0.00000000E+00  0.00000000E+00
  0.00000000E+00  0.00000000E+00  0.00000000E+00
  0.00000000E+00  0.00000000E+00  0.00000000E+00
  0.00000000E+00  0.00000000E+00  0.00000000E+00
  0.00000000E+00  0.00000000E+00  0.00000000E+00
  0.00000000E+00  0.00000000E+00  0.00000000E+00
  0.00000000E+00  0.00000000E+00  0.00000000E+00
  0.00000000E+00  0.00000000E+00  0.00000000E+00
  0.00000000E+00  0.00000000E+00  0.00000000E+00
  0.00000000E+00  0.00000000E+00  0.00000000E+00
  0.00000000E+00  0.00000000E+00  0.00000000E+00
  0.00000000E+00  0.00000000E+00  0.00000000E+00
  0.00000000E+00  0.00000000E+00  0.00000000E+00
  0.00000000E+00  0.00000000E+00  0.00000000E+00
  0.00000000E+00  0.00000000E+00  0.00000000E+00
  0.00000000E+00  0.00000000E+00  0.00000000E+00
  0.00000000E+00  0.00000000E+00  0.00000000E+00
  0.00000000E+00  0.00000000E+00  0.00000000E+00
  0.00000000E+00  0.00000000E+00  0.00000000E+00
  0.00000000E+00  0.00000000E+00  0.00000000E+00
  0.00000000E+00  0.00000000E+00  0.00000000E+00
  0.00000000E+00  0.00000000E+00  0.00000000E+00
  0.00000000E+00  0.00000000E+00  0.00000000E+00
  0.00000000E+00  0.00000000E+00  0.00000000E+00
  0.00000000E+00  0.00000000E+00  0.00000000E+00
  0.00000000E+00  0.00000000E+00  0.00000000E+00
  0.00000000E+00  0.00000000E+00  0.00000000E+00
  0.00000000E+00  0.00000000E+00  0.00000000E+00
  0.00000000E+00  0.00000000E+00  0.00000000E+00
  0.00000000E+00  0.00000000E+00  0.00000000E+00
  0.00000000E+00  0.00000000E+00  0.00000000E+00
  0.00000000E+00  0.00000000E+00  0.00000000E+00
  0.00000000E+00  0.00000000E+00  0.00000000E+00
  0.00000000E+00  0.00000000E+00  0.00000000E+00
  0.00000000E+00  0.00000000E+00  0.00000000E+00
  0.00000000E+00  0.00000000E+00  0.00000000E+00
  0.00000000E+00  0.00000000E+00  0.00000000E+00
  0.00000000E+00  0.00000000E+00  0.00000000E+00
  0.00000000E+00  0.00000000E+00  0.00000000E+00
  0.00000000E+00  0.00000000E+00  0.00000000E+00
  0.00000000E+00  0.00000000E+00  0.00000000E+00
  0.00000000E+00  0.00000000E+00  0.00000000E+00
  0.00000000E+00  0.00000000E+00  0.00000000E+00
  0.00000000E+00  0.00000000E+00  0.00000000E+00
  0.00000000E+00  0.00000000E+00  0.00000000E+00
  0.00000000E+00  0.00000000E+00  0.00000000E+00
  0.00000000E+00  0.00000000E+00  0.00000000E+00
  0.00000000E+00  0.00000000E+00  0.00000000E+00
  0.00000000E+00  0.00000000E+00  0.00000000E+00
  0.00000000E+00  0.00000000E+00  0.00000000E+00
  0.00000000E+00  0.00000000E+00  0.00000000E+00
  0.00000000E+00  0.00000000E+00  0.00000000E+00
  0.00000000E+00  0.00000000E+00  0.00000000E+00
  0.00000000E+00  0.00000000E+00  0.00000000E+00
  0.00000000E+00  0.00000000E+00  0.00000000E+00
  0.00000000E+00  0.00000000E+00  0.00000000E+00
  0.00000000E+00  0.00000000E+00  0.00000000E+00
  0.00000000E+00  0.00000000E+00  0.00000000E+00
  0.00000000E+00  0.00000000E+00  0.00000000E+00
  0.00000000E+00  0.00000000E+00  0.00000000E+00
  0.00000000E+00  0.00000000E+00  0.00000000E+00
  0.00000000E+00  0.00000000E+00  0.00000000E+00
  0.00000000E+00  0.00000000E+00  0.00000000E+00
  0.00000000E+00  0.00000000E+00  0.00000000E+00
  0.00000000E+00  0.00000000E+00  0.00000000E+00
  0.00000000E+00  0.00000000E+00  0.00000000E+00
  0.00000000E+00  0.00000000E+00  0.00000000E+00
  0.00000000E+00  0.00000000E+00  0.00000000E+00
  0.00000000E+00  0.00000000E+00  0.00000000E+00
  0.00000000E+00  0.00000000E+00  0.00000000E+00
  0.00000000E+00  0.00000000E+00  0.00000000E+00
  0.00000000E+00  0.00000000E+00  0.00000000E+00
  0.00000000E+00  0.00000000E+00  0.00000000E+00
  0.00000000E+00  0.00000000E+00  0.00000000E+00
  0.00000000E+00  0.00000000E+00  0.00000000E+00
  0.00000000E+00  0.00000000E+00  0.00000000E+00
  0.00000000E+00  0.00000000E+00  0.00000000E+00
  0.00000000E+00  0.00000000E+00  0.00000000E+00
  0.00000000E+00  0.00000000E+00  0.00000000E+00
  0.00000000E+00  0.00000000E+00  0.00000000E+00
  0.00000000E+00  0.00000000E+00  0.00000000E+00
  0.00000000E+00  0.00000000E+00  0.00000000E+00
  0.00000000E+00  0.00000000E+00  0.00000000E+00
  0.00000000E+00  0.00000000E+00  0.00000000E+00
  0.00000000E+00  0.00000000E+00  0.00000000E+00
  0.00000000E+00  0.00000000E+00  0.00000000E+00
  0.00000000E+00  0.00000000E+00  0.00000000E+00
  0.00000000E+00  0.00000000E+00  0.00000000E+00
  0.00000000E+00  0.00000000E+00  0.00000000E+00
  0.00000000E+00  0.00000000E+00  0.00000000E+00
  0.00000000E+00  0.00000000E+00  0.00000000E+00
  0.00000000E+00  0.00000000E+00  0.00000000E+00
  0.00000000E+00  0.00000000E+00  0.00000000E+00
  0.00000000E+00  0.00000000E+00  0.00000000E+00
  0.00000000E+00  0.00000000E+00  0.00000000E+00
  0.00000000E+00  0.00000000E+00  0.00000000E+00
  0.00000000E+00  0.00000000E+00  0.00000000E+00
  0.00000000E+00  0.00000000E+00  0.00000000E+00
  0.00000000E+00  0.00000000E+00  0.00000000E+00
  0.00000000E+00  0.00000000E+00  0.00000000E+00
  0.00000000E+00  0.00000000E+00  0.00000000E+00
  0.00000000E+00  0.00000000E+00  0.00000000E+00
  0.00000000E+00  0.00000000E+00  0.00000000E+00
  0.00000000E+00  0.00000000E+00  0.00000000E+00
  0.00000000E+00  0.00000000E+00  0.00000000E+00
  0.00000000E+00  0.00000000E+00  0.00000000E+00
  0.00000000E+00  0.00000000E+00  0.00000000E+00
  0.00000000E+00  0.00000000E+00  0.00000000E+00
  0.00000000E+00  0.00000000E+00  0.00000000E+00
  0.00000000E+00  0.00000000E+00  0.00000000E+00
  0.00000000E+00  0.00000000E+00  0.00000000E+00
  0.00000000E+00  0.00000000E+00  0.00000000E+00
  0.00000000E+00  0.00000000E+00  0.00000000E+00
  0.00000000E+00  0.00000000E+00  0.00000000E+00
