# Supplementary material for: Alkali cation-induced cathodic corrosion in Cu electrocatalysts
Source: Nat Commun. 2024 Jun 13;15:5080. doi: 10.1038/s41467-024-49492-7 (PMC11176167; doi:10.1038/s41467-024-49492-7)
Supplement: Supplementary file 3 — Source Data [file 41467_2024_49492_MOESM3_ESM.zip › Source_Data/B_ramp0-CONTCAR]

Cu6                                     
   1.00000000000000     
     7.0978999138000001    0.0000000000000000    0.0000000000000000
     0.0000000000000000    7.0978918075999999    0.0000000000000000
     0.0000000000000000    0.0000000000000000   47.3181100350220021
   Cu   H    O    K 
    24    67    26     1
Selective dynamics
Direct
  0.0000000000000000  0.0000000000000000  0.0000000000000000   F   F   F
  0.0000000000000000  0.5000000000000000  0.0000000000000000   F   F   F
  0.5000000000000000  0.0000000000000000  0.0000000000000000   F   F   F
  0.5000000000000000  0.5000000000000000  0.0000000000000000   F   F   F
  0.2500000000000000  0.2500000000000000  0.0000000000000000   F   F   F
  0.2500000000000000  0.7500000000000000  0.0000000000000000   F   F   F
  0.7500000000000000  0.2500000000000000  0.0000000000000000   F   F   F
  0.7500000000000000  0.7500000000000000  0.0000000000000000   F   F   F
  0.9999996027870424  0.2500013931153617  0.0383340079999996   F   F   F
  0.0000007215163222  0.7499986370538707  0.0383340879999992   F   F   F
  0.5000004288155253  0.2499981373459335  0.0383340520000033   F   F   F
  0.4999992691627000  0.7500019172803718  0.0383339309999968   F   F   F
  0.2500014322658402  0.9999995100730814  0.0383339850000013   F   F   F
  0.2499983318165064  0.5000005007356805  0.0383338540000011   F   F   F
  0.7499985836093472  0.0000005983012059  0.0383339289999967   F   F   F
  0.7500016697809215  0.4999993828667613  0.0383338270000024   F   F   F
  0.9952927999867091  0.0063959165121890  0.0781441416800377   T   T   T
 -0.0038384033266027  0.5057604473333769  0.0759825232233094   T   T   T
  0.4943479845563500  0.9985105400735063  0.0782680944952567   T   T   T
  0.5028710130043925  0.4973811847393909  0.0806237430780264   T   T   T
  0.2412050234215869  0.2553257637112792  0.0801878880201359   T   T   T
  0.2497463616787673  0.7484195556796539  0.0772211524549454   T   T   T
  0.7404254163339771  0.2486752134249312  0.0795228731074427   T   T   T
  0.7528295155472313  0.7465806858062292  0.0785869616671939   T   T   T
  0.2490884945962664 -0.0002168117988576  1.0008548905033270   T   T   T
  0.2494155500474639  0.4970696630668986  0.9983178229926291   T   T   T
  0.7526095409423560  0.0022890038765467  0.9993501131822248   T   T   T
  0.7505898860347779  0.4969129455458144  0.9976839023404861   T   T   T
  0.4954433320770019  0.2378399131046161  0.9814402225301931   T   T   T
  0.5083064027440980  0.7684927763074584  0.9827274314365927   T   T   T
  0.0130812680681499  0.2271200495733103  0.9793722181415732   T   T   T
  0.0041243367865606  0.7509148557783411  0.9847301731501852   T   T   T
  0.2495060463491393  0.0131186015315346  0.0824962191194075   T   T   T
  0.2396432259521233  0.5106244982230690  0.0792138047495418   T   T   T
  0.7485845090397301 -0.0052045481535937  0.0853224199386844   T   T   T
  0.5675048039180000  0.3180645609281352  0.1015811061383596   T   T   T
  0.5171081540186652  0.7220871023456217  0.0919685035841766   T   T   T
 -0.0432467839849389  0.2905428524968618  0.0955988741532780   T   T   T
 -0.1043866608884909  0.6315432869466484  0.1006419029482071   T   T   T
  0.9866308452437751 -0.0573270049013908  0.1948808815418273   T   T   T
  0.9598510803330360  0.3044375895339102  0.1268323977781431   T   T   T
  0.3279498957336323 -0.0950176833963106  0.1391423123039867   T   T   T
  0.9302731516297544  0.2086727829068522  0.1568014385814657   T   T   T
  0.4853693124011157  0.0481249955175355  0.1318470125412088   T   T   T
  0.4707599823580896  0.0354085071655805  0.1793706395110903   T   T   T
  0.6586535758024097  0.0566343243758148  0.1961000720133877   T   T   T
  1.2765524777446784  0.0280554444410341  0.4249759325111509   T   T   T
  0.1908319232898242  0.4069537807762444  0.1618343313954298   T   T   T
  0.5384786750149801  0.1702400442905803  0.2655007328365217   T   T   T
  0.2301424297313248  0.2095168274445134  0.2710030530470141   T   T   T
  0.0398980789784924  0.3502300989934114  0.2400446986189225   T   T   T
  0.9530507992376137  0.1580906919086249  0.2031372790541872   T   T   T
  0.4575880434737791  0.1039264589162875  0.2356037235358254   T   T   T
  0.1827060610637390  0.3714205537976267  0.2919830947650306   T   T   T
  0.1405541715423420  0.1058166755121378  0.3184176440623924   T   T   T
  0.7683397123510866  0.2379560684509866  0.3149615298535543   T   T   T
  0.3719472211883800  0.4219578624508464  0.3564787400961666   T   T   T
 -0.1222962778891489  0.5008872965927268  0.3539212354022975   T   T   T
  0.8609875437151139  0.1770268102414284  0.2873744995129340   T   T   T
  0.4951111719901521  0.4164306119764433  0.3101076536911406   T   T   T
  0.7079883227779359  0.4464209772104187  0.4307744765441896   T   T   T
  0.2803849169459338  0.2335175268661278  0.4130923851551730   T   T   T
  0.0249827467803445  0.0564981218960895  0.3997727363659743   T   T   T
  0.4654142364116458  0.4708119290223804  0.3858032591643120   T   T   T
  0.5333385074661291  0.1393855733230561  0.3748494764703684   T   T   T
  0.8112062369029700  0.5403499979552757  0.4056735452144540   T   T   T
  1.0244579616204617  0.0023273788732734  0.3675703967384923   T   T   T
  0.7248348898472278  0.0203580475208690  0.3793700220358471   T   T   T
  0.1462986486315968  0.6844137025073470  0.1372994419470906   T   T   T
  0.2306905660573688  0.6929392518179148  0.1928090842300472   T   T   T
  0.0036815123634220  0.7859290004726319  0.1201509800469282   T   T   T
  0.8032570839211072  0.7203827728281185  0.2106579683059671   T   T   T
  0.3911954059792254  0.6739588565779114  0.2605261396760907   T   T   T
  0.7049275723228540  0.5957122504041247  0.2693563211873769   T   T   T
  0.6247143419937726  0.5494009037146041  0.2398030421848458   T   T   T
  0.3364570223479005  0.8887127434690010  0.2603852921160326   T   T   T
  0.0266562140111428  0.4800254628736697  0.2132721389677990   T   T   T
  0.0434163240127733  0.7011511410530339  0.2833357191659367   T   T   T
  0.3390509771070333  0.3829163920097323  0.1868408038073155   T   T   T
  0.2029219152074541  0.7466077619024275  0.2249299505998587   T   T   T
  0.6001594020343007  0.7848629782769206  0.2049250913346326   T   T   T
  0.4162612309688911  0.6109199248973237  0.3179137258041926   T   T   T
  0.5440308308276975  0.9149334066087905  0.3435981254249968   T   T   T
  0.5886286436227594  0.9153436059602728  0.3112991010220768   T   T   T
 -0.0462894149773037  0.8316471142973226  0.3052592849840615   T   T   T
  0.2732018284211922  0.9399543013075771  0.3268469348129946   T   T   T
  0.8333268003451955  0.5593596008232663  0.3229319067446689   T   T   T
  0.1407143864004046  0.4946593337067098  0.3848204428038656   T   T   T
  1.0475655771827785  0.6933771662180748  0.3879025683898207   T   T   T
  0.4660683659309580  0.7270845004832676  0.4208656298135093   T   T   T
  0.4486962995606564  0.8694954168685335  0.3966857395030760   T   T   T
  0.8947510842941632  0.0467513464400286  0.1937683607945827   T   T   T
  0.4558539456662857 -0.0551690134610637  0.1450021667143079   T   T   T
  0.9673440744184258  0.3276146710281773  0.1477588803890458   T   T   T
  0.5195271748212054  0.0488696679569617  0.1990244857672804   T   T   T
  0.4271474617454272  0.1181497715602583  0.2559933174174647   T   T   T
  0.1222904577997269  0.2722212371817825  0.2806117438274917   T   T   T
  0.0210474638301441  0.3482931991622807  0.2195334749337929   T   T   T
  0.3676873161342857  0.3924799920578492  0.3769556718912244   T   T   T
  0.7454709718618683  0.1565574775826548  0.2983761289864012   T   T   T
  0.7990439410857251  0.4667592593280117  0.3374978413166678   T   T   T
  0.3797789468658400  0.4765471034376826  0.3168599151391799   T   T   T
  0.6885225056891754  0.5383203005326636  0.4158093040834382   T   T   T
  0.2067628665081488  0.1487560486792900  0.4250099685649978   T   T   T
  0.9518644294356757 -0.0128624230592054  0.3852249660897455   T   T   T
  0.2937158235835109  0.4710848175271413  0.1726068284395826   T   T   T
  0.1381987657619017  0.7434196622231110  0.2062065932022435   T   T   T
  0.0809608546558287  0.8061666491480592  0.1376432468201059   T   T   T
  0.6029634368224589  0.5254332483780911  0.2601605196618720   T   T   T
  0.2820347285634175  0.7605659819830964  0.2588077431580579   T   T   T
  0.6768328564040992  0.6699853113805202  0.2076932368945163   T   T   T
 -0.0748978112608834  0.7199477455168090  0.2937611184878936   T   T   T
  0.1471110362749874  0.9951251735991191  0.3307120576149622   T   T   T
  0.5050148714016008  0.8565688597691424  0.3252027394541264   T   T   T
  0.3708022113772923  0.7970261368927097  0.4102714012356010   T   T   T
  1.0174856531141241  0.5592229090154557  0.3860602913849039   T   T   T
  0.5861970187003576  1.0117881147151715  0.3749621359347127   T   T   T
  0.6915400831236627  0.5919372357479076  0.1468715179344647   T   T   T
 
  0.00000000E+00  0.00000000E+00  0.00000000E+00
  0.00000000E+00  0.00000000E+00  0.00000000E+00
  0.00000000E+00  0.00000000E+00  0.00000000E+00
  0.00000000E+00  0.00000000E+00  0.00000000E+00
  0.00000000E+00  0.00000000E+00  0.00000000E+00
  0.00000000E+00  0.00000000E+00  0.00000000E+00
  0.00000000E+00  0.00000000E+00  0.00000000E+00
  0.00000000E+00  0.00000000E+00  0.00000000E+00
  0.00000000E+00  0.00000000E+00  0.00000000E+00
  0.00000000E+00  0.00000000E+00  0.00000000E+00
  0.00000000E+00  0.00000000E+00  0.00000000E+00
  0.00000000E+00  0.00000000E+00  0.00000000E+00
  0.00000000E+00  0.00000000E+00  0.00000000E+00
  0.00000000E+00  0.00000000E+00  0.00000000E+00
  0.00000000E+00  0.00000000E+00  0.00000000E+00
  0.00000000E+00  0.00000000E+00  0.00000000E+00
  0.46078356E-03  0.45322914E-03  0.69924264E-03
  0.70177509E-03  0.31634819E-03  0.12078846E-02
  0.22134911E-03 -0.15850343E-02  0.31241787E-02
 -0.10305790E-02 -0.16071880E-02 -0.12164743E-02
 -0.22909399E-02  0.46192586E-03  0.17131571E-02
  0.15167562E-02  0.39907058E-03  0.10710145E-02
  0.11966608E-02 -0.47168852E-05 -0.10317317E-02
 -0.70222016E-03 -0.67807260E-03 -0.98534870E-03
  0.24052037E-03  0.69573692E-03  0.62784360E-02
 -0.14693573E-02  0.21142080E-02 -0.46848397E-03
  0.27982355E-04  0.17515793E-02  0.37085539E-02
  0.32915411E-02  0.20744330E-02  0.88685028E-02
 -0.38342619E-02  0.50652586E-02  0.11507844E-02
 -0.56641569E-02 -0.40384036E-02  0.56412111E-02
 -0.56388573E-03  0.17631837E-02  0.63448796E-03
  0.70000966E-02  0.32156216E-02 -0.45460689E-02
 -0.26187035E-02 -0.15124796E-01  0.95502623E-02
  0.56675223E-03  0.43057925E-02 -0.24569404E-02
  0.16348817E-02  0.34420412E-02  0.35057342E-02
 -0.22444600E-01 -0.62618845E-02 -0.18140490E-01
  0.12031240E-01 -0.57161447E-02  0.40344681E-03
  0.36879097E-03  0.15000011E-02  0.30422781E-02
  0.81878603E-02 -0.36443279E-02 -0.11999708E-01
 -0.31102382E-03  0.23592399E-02  0.40122815E-02
  0.36540479E-02 -0.10764453E-02  0.13324222E-04
  0.24486508E-02  0.21811835E-02  0.17181115E-02
 -0.63684639E-02 -0.22419364E-02 -0.20670243E-02
  0.23382443E-02  0.19064924E-02  0.23548670E-02
 -0.34303399E-02 -0.48520954E-02 -0.41483346E-03
  0.89520665E-03  0.36382299E-02 -0.10616543E-01
  0.54235979E-05  0.14694175E-02  0.13282807E-02
 -0.96862021E-03  0.97618556E-02 -0.89068184E-02
 -0.38592634E-02  0.45283441E-02 -0.31576161E-02
  0.41237713E-02 -0.38291314E-02  0.24796966E-02
 -0.62157811E-03 -0.86459170E-02  0.18392579E-02
 -0.42103238E-02  0.22143204E-02  0.36298016E-02
 -0.10699136E-02 -0.15525845E-04 -0.57883076E-03
  0.18173243E-02 -0.11436439E-02  0.34499932E-03
 -0.67335901E-02 -0.13397795E-02  0.29173720E-03
  0.50887644E-02  0.15749342E-02 -0.33532056E-02
  0.24675014E-02  0.22609507E-02 -0.76516272E-03
 -0.76332729E-02  0.30809053E-02  0.28882030E-02
  0.38852695E-02 -0.18627540E-02 -0.33682311E-02
  0.70537784E-02  0.24251633E-02  0.95710188E-02
 -0.11374881E-01 -0.39339459E-02 -0.83418052E-02
  0.13638368E-02 -0.34123499E-03 -0.25735766E-02
  0.13900602E-02  0.27961458E-02 -0.49649330E-02
  0.26014546E-02  0.30144994E-02 -0.61633483E-03
 -0.46814633E-02  0.10881911E-02 -0.51520863E-02
 -0.26412753E-02 -0.25895533E-02 -0.35462492E-02
 -0.16391667E-02 -0.21289408E-04 -0.28566498E-02
 -0.30700579E-02  0.39094324E-02 -0.39252772E-02
 -0.72130061E-02  0.87083106E-03  0.65646989E-02
 -0.66243774E-02 -0.37344474E-02  0.25713856E-02
  0.12609400E-02  0.10855587E-01  0.55365946E-02
 -0.86124649E-03 -0.26432107E-02 -0.52152761E-03
  0.16727107E-02 -0.41306062E-02  0.19029918E-02
  0.16176252E-03  0.67436790E-03  0.69071143E-03
  0.15409106E-02 -0.39581118E-02  0.18841492E-02
 -0.55127757E-03 -0.38242255E-02 -0.63353576E-03
  0.10891675E-01  0.13330160E-02  0.68899014E-02
  0.16738568E-02 -0.60531708E-02  0.68036682E-03
 -0.54056248E-03 -0.12506612E-01 -0.67448809E-02
  0.11079518E-03 -0.78509895E-02  0.39942140E-02
 -0.24497216E-02 -0.24628496E-02  0.20845923E-03
 -0.43527925E-02 -0.80483992E-03  0.20641027E-02
 -0.43311182E-03  0.41817991E-02 -0.10542158E-02
 -0.22766849E-02  0.42019968E-02 -0.13189985E-02
  0.33940311E-03  0.19605926E-02 -0.63936092E-02
  0.83687496E-03  0.33914723E-02 -0.15008974E-02
 -0.34176481E-02  0.32398132E-02  0.15428562E-02
 -0.10898306E-02  0.44860876E-02 -0.70391080E-02
 -0.56037628E-02  0.21897505E-02  0.11680157E-02
  0.60973340E-02 -0.27189583E-02 -0.85452789E-03
  0.51768467E-03 -0.37907791E-02 -0.11361589E-02
  0.11223527E-02  0.28589676E-02 -0.23952739E-02
  0.16130171E-02  0.33727831E-02  0.39332574E-02
 -0.24737576E-02 -0.16085788E-02  0.12261814E-02
  0.22256315E-02  0.64347078E-04 -0.27557898E-02
 -0.23287453E-02 -0.25736971E-02 -0.19252080E-03
  0.37663302E-02 -0.32986703E-02  0.15587275E-02
 -0.47500843E-02  0.48051895E-03  0.25800757E-02
  0.35743879E-02  0.16252273E-02 -0.64082296E-03
  0.39141877E-02  0.11690994E-02 -0.25780025E-02
 -0.25143541E-02  0.75283827E-03 -0.39849877E-03
  0.18679894E-02 -0.23796580E-02  0.26409596E-02
 -0.37285859E-02  0.11987025E-02 -0.49863320E-02
  0.10785205E-03  0.17485380E-02 -0.12465452E-02
 -0.12161192E-02  0.14079305E-02 -0.22178639E-02
  0.52303224E-02 -0.62204785E-02 -0.41699818E-02
 -0.20626758E-02  0.17163960E-02  0.49885573E-02
  0.38824975E-02  0.64008538E-02  0.38490674E-02
  0.24194861E-02 -0.35722931E-02  0.21135524E-02
  0.11993057E-02 -0.45911505E-02  0.10554438E-03
 -0.15582912E-02 -0.16090155E-02  0.20620514E-02
  0.10894269E-02 -0.11646309E-02 -0.20492912E-02
  0.16353298E-03  0.36586175E-03  0.19795858E-02
  0.12443178E-02  0.10355738E-02 -0.27461768E-03
  0.38922952E-02 -0.20867080E-02  0.25921977E-02
 -0.22852908E-02  0.16656494E-02 -0.24444272E-02
 -0.31702922E-02  0.16709117E-02 -0.31333733E-02
 -0.19686073E-02 -0.31811000E-02 -0.26180147E-02
 
           1
   1.00000000000000     
  0.43237809E+02 -0.11186818E-02 -0.14804472E-02  0.43239109E+02
  0.00000000E+00  0.00000000E+00  0.00000000E+00
  0.00000000E+00  0.50000000E+00  0.00000000E+00
  0.50000000E+00  0.00000000E+00  0.00000000E+00
  0.50000000E+00  0.50000000E+00  0.00000000E+00
  0.25000000E+00  0.25000000E+00  0.00000000E+00
  0.25000000E+00  0.75000000E+00  0.00000000E+00
  0.75000000E+00  0.25000000E+00  0.00000000E+00
  0.75000000E+00  0.75000000E+00  0.00000000E+00
  0.99999960E+00  0.25000139E+00  0.38334008E-01
  0.72151632E-06  0.74999864E+00  0.38334088E-01
  0.50000043E+00  0.24999814E+00  0.38334052E-01
  0.49999927E+00  0.75000192E+00  0.38333931E-01
  0.25000143E+00  0.99999951E+00  0.38333985E-01
  0.24999833E+00  0.50000050E+00  0.38333854E-01
  0.74999858E+00  0.59830121E-06  0.38333929E-01
  0.75000167E+00  0.49999938E+00  0.38333827E-01
  0.99535772E+00  0.64597706E-02  0.78158919E-01
  0.99626047E+00  0.50580502E+00  0.76008050E-01
  0.49437917E+00  0.99828723E+00  0.78334120E-01
  0.50272582E+00  0.49715475E+00  0.80598035E-01
  0.24088226E+00  0.25539084E+00  0.80224093E-01
  0.24996005E+00  0.74847578E+00  0.77243787E-01
  0.74059401E+00  0.24867455E+00  0.79501069E-01
  0.75273058E+00  0.74648515E+00  0.78566138E-01
  0.24912238E+00  0.99988121E+00  0.98757619E-03
  0.24920854E+00  0.49736753E+00  0.99830792E+00
  0.75261348E+00  0.25357785E-02  0.99942849E+00
  0.75105362E+00  0.49720521E+00  0.99787133E+00
  0.49490314E+00  0.23855354E+00  0.98146454E+00
  0.50750840E+00  0.76792382E+00  0.98284665E+00
  0.13001824E-01  0.22736846E+00  0.97938563E+00
  0.51105576E-02  0.75136789E+00  0.98463410E+00
  0.24913711E+00  0.10987716E-01  0.82698050E-01
  0.23972307E+00  0.51123113E+00  0.79161881E-01
  0.74881484E+00  0.99528039E+00  0.85396509E-01
  0.56434266E+00  0.31718234E+00  0.10119773E+00
  0.51880320E+00  0.72128177E+00  0.91977030E-01
  0.95680517E+00  0.29075418E+00  0.95663168E-01
  0.89676690E+00  0.63102985E+00  0.10038831E+00
  0.98658703E+00  0.94300538E+00  0.19496568E+00
  0.96036589E+00  0.30428593E+00  0.12683268E+00
  0.32829488E+00  0.90528962E+00  0.13917862E+00
  0.92937592E+00  0.20835692E+00  0.15675776E+00
  0.48569874E+00  0.48393595E-01  0.13189678E+00
  0.47027669E+00  0.34724910E-01  0.17936187E+00
  0.65877970E+00  0.57146903E-01  0.19587571E+00
  0.27655324E+00  0.28262466E-01  0.42500400E+00
  0.19069546E+00  0.40832910E+00  0.16164610E+00
  0.53793496E+00  0.17087803E+00  0.26543400E+00
  0.23072341E+00  0.20897735E+00  0.27105546E+00
  0.39810507E-01  0.34901200E+00  0.24008357E+00
  0.95245762E+00  0.15840266E+00  0.20321399E+00
  0.45743731E+00  0.10392427E+00  0.23559149E+00
  0.18296210E+00  0.37125943E+00  0.29199039E+00
  0.13960550E+00  0.10562792E+00  0.31842381E+00
  0.76905665E+00  0.23817796E+00  0.31489066E+00
  0.37229486E+00  0.42227640E+00  0.35646257E+00
  0.87662830E+00  0.50132136E+00  0.35398227E+00
  0.86153493E+00  0.17676437E+00  0.28730332E+00
  0.49610496E+00  0.41677229E+00  0.31030992E+00
  0.70638575E+00  0.44586674E+00  0.43059818E+00
  0.28057706E+00  0.23346945E+00  0.41303800E+00
  0.25178588E-01  0.56892062E-01  0.39966781E+00
  0.46578075E+00  0.47123663E+00  0.38579023E+00
  0.53267895E+00  0.13953889E+00  0.37474059E+00
  0.81083412E+00  0.53998516E+00  0.40559860E+00
  0.24227025E-01  0.23243795E-02  0.36751003E+00
  0.72440236E+00  0.20908835E-01  0.37928707E+00
  0.14528243E+00  0.68453639E+00  0.13743818E+00
  0.22975728E+00  0.69241312E+00  0.19286343E+00
  0.38591621E-02  0.78745841E+00  0.12026799E+00
  0.80313575E+00  0.72001038E+00  0.21064695E+00
  0.39143107E+00  0.67337691E+00  0.26056636E+00
  0.70495036E+00  0.59580726E+00  0.26937092E+00
  0.62493144E+00  0.54884326E+00  0.23984286E+00
  0.33637935E+00  0.88817396E+00  0.26037190E+00
  0.28190707E-01  0.48021327E+00  0.21341775E+00
  0.43652148E-01  0.70029833E+00  0.28335010E+00
  0.33897482E+00  0.38115437E+00  0.18669826E+00
  0.20293752E+00  0.74550166E+00  0.22501436E+00
  0.59981427E+00  0.78451600E+00  0.20492950E+00
  0.41564798E+00  0.61080653E+00  0.31795735E+00
  0.54396981E+00  0.91552257E+00  0.34357585E+00
  0.58830789E+00  0.91593561E+00  0.31127123E+00
  0.95375840E+00  0.83192334E+00  0.30512417E+00
  0.27331973E+00  0.94043212E+00  0.32681522E+00
  0.83284530E+00  0.55981605E+00  0.32296451E+00
  0.14056084E+00  0.49529136E+00  0.38467168E+00
  0.46776081E-01  0.69368567E+00  0.38792725E+00
  0.46692740E+00  0.72670143E+00  0.42084757E+00
  0.44876923E+00  0.86896135E+00  0.39666173E+00
  0.89490921E+00  0.47154138E-01  0.19371774E+00
  0.45608120E+00  0.94530617E+00  0.14508529E+00
  0.96699555E+00  0.32738804E+00  0.14778479E+00
  0.51984074E+00  0.48878734E-01  0.19896625E+00
  0.42681937E+00  0.11778717E+00  0.25598925E+00
  0.12282108E+00  0.27175650E+00  0.28064469E+00
  0.20378240E-01  0.34836090E+00  0.21958800E+00
  0.36819090E+00  0.39270897E+00  0.37694213E+00
  0.74602243E+00  0.15672219E+00  0.29832165E+00
  0.79868970E+00  0.46686532E+00  0.33748942E+00
  0.38004212E+00  0.47621184E+00  0.31691573E+00
  0.68799720E+00  0.53848918E+00  0.41570393E+00
  0.20677806E+00  0.14900239E+00  0.42498362E+00
  0.95169309E+00  0.98733594E+00  0.38517809E+00
  0.29445271E+00  0.47020843E+00  0.17251870E+00
  0.13790816E+00  0.74366148E+00  0.20631202E+00
  0.81507847E-01  0.80706845E+00  0.13772459E+00
  0.60330431E+00  0.52492996E+00  0.26020519E+00
  0.28220369E+00  0.75991915E+00  0.25880997E+00
  0.67661331E+00  0.66975862E+00  0.20773682E+00
  0.92525567E+00  0.71978366E+00  0.29371781E+00
  0.14713408E+00  0.99517672E+00  0.33075389E+00
  0.50519018E+00  0.85671476E+00  0.32519694E+00
  0.37135058E+00  0.79673215E+00  0.41032618E+00
  0.17163686E-01  0.55945758E+00  0.38600863E+00
  0.58575037E+00  0.12023524E-01  0.37489592E+00
  0.69126273E+00  0.59148906E+00  0.14681619E+00
  0.00000000E+00  0.00000000E+00  0.00000000E+00
  0.00000000E+00  0.00000000E+00  0.00000000E+00
  0.00000000E+00  0.00000000E+00  0.00000000E+00
  0.00000000E+00  0.00000000E+00  0.00000000E+00
  0.00000000E+00  0.00000000E+00  0.00000000E+00
  0.00000000E+00  0.00000000E+00  0.00000000E+00
  0.00000000E+00  0.00000000E+00  0.00000000E+00
  0.00000000E+00  0.00000000E+00  0.00000000E+00
  0.00000000E+00  0.00000000E+00  0.00000000E+00
  0.00000000E+00  0.00000000E+00  0.00000000E+00
  0.00000000E+00  0.00000000E+00  0.00000000E+00
  0.00000000E+00  0.00000000E+00  0.00000000E+00
  0.00000000E+00  0.00000000E+00  0.00000000E+00
  0.00000000E+00  0.00000000E+00  0.00000000E+00
  0.00000000E+00  0.00000000E+00  0.00000000E+00
  0.00000000E+00  0.00000000E+00  0.00000000E+00
  0.00000000E+00  0.00000000E+00  0.00000000E+00
  0.00000000E+00  0.00000000E+00  0.00000000E+00
  0.00000000E+00  0.00000000E+00  0.00000000E+00
  0.00000000E+00  0.00000000E+00  0.00000000E+00
  0.00000000E+00  0.00000000E+00  0.00000000E+00
  0.00000000E+00  0.00000000E+00  0.00000000E+00
  0.00000000E+00  0.00000000E+00  0.00000000E+00
  0.00000000E+00  0.00000000E+00  0.00000000E+00
  0.00000000E+00  0.00000000E+00  0.00000000E+00
  0.00000000E+00  0.00000000E+00  0.00000000E+00
  0.00000000E+00  0.00000000E+00  0.00000000E+00
  0.00000000E+00  0.00000000E+00  0.00000000E+00
  0.00000000E+00  0.00000000E+00  0.00000000E+00
  0.00000000E+00  0.00000000E+00  0.00000000E+00
  0.00000000E+00  0.00000000E+00  0.00000000E+00
  0.00000000E+00  0.00000000E+00  0.00000000E+00
  0.00000000E+00  0.00000000E+00  0.00000000E+00
  0.00000000E+00  0.00000000E+00  0.00000000E+00
  0.00000000E+00  0.00000000E+00  0.00000000E+00
  0.00000000E+00  0.00000000E+00  0.00000000E+00
  0.00000000E+00  0.00000000E+00  0.00000000E+00
  0.00000000E+00  0.00000000E+00  0.00000000E+00
  0.00000000E+00  0.00000000E+00  0.00000000E+00
  0.00000000E+00  0.00000000E+00  0.00000000E+00
  0.00000000E+00  0.00000000E+00  0.00000000E+00
  0.00000000E+00  0.00000000E+00  0.00000000E+00
  0.00000000E+00  0.00000000E+00  0.00000000E+00
  0.00000000E+00  0.00000000E+00  0.00000000E+00
  0.00000000E+00  0.00000000E+00  0.00000000E+00
  0.00000000E+00  0.00000000E+00  0.00000000E+00
  0.00000000E+00  0.00000000E+00  0.00000000E+00
  0.00000000E+00  0.00000000E+00  0.00000000E+00
  0.00000000E+00  0.00000000E+00  0.00000000E+00
  0.00000000E+00  0.00000000E+00  0.00000000E+00
  0.00000000E+00  0.00000000E+00  0.00000000E+00
  0.00000000E+00  0.00000000E+00  0.00000000E+00
  0.00000000E+00  0.00000000E+00  0.00000000E+00
  0.00000000E+00  0.00000000E+00  0.00000000E+00
  0.00000000E+00  0.00000000E+00  0.00000000E+00
  0.00000000E+00  0.00000000E+00  0.00000000E+00
  0.00000000E+00  0.00000000E+00  0.00000000E+00
  0.00000000E+00  0.00000000E+00  0.00000000E+00
  0.00000000E+00  0.00000000E+00  0.00000000E+00
  0.00000000E+00  0.00000000E+00  0.00000000E+00
  0.00000000E+00  0.00000000E+00  0.00000000E+00
  0.00000000E+00  0.00000000E+00  0.00000000E+00
  0.00000000E+00  0.00000000E+00  0.00000000E+00
  0.00000000E+00  0.00000000E+00  0.00000000E+00
  0.00000000E+00  0.00000000E+00  0.00000000E+00
  0.00000000E+00  0.00000000E+00  0.00000000E+00
  0.00000000E+00  0.00000000E+00  0.00000000E+00
  0.00000000E+00  0.00000000E+00  0.00000000E+00
  0.00000000E+00  0.00000000E+00  0.00000000E+00
  0.00000000E+00  0.00000000E+00  0.00000000E+00
  0.00000000E+00  0.00000000E+00  0.00000000E+00
  0.00000000E+00  0.00000000E+00  0.00000000E+00
  0.00000000E+00  0.00000000E+00  0.00000000E+00
  0.00000000E+00  0.00000000E+00  0.00000000E+00
  0.00000000E+00  0.00000000E+00  0.00000000E+00
  0.00000000E+00  0.00000000E+00  0.00000000E+00
  0.00000000E+00  0.00000000E+00  0.00000000E+00
  0.00000000E+00  0.00000000E+00  0.00000000E+00
  0.00000000E+00  0.00000000E+00  0.00000000E+00
  0.00000000E+00  0.00000000E+00  0.00000000E+00
  0.00000000E+00  0.00000000E+00  0.00000000E+00
  0.00000000E+00  0.00000000E+00  0.00000000E+00
  0.00000000E+00  0.00000000E+00  0.00000000E+00
  0.00000000E+00  0.00000000E+00  0.00000000E+00
  0.00000000E+00  0.00000000E+00  0.00000000E+00
  0.00000000E+00  0.00000000E+00  0.00000000E+00
  0.00000000E+00  0.00000000E+00  0.00000000E+00
  0.00000000E+00  0.00000000E+00  0.00000000E+00
  0.00000000E+00  0.00000000E+00  0.00000000E+00
  0.00000000E+00  0.00000000E+00  0.00000000E+00
  0.00000000E+00  0.00000000E+00  0.00000000E+00
  0.00000000E+00  0.00000000E+00  0.00000000E+00
  0.00000000E+00  0.00000000E+00  0.00000000E+00
  0.00000000E+00  0.00000000E+00  0.00000000E+00
  0.00000000E+00  0.00000000E+00  0.00000000E+00
  0.00000000E+00  0.00000000E+00  0.00000000E+00
  0.00000000E+00  0.00000000E+00  0.00000000E+00
  0.00000000E+00  0.00000000E+00  0.00000000E+00
  0.00000000E+00  0.00000000E+00  0.00000000E+00
  0.00000000E+00  0.00000000E+00  0.00000000E+00
  0.00000000E+00  0.00000000E+00  0.00000000E+00
  0.00000000E+00  0.00000000E+00  0.00000000E+00
  0.00000000E+00  0.00000000E+00  0.00000000E+00
  0.00000000E+00  0.00000000E+00  0.00000000E+00
  0.00000000E+00  0.00000000E+00  0.00000000E+00
  0.00000000E+00  0.00000000E+00  0.00000000E+00
  0.00000000E+00  0.00000000E+00  0.00000000E+00
  0.00000000E+00  0.00000000E+00  0.00000000E+00
  0.00000000E+00  0.00000000E+00  0.00000000E+00
  0.00000000E+00  0.00000000E+00  0.00000000E+00
  0.00000000E+00  0.00000000E+00  0.00000000E+00
  0.00000000E+00  0.00000000E+00  0.00000000E+00
  0.00000000E+00  0.00000000E+00  0.00000000E+00
  0.00000000E+00  0.00000000E+00  0.00000000E+00
  0.00000000E+00  0.00000000E+00  0.00000000E+00
  0.00000000E+00  0.00000000E+00  0.00000000E+00
  0.00000000E+00  0.00000000E+00  0.00000000E+00
  0.00000000E+00  0.00000000E+00  0.00000000E+00
  0.00000000E+00  0.00000000E+00  0.00000000E+00
  0.00000000E+00  0.00000000E+00  0.00000000E+00
  0.00000000E+00  0.00000000E+00  0.00000000E+00
  0.00000000E+00  0.00000000E+00  0.00000000E+00
  0.00000000E+00  0.00000000E+00  0.00000000E+00
  0.00000000E+00  0.00000000E+00  0.00000000E+00
  0.00000000E+00  0.00000000E+00  0.00000000E+00
  0.00000000E+00  0.00000000E+00  0.00000000E+00
  0.00000000E+00  0.00000000E+00  0.00000000E+00
  0.00000000E+00  0.00000000E+00  0.00000000E+00
  0.00000000E+00  0.00000000E+00  0.00000000E+00
  0.00000000E+00  0.00000000E+00  0.00000000E+00
  0.00000000E+00  0.00000000E+00  0.00000000E+00
  0.00000000E+00  0.00000000E+00  0.00000000E+00
  0.00000000E+00  0.00000000E+00  0.00000000E+00
  0.00000000E+00  0.00000000E+00  0.00000000E+00
  0.00000000E+00  0.00000000E+00  0.00000000E+00
  0.00000000E+00  0.00000000E+00  0.00000000E+00
  0.00000000E+00  0.00000000E+00  0.00000000E+00
  0.00000000E+00  0.00000000E+00  0.00000000E+00
  0.00000000E+00  0.00000000E+00  0.00000000E+00
  0.00000000E+00  0.00000000E+00  0.00000000E+00
  0.00000000E+00  0.00000000E+00  0.00000000E+00
  0.00000000E+00  0.00000000E+00  0.00000000E+00
  0.00000000E+00  0.00000000E+00  0.00000000E+00
  0.00000000E+00  0.00000000E+00  0.00000000E+00
  0.00000000E+00  0.00000000E+00  0.00000000E+00
  0.00000000E+00  0.00000000E+00  0.00000000E+00
  0.00000000E+00  0.00000000E+00  0.00000000E+00
  0.00000000E+00  0.00000000E+00  0.00000000E+00
  0.00000000E+00  0.00000000E+00  0.00000000E+00
  0.00000000E+00  0.00000000E+00  0.00000000E+00
  0.00000000E+00  0.00000000E+00  0.00000000E+00
  0.00000000E+00  0.00000000E+00  0.00000000E+00
  0.00000000E+00  0.00000000E+00  0.00000000E+00
  0.00000000E+00  0.00000000E+00  0.00000000E+00
  0.00000000E+00  0.00000000E+00  0.00000000E+00
  0.00000000E+00  0.00000000E+00  0.00000000E+00
  0.00000000E+00  0.00000000E+00  0.00000000E+00
  0.00000000E+00  0.00000000E+00  0.00000000E+00
  0.00000000E+00  0.00000000E+00  0.00000000E+00
  0.00000000E+00  0.00000000E+00  0.00000000E+00
  0.00000000E+00  0.00000000E+00  0.00000000E+00
  0.00000000E+00  0.00000000E+00  0.00000000E+00
  0.00000000E+00  0.00000000E+00  0.00000000E+00
  0.00000000E+00  0.00000000E+00  0.00000000E+00
  0.00000000E+00  0.00000000E+00  0.00000000E+00
  0.00000000E+00  0.00000000E+00  0.00000000E+00
  0.00000000E+00  0.00000000E+00  0.00000000E+00
  0.00000000E+00  0.00000000E+00  0.00000000E+00
  0.00000000E+00  0.00000000E+00  0.00000000E+00
  0.00000000E+00  0.00000000E+00  0.00000000E+00
  0.00000000E+00  0.00000000E+00  0.00000000E+00
  0.00000000E+00  0.00000000E+00  0.00000000E+00
  0.00000000E+00  0.00000000E+00  0.00000000E+00
  0.00000000E+00  0.00000000E+00  0.00000000E+00
  0.00000000E+00  0.00000000E+00  0.00000000E+00
  0.00000000E+00  0.00000000E+00  0.00000000E+00
  0.00000000E+00  0.00000000E+00  0.00000000E+00
  0.00000000E+00  0.00000000E+00  0.00000000E+00
  0.00000000E+00  0.00000000E+00  0.00000000E+00
  0.00000000E+00  0.00000000E+00  0.00000000E+00
  0.00000000E+00  0.00000000E+00  0.00000000E+00
  0.00000000E+00  0.00000000E+00  0.00000000E+00
  0.00000000E+00  0.00000000E+00  0.00000000E+00
  0.00000000E+00  0.00000000E+00  0.00000000E+00
  0.00000000E+00  0.00000000E+00  0.00000000E+00
  0.00000000E+00  0.00000000E+00  0.00000000E+00
  0.00000000E+00  0.00000000E+00  0.00000000E+00
  0.00000000E+00  0.00000000E+00  0.00000000E+00
  0.00000000E+00  0.00000000E+00  0.00000000E+00
  0.00000000E+00  0.00000000E+00  0.00000000E+00
  0.00000000E+00  0.00000000E+00  0.00000000E+00
  0.00000000E+00  0.00000000E+00  0.00000000E+00
  0.00000000E+00  0.00000000E+00  0.00000000E+00
  0.00000000E+00  0.00000000E+00  0.00000000E+00
  0.00000000E+00  0.00000000E+00  0.00000000E+00
  0.00000000E+00  0.00000000E+00  0.00000000E+00
  0.00000000E+00  0.00000000E+00  0.00000000E+00
  0.00000000E+00  0.00000000E+00  0.00000000E+00
  0.00000000E+00  0.00000000E+00  0.00000000E+00
  0.00000000E+00  0.00000000E+00  0.00000000E+00
  0.00000000E+00  0.00000000E+00  0.00000000E+00
  0.00000000E+00  0.00000000E+00  0.00000000E+00
  0.00000000E+00  0.00000000E+00  0.00000000E+00
  0.00000000E+00  0.00000000E+00  0.00000000E+00
  0.00000000E+00  0.00000000E+00  0.00000000E+00
  0.00000000E+00  0.00000000E+00  0.00000000E+00
  0.00000000E+00  0.00000000E+00  0.00000000E+00
  0.00000000E+00  0.00000000E+00  0.00000000E+00
  0.00000000E+00  0.00000000E+00  0.00000000E+00
  0.00000000E+00  0.00000000E+00  0.00000000E+00
  0.00000000E+00  0.00000000E+00  0.00000000E+00
  0.00000000E+00  0.00000000E+00  0.00000000E+00
  0.00000000E+00  0.00000000E+00  0.00000000E+00
  0.00000000E+00  0.00000000E+00  0.00000000E+00
  0.00000000E+00  0.00000000E+00  0.00000000E+00
  0.00000000E+00  0.00000000E+00  0.00000000E+00
  0.00000000E+00  0.00000000E+00  0.00000000E+00
  0.00000000E+00  0.00000000E+00  0.00000000E+00
  0.00000000E+00  0.00000000E+00  0.00000000E+00
  0.00000000E+00  0.00000000E+00  0.00000000E+00
  0.00000000E+00  0.00000000E+00  0.00000000E+00
  0.00000000E+00  0.00000000E+00  0.00000000E+00
  0.00000000E+00  0.00000000E+00  0.00000000E+00
  0.00000000E+00  0.00000000E+00  0.00000000E+00
  0.00000000E+00  0.00000000E+00  0.00000000E+00
  0.00000000E+00  0.00000000E+00  0.00000000E+00
  0.00000000E+00  0.00000000E+00  0.00000000E+00
  0.00000000E+00  0.00000000E+00  0.00000000E+00
  0.00000000E+00  0.00000000E+00  0.00000000E+00
  0.00000000E+00  0.00000000E+00  0.00000000E+00
  0.00000000E+00  0.00000000E+00  0.00000000E+00
  0.00000000E+00  0.00000000E+00  0.00000000E+00
  0.00000000E+00  0.00000000E+00  0.00000000E+00
  0.00000000E+00  0.00000000E+00  0.00000000E+00
  0.00000000E+00  0.00000000E+00  0.00000000E+00
  0.00000000E+00  0.00000000E+00  0.00000000E+00
