# Supplementary material for: Alkali cation-induced cathodic corrosion in Cu electrocatalysts
Source: Nat Commun. 2024 Jun 13;15:5080. doi: 10.1038/s41467-024-49492-7 (PMC11176167; doi:10.1038/s41467-024-49492-7)
Supplement: Supplementary file 3 — Source Data [file 41467_2024_49492_MOESM3_ESM.zip › Source_Data/B_eq4-CONTCAR]

Cu6                                     
   1.00000000000000     
     7.0978999138000001    0.0000000000000000    0.0000000000000000
     0.0000000000000000    7.0978918075999999    0.0000000000000000
     0.0000000000000000    0.0000000000000000   47.3181100350220021
   Cu   H    O    K 
    24    67    26     1
Selective dynamics
Direct
  0.0000000000000000  0.0000000000000000  0.0000000000000000   F   F   F
  0.0000000000000000  0.5000000000000000  0.0000000000000000   F   F   F
  0.5000000000000000  0.0000000000000000  0.0000000000000000   F   F   F
  0.5000000000000000  0.5000000000000000  0.0000000000000000   F   F   F
  0.2500000000000000  0.2500000000000000  0.0000000000000000   F   F   F
  0.2500000000000000  0.7500000000000000  0.0000000000000000   F   F   F
  0.7500000000000000  0.2500000000000000  0.0000000000000000   F   F   F
  0.7500000000000000  0.7500000000000000  0.0000000000000000   F   F   F
  0.9999996000000000  0.2500013900000000  0.0383340080000000   F   F   F
  0.0000007215163200  0.7499986400000000  0.0383340880000000   F   F   F
  0.5000004300000001  0.2499981400000000  0.0383340520000000   F   F   F
  0.4999992700000000  0.7500019200000000  0.0383339310000000   F   F   F
  0.2500014300000000  0.9999995100000000  0.0383339850000000   F   F   F
  0.2499983300000000  0.5000005000000000  0.0383338540000000   F   F   F
  0.7499985800000000  0.0000005983012100  0.0383339290000000   F   F   F
  0.7500016700000000  0.4999993800000000  0.0383338270000000   F   F   F
  0.9875737510288520  0.0042780588010868  0.0832781806266684   T   T   T
 -0.0193476041071391  0.4903498690226232  0.0812049028025152   T   T   T
  0.4897064576124854 -0.0078418889444756  0.0787112733982822   T   T   T
  0.4919806666221905  0.5257328191218140  0.0807328567183431   T   T   T
  0.2466063884910240  0.2501254230478460  0.0775743319699895   T   T   T
  0.2259297752560497  0.7498283565891436  0.0763044505219447   T   T   T
  0.7123680410224684  0.2546569438043323  0.0782370016158773   T   T   T
  0.7666907828613455  0.7352703254541444  0.0791051921240862   T   T   T
  0.2585178605104402  0.0207124686894590  1.0021051043588500   T   T   T
  0.2502702941272927  0.4979818203697587  0.9924958010920827   T   T   T
  0.7575832874268661  0.0082265562594447 -0.0017916248288856   T   T   T
  0.7689908205732726  0.5172046246277116 -0.0179805451516591   T   T   T
  0.5191901587721571  0.2390182654332387  0.9816941488071219   T   T   T
  0.4842289523110919  0.7477018527059407  0.9818281644059017   T   T   T
  1.0066335925797438  0.2237679173027401  0.9837732486654257   T   T   T
  0.9905775569998427  0.7592281535178799  0.9821375504077767   T   T   T
  0.5039672001422973  0.2472944455945704  0.0976090382089597   T   T   T
  0.2678928386752182  0.5273838779046619  0.0857226512186458   T   T   T
  0.7654353307137213  0.9772129888264798  0.0892298011868604   T   T   T
  0.8634238583570103  0.6245663923083441  0.1054103549603263   T   T   T
  0.5099940561478256  0.7715433815750592  0.0783287219886824   T   T   T
  0.0149017658315760  0.2496495937051073  0.0961205615398643   T   T   T
  0.1583790933336411  0.8951986227926155  0.1019101195075520   T   T   T
  0.2670885327226881  0.3776791460397224  0.2748569739520232   T   T   T
  0.1435118727999514  0.7611843371083487  0.1475190141819125   T   T   T
  0.3900008320892546  0.7894017346365593  0.1219963159904794   T   T   T
 -0.0231434540344928  0.6983039748578211  0.1304566247745415   T   T   T
  0.5437821195476084  0.8799341663392103  0.1408692715223325   T   T   T
  0.1477343881032832  0.6146533195419425  0.1881968740047528   T   T   T
  0.2862457862264914  0.6113272434815776  0.2133009421402585   T   T   T
  0.4724353428431680  1.0237175785870549  0.4664022655649130   T   T   T
  0.1620679642515552  0.4257582746447000  0.1300876334771215   T   T   T
  0.9847161384512139  0.3119258386280949  0.2161965916807878   T   T   T
  0.3252459382975813  0.5568826054205441  0.3783428282221741   T   T   T
  0.6236781919355193  0.2137151413001846  0.2142147537156966   T   T   T
  1.0622107366070408  0.3239003389006696  0.2853930352456307   T   T   T
  0.9124686306380602  0.5045519558810777  0.2128095276359741   T   T   T
  0.2563765112904314  0.5221888983351780  0.4096700280391909   T   T   T
  0.2552738212302003  0.8634030039276122  0.3746140256206056   T   T   T
  0.7233685979705416  0.0363604520430821  0.2858228066302056   T   T   T
  0.7840083442317030  0.9685511687652807  0.4059469265788807   T   T   T
  0.7548600701680697  0.3832653908826944  0.3160708462570773   T   T   T
  0.5749890321464622  0.0717374489004719  0.2609624773824555   T   T   T
  0.4979913478779453  0.2055240195356850  0.3078377764368264   T   T   T
  0.0338314227153398  0.2486380438715458  0.4827453638677541   T   T   T
  0.2787201337597288  1.1235017477236688  0.4698888323182997   T   T   T
  0.3108031595532236  1.0814628770405492  0.4176361286949743   T   T   T
 -0.0294035683959873  1.0248374654813026  0.4195930041128978   T   T   T
 -0.0164488487751246  0.7109098626568056  0.4433831863229796   T   T   T
  0.1249577165738977  0.3973019255814437  0.4641352392819532   T   T   T
  0.2280575673376907  0.1998443537198330  0.3922917907927290   T   T   T
  0.1517715001404310  0.7980594273264383  0.4575797602353042   T   T   T
  0.8967976699284490  1.1151230758723323  0.1299920045525407   T   T   T
  0.2054545254400370  0.2098889082860570  0.1728537314688213   T   T   T
  0.8927710828160135  0.0025041750367886  0.1569411115338172   T   T   T
  0.6157907264285709 -0.3286776920079149  0.2377759895572929   T   T   T
  1.1870964575607019 -0.1121566002802151  0.2411201867296101   T   T   T
  0.5634544123343016  0.5995508308979830  0.2835406992069045   T   T   T
  0.3894509834239336  0.7300986215310217  0.2709655152000605   T   T   T
  0.2033458852829820  0.0628765188752019  0.2610545762140122   T   T   T
  0.4284028416348313  0.1180107305367279  0.2166853603742189   T   T   T
  0.1061274302912881 -0.1397386106041958  0.2968171400444529   T   T   T
  0.3205246816112440  0.2742259031164455  0.1265142938334898   T   T   T
  0.2970980019823608  0.0142399660562592  0.1701973775803930   T   T   T
  0.6470434252634454 -0.1748184973504806  0.2139716281121244   T   T   T
  0.4028793522998704  0.3533635704957545  0.3270914277741136   T   T   T
  0.8112635727071267 -0.0051669150664299  0.3483270855424614   T   T   T
  0.6222031597944182  0.1100257871690619  0.3503724916118714   T   T   T
  0.1754252430742211  0.8243754006318094  0.3283623467821548   T   T   T
  0.4445685817349013  0.8641646549256951  0.3605007311058880   T   T   T
  0.8920344789887378  0.5683278401700164  0.3078190008109671   T   T   T
  0.5118740053161773  0.6523892132008259  0.4939013467764443   T   T   T
  0.4047358403630098  0.4715237420042042  0.5046223970036319   T   T   T
  0.7745196230134609  0.0818831713908344  0.4565568728613665   T   T   T
  0.7247757120588407  0.2718727110615654  0.4724443345524210   T   T   T
  0.1803501363074693  0.2724072192952651  0.2799833303499419   T   T   T
  0.4214214075800914  0.8252710368002590  0.1410230549942617   T   T   T
  0.0225328673400746  0.6983777346143298  0.1501905760198339   T   T   T
  0.1658625568576479  0.6648688298796379  0.2078508317042474   T   T   T
  0.8888553659982227  0.3778990517656474  0.2061086597637267   T   T   T
  0.2991024783288408  0.4583910421378580  0.3923685493825916   T   T   T
  0.5611831794653938  0.0975136821636532  0.2201207483142485   T   T   T
  0.8431436713308942  0.9783144396280170  0.4238674334521185   T   T   T
  0.5956326861371927  0.0588097150987216  0.2811515906580521   T   T   T
  0.8043031110120249  0.4674431595201319  0.3014085838066988   T   T   T
  0.5121056652100424  0.2691894077483183  0.3258365782413851   T   T   T
  0.1463360092951516  0.3263701122267589  0.4810491041217384   T   T   T
  0.3433901852227273  1.0125390968200005  0.4611580617770020   T   T   T
  0.2480186859780448  1.0670264294186667  0.3987210282353771   T   T   T
  0.2588545407307933  0.3582759768608302  0.1407236489509371   T   T   T
  0.2751039531553159  0.1153065579622310  0.1844844698990607   T   T   T
  0.8181415928831999  0.0917911325729207  0.1463157648155508   T   T   T
  0.4415185581468748  0.6013334840734762  0.2740851755277246   T   T   T
  0.1976690829048284 -0.0817363118867926  0.2612464040036061   T   T   T
  0.6383880236547735 -0.3085287098398910  0.2179947514548725   T   T   T
  0.0640575132223650  0.8448282263117411  0.3164335246255744   T   T   T
  0.3237674995400606  0.7808462344070982  0.3620786473090458   T   T   T
  0.7083269791798662  0.0300913200885878  0.3611781505032540   T   T   T
  0.7531360806858919  0.1414675552680257  0.4753983816416722   T   T   T
  0.5321110745891884  0.5284715622150464  0.5021121327884587   T   T   T
  0.1154748954610833  0.6920148798340765  0.4453512362836776   T   T   T
  0.6903326724630525  0.4687418732944863  0.1513123863219831   T   T   T
 
  0.00000000E+00  0.00000000E+00  0.00000000E+00
  0.00000000E+00  0.00000000E+00  0.00000000E+00
  0.00000000E+00  0.00000000E+00  0.00000000E+00
  0.00000000E+00  0.00000000E+00  0.00000000E+00
  0.00000000E+00  0.00000000E+00  0.00000000E+00
  0.00000000E+00  0.00000000E+00  0.00000000E+00
  0.00000000E+00  0.00000000E+00  0.00000000E+00
  0.00000000E+00  0.00000000E+00  0.00000000E+00
  0.00000000E+00  0.00000000E+00  0.00000000E+00
  0.00000000E+00  0.00000000E+00  0.00000000E+00
  0.00000000E+00  0.00000000E+00  0.00000000E+00
  0.00000000E+00  0.00000000E+00  0.00000000E+00
  0.00000000E+00  0.00000000E+00  0.00000000E+00
  0.00000000E+00  0.00000000E+00  0.00000000E+00
  0.00000000E+00  0.00000000E+00  0.00000000E+00
  0.00000000E+00  0.00000000E+00  0.00000000E+00
  0.15822127E-02  0.22897440E-02  0.19440786E-03
  0.98132056E-04  0.13999847E-02 -0.34184532E-03
  0.14931702E-02  0.29949732E-03  0.44866336E-03
 -0.45839442E-02 -0.10238650E-03  0.26681591E-02
 -0.16579542E-02  0.91280957E-04 -0.74958013E-03
  0.15538128E-03  0.56605178E-02  0.32620880E-02
  0.18080851E-02  0.20617152E-02 -0.24368947E-02
 -0.26709669E-02  0.82445565E-03  0.38998572E-03
 -0.62104768E-03  0.96776394E-03 -0.21996872E-01
 -0.16961018E-02  0.62738310E-02 -0.50610533E-02
 -0.66995866E-02 -0.68496109E-03 -0.59995479E-02
  0.12713530E-01 -0.55585868E-02 -0.10037143E-01
 -0.76863937E-02  0.90712224E-02  0.21347928E-02
 -0.17395591E-02  0.11219105E-01  0.52003082E-02
 -0.12012516E-01 -0.23269823E-01 -0.18522663E-01
  0.11475474E-01  0.81164373E-02 -0.44101454E-02
  0.22912424E-02  0.39753531E-02  0.91464401E-03
 -0.13573981E-01 -0.12315735E-01  0.27452516E-02
  0.17001910E-01 -0.13367438E-01 -0.53884663E-02
 -0.20918524E-01  0.60664827E-02  0.15664374E-02
  0.45382187E-02  0.36657561E-02  0.23466246E-02
  0.43799323E-02 -0.21880845E-01  0.41679582E-02
 -0.47890827E-02 -0.91198269E-02 -0.14205573E-01
 -0.21141103E-02 -0.78029522E-03  0.13285463E-01
  0.12779936E-02 -0.32485457E-02  0.53739234E-02
 -0.24255292E-03  0.64971918E-02  0.53292965E-02
 -0.20108444E-01  0.18426287E-01 -0.57650838E-02
 -0.65222401E-03  0.14139986E-01  0.15293928E-02
 -0.38839384E-02  0.61255698E-02 -0.12580334E-01
 -0.56007449E-02  0.23879118E-02  0.30426642E-02
 -0.76870354E-02  0.16446875E-01  0.10339311E-02
  0.34358729E-02 -0.63774444E-02  0.42495940E-02
  0.49945587E-02  0.18481036E-01  0.56175037E-02
  0.50669811E-02 -0.76512598E-02  0.26279356E-02
 -0.13679842E-01  0.86415772E-02 -0.13807585E-02
  0.60679890E-02 -0.93771782E-04  0.38704316E-02
  0.13603300E-01 -0.20945009E-01 -0.80271238E-02
 -0.61103797E-02 -0.80573503E-02 -0.55365560E-02
 -0.26904851E-02  0.65123971E-02 -0.46558213E-03
  0.17376529E-01  0.25697475E-02  0.26903629E-02
 -0.17421235E-01  0.75682716E-02  0.89845277E-02
 -0.13969260E-01 -0.56227363E-02 -0.91199816E-02
 -0.29575872E-02  0.49283898E-02 -0.46738884E-02
  0.11145289E-01 -0.15734042E-02  0.93002619E-02
  0.17982462E-01 -0.39225002E-02  0.23934633E-02
 -0.70895958E-02 -0.92679969E-03 -0.15357537E-01
 -0.82779092E-02  0.11408069E-01 -0.63675418E-02
  0.42006514E-02  0.48990945E-02 -0.69696443E-02
  0.25677685E-02  0.36667141E-02  0.67150768E-03
 -0.53817639E-02 -0.80950042E-02 -0.93729505E-02
  0.59849167E-03  0.74988562E-02 -0.10211403E-01
 -0.64012958E-02 -0.77130301E-02  0.55224573E-02
 -0.22048819E-01 -0.45615951E-02 -0.16795144E-01
  0.21822738E-02  0.65806303E-02 -0.30990366E-02
 -0.10765215E-01  0.55981087E-03 -0.33346536E-02
 -0.10163360E-01 -0.17032941E-02 -0.94693394E-02
 -0.16514079E-01  0.98351700E-03  0.44699453E-02
  0.77599574E-02 -0.10824450E-01 -0.33488348E-02
  0.63488763E-02  0.20589651E-02 -0.27183688E-01
 -0.39281750E-02  0.41372004E-02 -0.37979489E-02
  0.33162228E-02 -0.22631193E-01 -0.50111307E-02
  0.96181312E-02 -0.70427151E-02  0.28648886E-02
  0.55184074E-02  0.83166399E-02  0.93178054E-03
 -0.43923971E-02 -0.12443138E-02  0.28531762E-02
 -0.53915099E-02 -0.13507084E-01 -0.12828553E-01
  0.72999795E-02 -0.17026517E-01  0.62381637E-02
 -0.94570704E-02 -0.13629599E-01  0.20740123E-02
 -0.10143284E-02  0.18231110E-01 -0.19164474E-02
 -0.30590914E-02  0.35259230E-03 -0.31324883E-02
 -0.54377664E-02  0.11838405E-01  0.10650519E-02
  0.12712167E-01 -0.50325422E-02 -0.14139580E-02
  0.24487516E-02  0.10650354E-01  0.74803056E-02
 -0.57990038E-02  0.26030818E-01  0.89353654E-02
 -0.36886457E-02 -0.63191901E-02 -0.53868196E-02
 -0.28450393E-02 -0.15777496E-01  0.14626616E-02
  0.10521168E-02  0.25075291E-02  0.16850843E-02
 -0.64209450E-02  0.73252041E-03  0.39579379E-02
  0.41588210E-02 -0.33384796E-02 -0.12290972E-02
 -0.34938362E-02 -0.49506513E-02 -0.54757855E-02
 -0.39959044E-02  0.15612037E-02  0.96975723E-03
  0.48354939E-02 -0.18214522E-02  0.53166537E-03
  0.68144967E-02 -0.78299601E-03 -0.30133204E-02
  0.50335317E-02 -0.25304165E-02 -0.21486796E-03
 -0.40384916E-03 -0.10652112E-02  0.71404748E-04
  0.19940824E-02 -0.21825299E-02 -0.76557570E-02
  0.43044791E-02 -0.33556798E-02 -0.14032173E-02
 -0.24393011E-02  0.35434778E-02  0.27767603E-02
 -0.19396571E-02 -0.23996402E-02  0.22262734E-02
  0.14240905E-02  0.25196270E-02 -0.82423018E-02
  0.29322448E-02 -0.19201253E-02  0.30851543E-02
  0.64372037E-03 -0.37264479E-02 -0.26207084E-02
 -0.63557785E-02 -0.64120934E-04 -0.17835022E-02
  0.50243509E-02  0.41118074E-02  0.82368952E-02
  0.21213877E-02 -0.18323103E-02  0.72463834E-02
 -0.19836819E-02 -0.17220737E-02 -0.25943101E-02
 -0.55163897E-03  0.17813315E-02 -0.21092050E-02
 -0.30985314E-04 -0.43104455E-02 -0.20412109E-02
 -0.46903373E-02 -0.76241218E-03 -0.12040883E-01
 -0.42698226E-02 -0.85503888E-03 -0.18159597E-02
  0.53843055E-02  0.75086694E-02 -0.17001530E-02
 -0.17913490E-02  0.67416178E-03  0.11022025E-02
  0.15970980E-02 -0.18447271E-03  0.15446144E-02
 
           1
   1.00000000000000     
  0.42166168E+02  0.91606744E-02  0.90515129E-02  0.42157062E+02
  0.00000000E+00  0.00000000E+00  0.00000000E+00
  0.00000000E+00  0.50000000E+00  0.00000000E+00
  0.50000000E+00  0.00000000E+00  0.00000000E+00
  0.50000000E+00  0.50000000E+00  0.00000000E+00
  0.25000000E+00  0.25000000E+00  0.00000000E+00
  0.25000000E+00  0.75000000E+00  0.00000000E+00
  0.75000000E+00  0.25000000E+00  0.00000000E+00
  0.75000000E+00  0.75000000E+00  0.00000000E+00
  0.99999960E+00  0.25000139E+00  0.38334008E-01
  0.72151632E-06  0.74999864E+00  0.38334088E-01
  0.50000043E+00  0.24999814E+00  0.38334052E-01
  0.49999927E+00  0.75000192E+00  0.38333931E-01
  0.25000143E+00  0.99999951E+00  0.38333985E-01
  0.24999833E+00  0.50000050E+00  0.38333854E-01
  0.74999858E+00  0.59830121E-06  0.38333929E-01
  0.75000167E+00  0.49999938E+00  0.38333827E-01
  0.98779666E+00  0.46006537E-02  0.83282289E-01
  0.98066622E+00  0.49054711E+00  0.81197678E-01
  0.48991683E+00  0.99220031E+00  0.78720755E-01
  0.49133485E+00  0.52571839E+00  0.80789244E-01
  0.24637280E+00  0.25013828E+00  0.77558491E-01
  0.22595167E+00  0.75062585E+00  0.76373390E-01
  0.71262278E+00  0.25494741E+00  0.78185501E-01
  0.76631448E+00  0.73538648E+00  0.79113434E-01
  0.25843036E+00  0.20848814E-01  0.16402322E-02
  0.25003134E+00  0.49886572E+00  0.99238884E+00
  0.75663940E+00  0.81300542E-02  0.99808158E+00
  0.77078199E+00  0.51642149E+00  0.98180733E+00
  0.51810725E+00  0.24029628E+00  0.98173926E+00
  0.48398387E+00  0.74928248E+00  0.98193807E+00
  0.49411884E-02  0.22048950E+00  0.98338180E+00
  0.99219430E+00  0.76037165E+00  0.98204435E+00
  0.50429001E+00  0.24785452E+00  0.97628368E-01
  0.26598044E+00  0.52564875E+00  0.85780668E-01
  0.76783067E+00  0.97532969E+00  0.89115924E-01
  0.86047672E+00  0.62542108E+00  0.10544346E+00
  0.51063343E+00  0.77205984E+00  0.78378315E-01
  0.15518840E-01  0.24656687E+00  0.96208645E-01
  0.15770438E+00  0.89391376E+00  0.10160991E+00
  0.26679068E+00  0.37756921E+00  0.27513774E+00
  0.14369193E+00  0.76072666E+00  0.14763258E+00
  0.38996666E+00  0.79031710E+00  0.12210894E+00
  0.97402353E+00  0.70090000E+00  0.13033479E+00
  0.54369023E+00  0.88192631E+00  0.14090159E+00
  0.14718719E+00  0.61551633E+00  0.18793101E+00
  0.28545672E+00  0.61166367E+00  0.21336524E+00
  0.47135234E+00  0.26034728E-01  0.46642412E+00
  0.16255203E+00  0.42485978E+00  0.13017744E+00
  0.98541981E+00  0.31452957E+00  0.21631531E+00
  0.32595981E+00  0.55580464E+00  0.37839837E+00
  0.62175088E+00  0.21493263E+00  0.21418557E+00
  0.63065636E-01  0.32388713E+00  0.28547483E+00
  0.91438516E+00  0.50160108E+00  0.21263989E+00
  0.25551564E+00  0.52105372E+00  0.40955302E+00
  0.25489477E+00  0.86432052E+00  0.37460419E+00
  0.72581672E+00  0.36722496E-01  0.28587966E+00
  0.78155392E+00  0.96961744E+00  0.40613680E+00
  0.75289199E+00  0.38247322E+00  0.31587811E+00
  0.57457235E+00  0.72431794E-01  0.26086370E+00
  0.49956157E+00  0.20530235E+00  0.30803432E+00
  0.36364913E-01  0.24808541E+00  0.48279595E+00
  0.27772130E+00  0.12337117E+00  0.46956427E+00
  0.30963691E+00  0.83070125E-01  0.41750156E+00
  0.97118825E+00  0.25527684E-01  0.41944571E+00
  0.98391292E+00  0.71142645E+00  0.44339738E+00
  0.12419950E+00  0.39616145E+00  0.46393716E+00
  0.22814189E+00  0.20090084E+00  0.39207599E+00
  0.15086964E+00  0.79697276E+00  0.45769647E+00
  0.89369128E+00  0.11448041E+00  0.12963706E+00
  0.20576198E+00  0.21081603E+00  0.17278824E+00
  0.89125441E+00  0.25830451E-02  0.15687064E+00
  0.61435884E+00  0.67108234E+00  0.23757587E+00
  0.18476984E+00  0.88798196E+00  0.24121465E+00
  0.56454769E+00  0.59802581E+00  0.28346993E+00
  0.39034546E+00  0.73038870E+00  0.27039103E+00
  0.20279246E+00  0.63459396E-01  0.26097431E+00
  0.42887005E+00  0.11482229E+00  0.21657946E+00
  0.10748250E+00  0.85926916E+00  0.29687769E+00
  0.32130215E+00  0.27539761E+00  0.12653399E+00
  0.29647917E+00  0.14064659E-01  0.17025768E+00
  0.64628383E+00  0.82327853E+00  0.21370052E+00
  0.40390782E+00  0.35096476E+00  0.32722326E+00
  0.80993120E+00  0.99291285E+00  0.34837092E+00
  0.62206025E+00  0.11259431E+00  0.35033199E+00
  0.17499426E+00  0.82442508E+00  0.32829615E+00
  0.44380247E+00  0.86583253E+00  0.36052324E+00
  0.89382545E+00  0.56761882E+00  0.30778912E+00
  0.51221900E+00  0.65388971E+00  0.49405943E+00
  0.40391884E+00  0.47519114E+00  0.50481123E+00
  0.77399994E+00  0.80992880E-01  0.45644303E+00
  0.72437488E+00  0.26964987E+00  0.47247525E+00
  0.18049837E+00  0.27276050E+00  0.28001894E+00
  0.42051678E+00  0.82537424E+00  0.14110670E+00
  0.23118790E-01  0.69790739E+00  0.15016460E+00
  0.16537032E+00  0.66417135E+00  0.20773511E+00
  0.88829240E+00  0.37811900E+00  0.20612915E+00
  0.29978374E+00  0.45813442E+00  0.39237979E+00
  0.56214325E+00  0.97403368E-01  0.22005707E+00
  0.84385283E+00  0.97795794E+00  0.42386289E+00
  0.59557579E+00  0.58659641E-01  0.28115310E+00
  0.80458405E+00  0.46713567E+00  0.30124679E+00
  0.51271211E+00  0.26871664E+00  0.32580692E+00
  0.14599234E+00  0.32686934E+00  0.48110779E+00
  0.34311691E+00  0.12201019E-01  0.46120511E+00
  0.24821932E+00  0.67381412E-01  0.39854684E+00
  0.25926766E+00  0.35800546E+00  0.14078885E+00
  0.27519464E+00  0.11478155E+00  0.18442909E+00
  0.81724615E+00  0.91782099E-01  0.14627807E+00
  0.44222642E+00  0.60191278E+00  0.27425925E+00
  0.19796796E+00  0.91800554E+00  0.26139955E+00
  0.63810855E+00  0.69122867E+00  0.21793992E+00
  0.63979795E-01  0.84507919E+00  0.31638895E+00
  0.32376313E+00  0.78023895E+00  0.36203551E+00
  0.70766617E+00  0.29983906E-01  0.36092368E+00
  0.75253452E+00  0.14134709E+00  0.47536000E+00
  0.53286965E+00  0.52952944E+00  0.50207620E+00
  0.11522252E+00  0.69210986E+00  0.44537453E+00
  0.69055768E+00  0.46871588E+00  0.15134503E+00
  0.00000000E+00  0.00000000E+00  0.00000000E+00
  0.00000000E+00  0.00000000E+00  0.00000000E+00
  0.00000000E+00  0.00000000E+00  0.00000000E+00
  0.00000000E+00  0.00000000E+00  0.00000000E+00
  0.00000000E+00  0.00000000E+00  0.00000000E+00
  0.00000000E+00  0.00000000E+00  0.00000000E+00
  0.00000000E+00  0.00000000E+00  0.00000000E+00
  0.00000000E+00  0.00000000E+00  0.00000000E+00
  0.00000000E+00  0.00000000E+00  0.00000000E+00
  0.00000000E+00  0.00000000E+00  0.00000000E+00
  0.00000000E+00  0.00000000E+00  0.00000000E+00
  0.00000000E+00  0.00000000E+00  0.00000000E+00
  0.00000000E+00  0.00000000E+00  0.00000000E+00
  0.00000000E+00  0.00000000E+00  0.00000000E+00
  0.00000000E+00  0.00000000E+00  0.00000000E+00
  0.00000000E+00  0.00000000E+00  0.00000000E+00
  0.00000000E+00  0.00000000E+00  0.00000000E+00
  0.00000000E+00  0.00000000E+00  0.00000000E+00
  0.00000000E+00  0.00000000E+00  0.00000000E+00
  0.00000000E+00  0.00000000E+00  0.00000000E+00
  0.00000000E+00  0.00000000E+00  0.00000000E+00
  0.00000000E+00  0.00000000E+00  0.00000000E+00
  0.00000000E+00  0.00000000E+00  0.00000000E+00
  0.00000000E+00  0.00000000E+00  0.00000000E+00
  0.00000000E+00  0.00000000E+00  0.00000000E+00
  0.00000000E+00  0.00000000E+00  0.00000000E+00
  0.00000000E+00  0.00000000E+00  0.00000000E+00
  0.00000000E+00  0.00000000E+00  0.00000000E+00
  0.00000000E+00  0.00000000E+00  0.00000000E+00
  0.00000000E+00  0.00000000E+00  0.00000000E+00
  0.00000000E+00  0.00000000E+00  0.00000000E+00
  0.00000000E+00  0.00000000E+00  0.00000000E+00
  0.00000000E+00  0.00000000E+00  0.00000000E+00
  0.00000000E+00  0.00000000E+00  0.00000000E+00
  0.00000000E+00  0.00000000E+00  0.00000000E+00
  0.00000000E+00  0.00000000E+00  0.00000000E+00
  0.00000000E+00  0.00000000E+00  0.00000000E+00
  0.00000000E+00  0.00000000E+00  0.00000000E+00
  0.00000000E+00  0.00000000E+00  0.00000000E+00
  0.00000000E+00  0.00000000E+00  0.00000000E+00
  0.00000000E+00  0.00000000E+00  0.00000000E+00
  0.00000000E+00  0.00000000E+00  0.00000000E+00
  0.00000000E+00  0.00000000E+00  0.00000000E+00
  0.00000000E+00  0.00000000E+00  0.00000000E+00
  0.00000000E+00  0.00000000E+00  0.00000000E+00
  0.00000000E+00  0.00000000E+00  0.00000000E+00
  0.00000000E+00  0.00000000E+00  0.00000000E+00
  0.00000000E+00  0.00000000E+00  0.00000000E+00
  0.00000000E+00  0.00000000E+00  0.00000000E+00
  0.00000000E+00  0.00000000E+00  0.00000000E+00
  0.00000000E+00  0.00000000E+00  0.00000000E+00
  0.00000000E+00  0.00000000E+00  0.00000000E+00
  0.00000000E+00  0.00000000E+00  0.00000000E+00
  0.00000000E+00  0.00000000E+00  0.00000000E+00
  0.00000000E+00  0.00000000E+00  0.00000000E+00
  0.00000000E+00  0.00000000E+00  0.00000000E+00
  0.00000000E+00  0.00000000E+00  0.00000000E+00
  0.00000000E+00  0.00000000E+00  0.00000000E+00
  0.00000000E+00  0.00000000E+00  0.00000000E+00
  0.00000000E+00  0.00000000E+00  0.00000000E+00
  0.00000000E+00  0.00000000E+00  0.00000000E+00
  0.00000000E+00  0.00000000E+00  0.00000000E+00
  0.00000000E+00  0.00000000E+00  0.00000000E+00
  0.00000000E+00  0.00000000E+00  0.00000000E+00
  0.00000000E+00  0.00000000E+00  0.00000000E+00
  0.00000000E+00  0.00000000E+00  0.00000000E+00
  0.00000000E+00  0.00000000E+00  0.00000000E+00
  0.00000000E+00  0.00000000E+00  0.00000000E+00
  0.00000000E+00  0.00000000E+00  0.00000000E+00
  0.00000000E+00  0.00000000E+00  0.00000000E+00
  0.00000000E+00  0.00000000E+00  0.00000000E+00
  0.00000000E+00  0.00000000E+00  0.00000000E+00
  0.00000000E+00  0.00000000E+00  0.00000000E+00
  0.00000000E+00  0.00000000E+00  0.00000000E+00
  0.00000000E+00  0.00000000E+00  0.00000000E+00
  0.00000000E+00  0.00000000E+00  0.00000000E+00
  0.00000000E+00  0.00000000E+00  0.00000000E+00
  0.00000000E+00  0.00000000E+00  0.00000000E+00
  0.00000000E+00  0.00000000E+00  0.00000000E+00
  0.00000000E+00  0.00000000E+00  0.00000000E+00
  0.00000000E+00  0.00000000E+00  0.00000000E+00
  0.00000000E+00  0.00000000E+00  0.00000000E+00
  0.00000000E+00  0.00000000E+00  0.00000000E+00
  0.00000000E+00  0.00000000E+00  0.00000000E+00
  0.00000000E+00  0.00000000E+00  0.00000000E+00
  0.00000000E+00  0.00000000E+00  0.00000000E+00
  0.00000000E+00  0.00000000E+00  0.00000000E+00
  0.00000000E+00  0.00000000E+00  0.00000000E+00
  0.00000000E+00  0.00000000E+00  0.00000000E+00
  0.00000000E+00  0.00000000E+00  0.00000000E+00
  0.00000000E+00  0.00000000E+00  0.00000000E+00
  0.00000000E+00  0.00000000E+00  0.00000000E+00
  0.00000000E+00  0.00000000E+00  0.00000000E+00
  0.00000000E+00  0.00000000E+00  0.00000000E+00
  0.00000000E+00  0.00000000E+00  0.00000000E+00
  0.00000000E+00  0.00000000E+00  0.00000000E+00
  0.00000000E+00  0.00000000E+00  0.00000000E+00
  0.00000000E+00  0.00000000E+00  0.00000000E+00
  0.00000000E+00  0.00000000E+00  0.00000000E+00
  0.00000000E+00  0.00000000E+00  0.00000000E+00
  0.00000000E+00  0.00000000E+00  0.00000000E+00
  0.00000000E+00  0.00000000E+00  0.00000000E+00
  0.00000000E+00  0.00000000E+00  0.00000000E+00
  0.00000000E+00  0.00000000E+00  0.00000000E+00
  0.00000000E+00  0.00000000E+00  0.00000000E+00
  0.00000000E+00  0.00000000E+00  0.00000000E+00
  0.00000000E+00  0.00000000E+00  0.00000000E+00
  0.00000000E+00  0.00000000E+00  0.00000000E+00
  0.00000000E+00  0.00000000E+00  0.00000000E+00
  0.00000000E+00  0.00000000E+00  0.00000000E+00
  0.00000000E+00  0.00000000E+00  0.00000000E+00
  0.00000000E+00  0.00000000E+00  0.00000000E+00
  0.00000000E+00  0.00000000E+00  0.00000000E+00
  0.00000000E+00  0.00000000E+00  0.00000000E+00
  0.00000000E+00  0.00000000E+00  0.00000000E+00
  0.00000000E+00  0.00000000E+00  0.00000000E+00
  0.00000000E+00  0.00000000E+00  0.00000000E+00
  0.00000000E+00  0.00000000E+00  0.00000000E+00
  0.00000000E+00  0.00000000E+00  0.00000000E+00
  0.00000000E+00  0.00000000E+00  0.00000000E+00
  0.00000000E+00  0.00000000E+00  0.00000000E+00
  0.00000000E+00  0.00000000E+00  0.00000000E+00
  0.00000000E+00  0.00000000E+00  0.00000000E+00
  0.00000000E+00  0.00000000E+00  0.00000000E+00
  0.00000000E+00  0.00000000E+00  0.00000000E+00
  0.00000000E+00  0.00000000E+00  0.00000000E+00
  0.00000000E+00  0.00000000E+00  0.00000000E+00
  0.00000000E+00  0.00000000E+00  0.00000000E+00
  0.00000000E+00  0.00000000E+00  0.00000000E+00
  0.00000000E+00  0.00000000E+00  0.00000000E+00
  0.00000000E+00  0.00000000E+00  0.00000000E+00
  0.00000000E+00  0.00000000E+00  0.00000000E+00
  0.00000000E+00  0.00000000E+00  0.00000000E+00
  0.00000000E+00  0.00000000E+00  0.00000000E+00
  0.00000000E+00  0.00000000E+00  0.00000000E+00
  0.00000000E+00  0.00000000E+00  0.00000000E+00
  0.00000000E+00  0.00000000E+00  0.00000000E+00
  0.00000000E+00  0.00000000E+00  0.00000000E+00
  0.00000000E+00  0.00000000E+00  0.00000000E+00
  0.00000000E+00  0.00000000E+00  0.00000000E+00
  0.00000000E+00  0.00000000E+00  0.00000000E+00
  0.00000000E+00  0.00000000E+00  0.00000000E+00
  0.00000000E+00  0.00000000E+00  0.00000000E+00
  0.00000000E+00  0.00000000E+00  0.00000000E+00
  0.00000000E+00  0.00000000E+00  0.00000000E+00
  0.00000000E+00  0.00000000E+00  0.00000000E+00
  0.00000000E+00  0.00000000E+00  0.00000000E+00
  0.00000000E+00  0.00000000E+00  0.00000000E+00
  0.00000000E+00  0.00000000E+00  0.00000000E+00
  0.00000000E+00  0.00000000E+00  0.00000000E+00
  0.00000000E+00  0.00000000E+00  0.00000000E+00
  0.00000000E+00  0.00000000E+00  0.00000000E+00
  0.00000000E+00  0.00000000E+00  0.00000000E+00
  0.00000000E+00  0.00000000E+00  0.00000000E+00
  0.00000000E+00  0.00000000E+00  0.00000000E+00
  0.00000000E+00  0.00000000E+00  0.00000000E+00
  0.00000000E+00  0.00000000E+00  0.00000000E+00
  0.00000000E+00  0.00000000E+00  0.00000000E+00
  0.00000000E+00  0.00000000E+00  0.00000000E+00
  0.00000000E+00  0.00000000E+00  0.00000000E+00
  0.00000000E+00  0.00000000E+00  0.00000000E+00
  0.00000000E+00  0.00000000E+00  0.00000000E+00
  0.00000000E+00  0.00000000E+00  0.00000000E+00
  0.00000000E+00  0.00000000E+00  0.00000000E+00
  0.00000000E+00  0.00000000E+00  0.00000000E+00
  0.00000000E+00  0.00000000E+00  0.00000000E+00
  0.00000000E+00  0.00000000E+00  0.00000000E+00
  0.00000000E+00  0.00000000E+00  0.00000000E+00
  0.00000000E+00  0.00000000E+00  0.00000000E+00
  0.00000000E+00  0.00000000E+00  0.00000000E+00
  0.00000000E+00  0.00000000E+00  0.00000000E+00
  0.00000000E+00  0.00000000E+00  0.00000000E+00
  0.00000000E+00  0.00000000E+00  0.00000000E+00
  0.00000000E+00  0.00000000E+00  0.00000000E+00
  0.00000000E+00  0.00000000E+00  0.00000000E+00
  0.00000000E+00  0.00000000E+00  0.00000000E+00
  0.00000000E+00  0.00000000E+00  0.00000000E+00
  0.00000000E+00  0.00000000E+00  0.00000000E+00
  0.00000000E+00  0.00000000E+00  0.00000000E+00
  0.00000000E+00  0.00000000E+00  0.00000000E+00
  0.00000000E+00  0.00000000E+00  0.00000000E+00
  0.00000000E+00  0.00000000E+00  0.00000000E+00
  0.00000000E+00  0.00000000E+00  0.00000000E+00
  0.00000000E+00  0.00000000E+00  0.00000000E+00
  0.00000000E+00  0.00000000E+00  0.00000000E+00
  0.00000000E+00  0.00000000E+00  0.00000000E+00
  0.00000000E+00  0.00000000E+00  0.00000000E+00
  0.00000000E+00  0.00000000E+00  0.00000000E+00
  0.00000000E+00  0.00000000E+00  0.00000000E+00
  0.00000000E+00  0.00000000E+00  0.00000000E+00
  0.00000000E+00  0.00000000E+00  0.00000000E+00
  0.00000000E+00  0.00000000E+00  0.00000000E+00
  0.00000000E+00  0.00000000E+00  0.00000000E+00
  0.00000000E+00  0.00000000E+00  0.00000000E+00
  0.00000000E+00  0.00000000E+00  0.00000000E+00
  0.00000000E+00  0.00000000E+00  0.00000000E+00
  0.00000000E+00  0.00000000E+00  0.00000000E+00
  0.00000000E+00  0.00000000E+00  0.00000000E+00
  0.00000000E+00  0.00000000E+00  0.00000000E+00
  0.00000000E+00  0.00000000E+00  0.00000000E+00
  0.00000000E+00  0.00000000E+00  0.00000000E+00
  0.00000000E+00  0.00000000E+00  0.00000000E+00
  0.00000000E+00  0.00000000E+00  0.00000000E+00
  0.00000000E+00  0.00000000E+00  0.00000000E+00
  0.00000000E+00  0.00000000E+00  0.00000000E+00
  0.00000000E+00  0.00000000E+00  0.00000000E+00
  0.00000000E+00  0.00000000E+00  0.00000000E+00
  0.00000000E+00  0.00000000E+00  0.00000000E+00
  0.00000000E+00  0.00000000E+00  0.00000000E+00
  0.00000000E+00  0.00000000E+00  0.00000000E+00
  0.00000000E+00  0.00000000E+00  0.00000000E+00
  0.00000000E+00  0.00000000E+00  0.00000000E+00
  0.00000000E+00  0.00000000E+00  0.00000000E+00
  0.00000000E+00  0.00000000E+00  0.00000000E+00
  0.00000000E+00  0.00000000E+00  0.00000000E+00
  0.00000000E+00  0.00000000E+00  0.00000000E+00
  0.00000000E+00  0.00000000E+00  0.00000000E+00
  0.00000000E+00  0.00000000E+00  0.00000000E+00
  0.00000000E+00  0.00000000E+00  0.00000000E+00
  0.00000000E+00  0.00000000E+00  0.00000000E+00
  0.00000000E+00  0.00000000E+00  0.00000000E+00
  0.00000000E+00  0.00000000E+00  0.00000000E+00
  0.00000000E+00  0.00000000E+00  0.00000000E+00
  0.00000000E+00  0.00000000E+00  0.00000000E+00
  0.00000000E+00  0.00000000E+00  0.00000000E+00
  0.00000000E+00  0.00000000E+00  0.00000000E+00
  0.00000000E+00  0.00000000E+00  0.00000000E+00
  0.00000000E+00  0.00000000E+00  0.00000000E+00
  0.00000000E+00  0.00000000E+00  0.00000000E+00
  0.00000000E+00  0.00000000E+00  0.00000000E+00
  0.00000000E+00  0.00000000E+00  0.00000000E+00
  0.00000000E+00  0.00000000E+00  0.00000000E+00
  0.00000000E+00  0.00000000E+00  0.00000000E+00
  0.00000000E+00  0.00000000E+00  0.00000000E+00
  0.00000000E+00  0.00000000E+00  0.00000000E+00
  0.00000000E+00  0.00000000E+00  0.00000000E+00
