# Supplementary material for: Alkali cation-induced cathodic corrosion in Cu electrocatalysts
Source: Nat Commun. 2024 Jun 13;15:5080. doi: 10.1038/s41467-024-49492-7 (PMC11176167; doi:10.1038/s41467-024-49492-7)
Supplement: Supplementary file 3 — Source Data [file 41467_2024_49492_MOESM3_ESM.zip › Source_Data/B_ramp1-CONTCAR]

Cu6                                     
   1.00000000000000     
     7.0978999138000001    0.0000000000000000    0.0000000000000000
     0.0000000000000000    7.0978918075999999    0.0000000000000000
     0.0000000000000000    0.0000000000000000   47.3181100350220021
   Cu   H    O    K 
    24    67    26     1
Selective dynamics
Direct
  0.0000000000000000  0.0000000000000000  0.0000000000000000   F   F   F
  0.0000000000000000  0.5000000000000000  0.0000000000000000   F   F   F
  0.5000000000000000  0.0000000000000000  0.0000000000000000   F   F   F
  0.5000000000000000  0.5000000000000000  0.0000000000000000   F   F   F
  0.2500000000000000  0.2500000000000000  0.0000000000000000   F   F   F
  0.2500000000000000  0.7500000000000000  0.0000000000000000   F   F   F
  0.7500000000000000  0.2500000000000000  0.0000000000000000   F   F   F
  0.7500000000000000  0.7500000000000000  0.0000000000000000   F   F   F
  0.9999996000000000  0.2500013900000000  0.0383340080000000   F   F   F
  0.0000007215163200  0.7499986400000000  0.0383340880000000   F   F   F
  0.5000004300000001  0.2499981400000000  0.0383340520000000   F   F   F
  0.4999992700000000  0.7500019200000000  0.0383339310000000   F   F   F
  0.2500014300000000  0.9999995100000000  0.0383339850000000   F   F   F
  0.2499983300000000  0.5000005000000000  0.0383338540000000   F   F   F
  0.7499985800000000  0.0000005983012100  0.0383339290000000   F   F   F
  0.7500016700000000  0.4999993800000000  0.0383338270000000   F   F   F
  0.9999067957435577 -0.0026267331470325  0.0782917367987952   T   T   T
  0.9818131202057415  0.4836454216830176  0.0769368888973029   T   T   T
  0.4858767612755931  0.9907651521755370  0.0789847327308430   T   T   T
  0.5000868783761580  0.5097552610416338  0.0797484452394158   T   T   T
  0.2402134430930402  0.2542237164114760  0.0811503191894797   T   T   T
  0.2409512080462216  0.7359571299691575  0.0837145607754564   T   T   T
  0.7146260746528681  0.2483852904304550  0.0790472173017106   T   T   T
  0.7641193966014644  0.7576455106703107  0.0801641766992809   T   T   T
  0.2409326916364075  1.0089370073157353  0.0006503681907862   T   T   T
  0.2543289994385008  0.4893429615366717  1.0008918116779888   T   T   T
  0.7656152992156399 -0.0153767404392933  0.9943792180893051   T   T   T
  0.7348735424094136  0.5016164677360831  0.9959696838412739   T   T   T
  0.5071443563046103  0.2350658888867624  0.9807202561820950   T   T   T
  0.4723884642435462  0.7899050462608005  0.9802163131739390   T   T   T
  0.0234889048232544  0.2579834663673939  0.9804883706134375   T   T   T
  0.0306747452046975  0.7233554247741204  0.9804940344802491   T   T   T
  0.2544215663668885  0.0108408358847164  0.0771360227402723   T   T   T
  0.2394909990191614  0.5049969298769298  0.0802125576306284   T   T   T
  0.7731553070559755  1.0010988741205804  0.0787312607559906   T   T   T
  0.5268802664800692  0.3119462233095928  0.0975899761682959   T   T   T
  0.5433067322175712  0.7666555754069848  0.0936044202295523   T   T   T
  1.0295716775748145  0.2228568666103736  0.0987083379676219   T   T   T
  1.0085490567854019  0.7248019701689198  0.1028833351119421   T   T   T
  0.9100789467340743  1.0515425541377026  0.1953273532278359   T   T   T
  0.7157536506179534  0.3303452512716099  0.1268090239079794   T   T   T
  0.2517766276160210  1.0660095803633920  0.1279525546769713   T   T   T
  0.8472234596776972  0.2499571170824129  0.1488945373577180   T   T   T
  0.4419489336854830  0.1731577156585212  0.1267569916124391   T   T   T
  0.3868038534850566  0.0657610793607830  0.1836660112090912   T   T   T
  0.5802461397530198  0.0948857682833385  0.2004129926407718   T   T   T
  0.2989193285177970  0.0063481138148846  0.4482120785801974   T   T   T
  0.1492757492976088  0.5736085918523727  0.1291648288810136   T   T   T
  0.3856950533897660  0.1146982535689422  0.2665758648753753   T   T   T
  0.1900471577645523  0.4795487298799039  0.3093189917180303   T   T   T
  0.0981785741811623  0.2488670979463756  0.2573551936027249   T   T   T
  0.9152271704202422  0.2118812276174208  0.2183271680200143   T   T   T
  0.3761875115281065  0.0777824611949398  0.2327555799367549   T   T   T
  0.3206524555434085  0.4092568336441813  0.3336436335428709   T   T   T
  0.1928082679460168  0.1225937158501819  0.3224027765326306   T   T   T
  0.5905780876583685  0.3338988644216614  0.2874631078186896   T   T   T
  0.5622444822372480  0.3069383466589626  0.3873331526794012   T   T   T
  0.9680658029168500  0.4306735941540793  0.3452285564476172   T   T   T
  0.7562976797585309  0.2066521296893045  0.2746052504736778   T   T   T
  0.6224814241451665  0.4831603407637972  0.3437243098241856   T   T   T
  0.9636327383020159  0.2912607123150138  0.4469560527288212   T   T   T
  0.3483843380454124  0.1796895344101502  0.4297222203867564   T   T   T
  0.1182997903391446  0.0315732918540943  0.4006203437424160   T   T   T
  0.6908111339750421  0.2621138800303500  0.4137282418040807   T   T   T
  0.6367714548138368 -0.0088790476139851  0.3856072100879983   T   T   T
  0.9905585511043468  0.4524553970641585  0.4252037245854348   T   T   T
  0.1144044045816870 -0.0208859531650216  0.3690815870283120   T   T   T
  0.8094482252328153 -0.1402194305162145  0.3825977318455863   T   T   T
 -0.0039576755029218  0.8333665439962483  0.1640547436833316   T   T   T
  0.0741341567734204  0.5405954536968237  0.1808476454910842   T   T   T
 -0.0066107698189330  0.8689602886075281  0.1308076220836384   T   T   T
  0.7707415103763615  0.6502537766605152  0.2119108238315441   T   T   T
  0.3194420914521700  0.6756584319286725  0.2615797759044552   T   T   T
  0.5724020475826369  0.6747274092212511  0.2972840424495813   T   T   T
  0.6071865512969697  0.6408584214815594  0.2645209188925923   T   T   T
  0.2376951598441565  0.8484724325784012  0.2484923215352571   T   T   T
  0.0326298330621146  0.4597781244793903  0.2557751113907596   T   T   T
  0.0396243844829746  0.7254922917385370  0.2819063630628840   T   T   T
  0.1923226447043883  0.3698633206525706  0.1362330603716891   T   T   T
  0.1174364056296524  0.6033734416451824  0.2126734013477378   T   T   T
  0.6534321628898293  0.8248790045493058  0.2212869453194276   T   T   T
  0.5374730791942722  0.6045705930850198  0.3659963764958256   T   T   T
  0.5906606345113278  0.8723944968778317  0.3426403806159805   T   T   T
  0.5955050054936716  1.0004755346590024  0.3149891455596661   T   T   T
  0.9984888840447083  0.8513522067798693  0.3082208603559186   T   T   T
  0.3007650690100114  0.9296975636892938  0.3238209222134754   T   T   T
  0.9109834579555394  0.6089245284779510  0.3288874439520013   T   T   T
  0.2601874938909488  0.5813696798337822  0.4201254464024837   T   T   T
  0.1219144984566587  0.6692676844682244  0.3980141179683874   T   T   T
  0.6793231659308313  0.5965556763730595  0.4406388327617216   T   T   T
  0.6271339949723554  0.7481818350508951  0.4178464149984104   T   T   T
  0.8292391467607501  0.1335270223968381  0.2067231248426226   T   T   T
  0.3504775542176345  1.1172597145112559  0.1402831014061847   T   T   T
  0.7445019621992817  0.3380615083089757  0.1472151146701535   T   T   T
  0.4614291947426065  0.0245525733457686  0.1999824301408724   T   T   T
  0.3002850223646888  0.0937154082116429  0.2505072968342715   T   T   T
  0.2225448610807870  0.3670125709832678  0.3200955318022953   T   T   T
 -0.0135030235056361  0.3302066147106438  0.2564347496764561   T   T   T
  0.5730827159563729  0.2250582465728979  0.4039320007983737   T   T   T
  0.6425117702705891  0.2041023967446557  0.2861756442611774   T   T   T
  0.8838993292488830  0.5393290273091410  0.3466783427427743   T   T   T
  0.4997981008635956  0.5011442117638858  0.3535916825585636   T   T   T
  0.8935674954474155  0.3916354698661214  0.4376421587621889   T   T   T
  0.2429772114524561  0.1170298150456794  0.4393996642450905   T   T   T
  1.0624721450351817  0.9400407532801059  0.3874424383530331   T   T   T
  0.1969287491524472  0.4951108042900368  0.1449995882292169   T   T   T
  0.0289403364656672  0.6152634318807509  0.1970104290483534   T   T   T
 -0.0558713421709507  0.9144519268783404  0.1491356092299146   T   T   T
  0.5325048824678694  0.5974726869636224  0.2809319118493948   T   T   T
  0.2060619133677590  0.7126610488704341  0.2507190156285909   T   T   T
  0.6711097736843931  0.6910125790590887  0.2250483440747801   T   T   T
  0.9618562414983907  0.7301938342141827  0.2992136258355712   T   T   T
  0.1753906291799259  0.9881968464140419  0.3269052663399359   T   T   T
  0.5396232457580280  0.8855749268938226  0.3232444880854575   T   T   T
  0.6124582247255034  0.7154146057923536  0.4378602852470871   T   T   T
  0.1604388606767321  0.5497064168356816  0.4066981366151610   T   T   T
  0.6707084802969165 -0.1408501235028767  0.3807186793738773   T   T   T
  0.6043751085082305  0.7373476477456415  0.1481044131047809   T   T   T
 
  0.00000000E+00  0.00000000E+00  0.00000000E+00
  0.00000000E+00  0.00000000E+00  0.00000000E+00
  0.00000000E+00  0.00000000E+00  0.00000000E+00
  0.00000000E+00  0.00000000E+00  0.00000000E+00
  0.00000000E+00  0.00000000E+00  0.00000000E+00
  0.00000000E+00  0.00000000E+00  0.00000000E+00
  0.00000000E+00  0.00000000E+00  0.00000000E+00
  0.00000000E+00  0.00000000E+00  0.00000000E+00
  0.00000000E+00  0.00000000E+00  0.00000000E+00
  0.00000000E+00  0.00000000E+00  0.00000000E+00
  0.00000000E+00  0.00000000E+00  0.00000000E+00
  0.00000000E+00  0.00000000E+00  0.00000000E+00
  0.00000000E+00  0.00000000E+00  0.00000000E+00
  0.00000000E+00  0.00000000E+00  0.00000000E+00
  0.00000000E+00  0.00000000E+00  0.00000000E+00
  0.00000000E+00  0.00000000E+00  0.00000000E+00
 -0.72641602E-03  0.13892201E-02 -0.23577200E-02
 -0.16881083E-02 -0.12822962E-02 -0.22762691E-02
 -0.32899658E-04  0.11172082E-03  0.31707319E-02
  0.21546411E-02  0.54178524E-03  0.27231028E-02
 -0.73539852E-03 -0.30995951E-03 -0.25593693E-02
  0.89402298E-03 -0.80545193E-03 -0.36123209E-02
  0.39759513E-03  0.10345375E-02 -0.55075792E-03
  0.54823362E-03  0.73621763E-03  0.47751285E-03
  0.16210246E-02  0.19030525E-02  0.40466867E-02
 -0.45471457E-02  0.61949018E-02 -0.12259623E-01
  0.36477857E-02 -0.76236782E-02 -0.78136777E-02
  0.95549021E-02 -0.44907695E-02  0.26231346E-03
 -0.10504227E-01 -0.11767506E-01  0.77684600E-02
 -0.82873644E-02 -0.23272503E-03  0.14712494E-02
  0.33512389E-02  0.57449221E-02  0.56176974E-02
 -0.30550458E-02  0.18313260E-01  0.40535350E-02
  0.60787608E-02  0.82377152E-02  0.47463872E-03
 -0.43738328E-03 -0.46826367E-02  0.13303801E-01
 -0.46220185E-02  0.10347082E-01 -0.50517550E-02
 -0.75895733E-02 -0.12739431E-01 -0.12862537E-02
 -0.19881248E-03  0.60436405E-02 -0.21291420E-02
  0.36734028E-03 -0.10224344E-01  0.14801297E-03
 -0.23113699E-01 -0.38134892E-02 -0.18434859E-02
 -0.12707642E-02  0.53798034E-02  0.53050914E-02
  0.36408178E-02  0.91621453E-02  0.29171209E-02
 -0.55916226E-02  0.19133332E-02  0.77818900E-02
 -0.67899605E-02 -0.86138870E-02 -0.28100637E-03
  0.12453944E-02 -0.73773941E-02  0.36323317E-02
  0.62282338E-02  0.15961555E-01 -0.12997691E-02
 -0.74109721E-02  0.16110416E-01  0.81978375E-02
  0.19810625E-02  0.44230079E-02  0.14262155E-01
 -0.14775590E-02 -0.36238799E-02 -0.45320253E-02
 -0.40790621E-02 -0.12849508E-01 -0.35454627E-02
  0.18691582E-02 -0.28835224E-02 -0.77718370E-02
  0.16703967E-02 -0.37652281E-02  0.16537842E-02
 -0.13376157E-01  0.19282777E-02  0.13477362E-01
 -0.98203737E-02 -0.11825436E-01 -0.70618285E-03
 -0.11761273E-02 -0.37946049E-02  0.27621345E-02
  0.23942469E-02  0.31983472E-02  0.61936344E-02
 -0.81913191E-03 -0.64147828E-03  0.50611750E-02
  0.42586405E-02 -0.57240983E-02 -0.12438602E-02
 -0.89552377E-02 -0.10520231E-01  0.87816731E-02
 -0.10081731E-01 -0.46844854E-02 -0.53482765E-02
 -0.45996535E-02  0.42454624E-03 -0.36688730E-02
 -0.22495691E-02 -0.32622377E-02  0.29855099E-02
  0.59363796E-02 -0.92052037E-02 -0.62952311E-03
 -0.28234569E-02  0.42862222E-02 -0.34445623E-02
 -0.17253904E-02  0.29868877E-02  0.48536932E-02
  0.76267340E-02  0.30472362E-02  0.11645824E-01
  0.48910936E-02 -0.49072851E-02  0.10410069E-01
  0.15803853E-02 -0.34035520E-02  0.73459186E-02
 -0.34201979E-02  0.69945661E-03 -0.42834840E-02
 -0.16149808E-01 -0.47158705E-03 -0.53003748E-03
 -0.10889645E-01 -0.95919259E-02  0.68932002E-02
 -0.76218836E-02 -0.80688865E-02  0.26609287E-02
 -0.10898158E-02 -0.11447664E-01  0.13225774E-02
 -0.43113039E-04  0.27401162E-02 -0.12492791E-02
 -0.27148353E-03  0.37618304E-02  0.21647509E-02
  0.21511414E-01  0.62705112E-03  0.12674532E-01
  0.18114988E-02  0.39431716E-02  0.49731205E-02
  0.10026661E-01 -0.42029827E-02 -0.81695630E-02
  0.48073895E-02  0.60785459E-02 -0.62488339E-02
  0.55918496E-02 -0.27088191E-03 -0.74421472E-02
 -0.60272621E-02  0.46764800E-02  0.59504956E-02
  0.66134574E-02 -0.20691767E-02  0.72510831E-03
 -0.37243801E-02 -0.98605206E-02  0.45895585E-02
  0.61166319E-02 -0.10151684E-01  0.11524179E-02
  0.64011053E-02 -0.43537157E-02 -0.33799822E-03
 -0.49449305E-02  0.40773704E-02 -0.64053868E-03
  0.88424008E-02  0.64668303E-02 -0.12375563E-02
  0.11695661E-01 -0.60263913E-02 -0.19356659E-02
 -0.11554887E-02 -0.38454351E-02 -0.77234971E-04
 -0.64654265E-02 -0.81162463E-02  0.44482908E-02
  0.58750738E-02 -0.85062227E-03  0.61257783E-02
 -0.10986798E-02 -0.10572694E-01  0.26097750E-02
 -0.51754947E-02 -0.44508888E-03  0.49830081E-02
 -0.11845586E-02 -0.12673711E-02  0.50952049E-02
 -0.43280667E-03 -0.17611177E-04 -0.42873471E-04
 -0.50383030E-02  0.38634285E-02  0.26621627E-03
 -0.10276696E-03  0.33678729E-02  0.40585315E-03
  0.10645647E-02  0.16973432E-02 -0.12097085E-02
  0.40690398E-02  0.21362335E-03  0.67450928E-03
  0.60165595E-03 -0.59424420E-03  0.24307722E-02
  0.71334267E-03  0.27935432E-02  0.41149106E-02
  0.28105631E-02 -0.10052315E-02 -0.11754104E-02
 -0.49995701E-02 -0.47368142E-02 -0.11932988E-02
 -0.18109495E-02 -0.30208443E-02  0.23772855E-02
  0.39341517E-02  0.22867156E-02  0.84824086E-02
 -0.21198157E-02 -0.11432639E-02  0.55833886E-02
  0.20140872E-02 -0.13334767E-02 -0.60224582E-02
 -0.34646842E-02  0.63018806E-02  0.34843824E-02
 -0.75550129E-02  0.39182755E-02 -0.15575328E-02
 -0.46783896E-03  0.49638790E-02 -0.96243331E-03
  0.26124408E-02  0.50797979E-02  0.16051784E-02
  0.29845961E-02 -0.35180393E-02  0.33421208E-02
  0.94122608E-02  0.26755445E-02 -0.51215697E-02
  0.61383161E-02 -0.86164866E-03 -0.35204851E-03
  0.24045210E-02  0.14853183E-02  0.37503729E-02
  0.24714118E-02 -0.28803320E-02  0.46491886E-02
  0.29199668E-02 -0.66543715E-02 -0.20648007E-02
 -0.27322445E-02  0.43464476E-02  0.18089525E-03
  0.30884578E-02  0.22935019E-02  0.90691042E-03
 
           1
   1.00000000000000     
  0.42626004E+02 -0.37657713E-02 -0.30524197E-02  0.42629413E+02
  0.00000000E+00  0.00000000E+00  0.00000000E+00
  0.00000000E+00  0.50000000E+00  0.00000000E+00
  0.50000000E+00  0.00000000E+00  0.00000000E+00
  0.50000000E+00  0.50000000E+00  0.00000000E+00
  0.25000000E+00  0.25000000E+00  0.00000000E+00
  0.25000000E+00  0.75000000E+00  0.00000000E+00
  0.75000000E+00  0.25000000E+00  0.00000000E+00
  0.75000000E+00  0.75000000E+00  0.00000000E+00
  0.99999960E+00  0.25000139E+00  0.38334008E-01
  0.72151632E-06  0.74999864E+00  0.38334088E-01
  0.50000043E+00  0.24999814E+00  0.38334052E-01
  0.49999927E+00  0.75000192E+00  0.38333931E-01
  0.25000143E+00  0.99999951E+00  0.38333985E-01
  0.24999833E+00  0.50000050E+00  0.38333854E-01
  0.74999858E+00  0.59830121E-06  0.38333929E-01
  0.75000167E+00  0.49999938E+00  0.38333827E-01
  0.99980445E+00  0.99756899E+00  0.78241910E-01
  0.98157529E+00  0.48346476E+00  0.76888783E-01
  0.48587213E+00  0.99078089E+00  0.79051742E-01
  0.50039044E+00  0.50983159E+00  0.79805994E-01
  0.24010984E+00  0.25418005E+00  0.81096231E-01
  0.24107716E+00  0.73584365E+00  0.83638220E-01
  0.71468209E+00  0.24853104E+00  0.79035578E-01
  0.76419664E+00  0.75774923E+00  0.80174268E-01
  0.24116107E+00  0.92051225E-02  0.73588908E-03
  0.25368837E+00  0.49021574E+00  0.63272222E-03
  0.76612922E+00  0.98354918E+00  0.99421409E+00
  0.73621970E+00  0.50098378E+00  0.99597523E+00
  0.50566445E+00  0.23340800E+00  0.98088443E+00
  0.47122088E+00  0.78987226E+00  0.98024741E+00
  0.23961050E-01  0.25879285E+00  0.98060709E+00
  0.30244330E-01  0.72593552E+00  0.98057970E+00
  0.25527798E+00  0.12001422E-01  0.77146054E-01
  0.23942938E+00  0.50433721E+00  0.80493714E-01
  0.77250413E+00  0.25566425E-02  0.78624499E-01
  0.52581100E+00  0.31015140E+00  0.97562793E-01
  0.54327872E+00  0.76750705E+00  0.93559424E-01
  0.29623431E-01  0.22141639E+00  0.98711466E-01
  0.52926431E-02  0.72426470E+00  0.10284438E+00
  0.90989991E+00  0.52300498E-01  0.19543947E+00
  0.71626659E+00  0.33163608E+00  0.12687067E+00
  0.25098884E+00  0.66279144E-01  0.12811701E+00
  0.84626684E+00  0.24874353E+00  0.14888860E+00
  0.44212439E+00  0.17211834E+00  0.12683376E+00
  0.38768133E+00  0.68009853E-01  0.18363854E+00
  0.57920203E+00  0.97155515E-01  0.20058624E+00
  0.29919843E+00  0.69712577E-02  0.44851349E+00
  0.14906758E+00  0.57309803E+00  0.12906905E+00
  0.38512037E+00  0.11288793E+00  0.26650094E+00
  0.19031050E+00  0.47914248E+00  0.30915475E+00
  0.98413911E-01  0.24833663E+00  0.25739014E+00
  0.91334265E+00  0.21215290E+00  0.21861199E+00
  0.37480395E+00  0.76116412E-01  0.23274066E+00
  0.32048675E+00  0.40872222E+00  0.33370201E+00
  0.19314559E+00  0.12304432E+00  0.32253367E+00
  0.59046268E+00  0.33380849E+00  0.28757007E+00
  0.56284447E+00  0.30613190E+00  0.38730687E+00
  0.96680413E+00  0.42919143E+00  0.34541414E+00
  0.75487730E+00  0.20599215E+00  0.27449222E+00
  0.62183339E+00  0.48322015E+00  0.34364677E+00
  0.96331580E+00  0.29080111E+00  0.44701915E+00
  0.34922070E+00  0.17839264E+00  0.42970892E+00
  0.11790200E+00  0.32177164E-01  0.40054755E+00
  0.69056805E+00  0.26253469E+00  0.41383082E+00
  0.63784596E+00  0.99155027E+00  0.38585333E+00
  0.99124764E+00  0.45176402E+00  0.42542373E+00
  0.11462706E+00  0.97863453E+00  0.36923683E+00
  0.80896636E+00  0.85987911E+00  0.38250721E+00
  0.99376703E+00  0.83330010E+00  0.16404354E+00
  0.72599950E-01  0.53924408E+00  0.18099332E+00
  0.99231541E+00  0.86782349E+00  0.13086386E+00
  0.77058797E+00  0.64864095E+00  0.21193877E+00
  0.31943602E+00  0.67604448E+00  0.26155337E+00
  0.57236380E+00  0.67525740E+00  0.29732979E+00
  0.61021722E+00  0.64094676E+00  0.26478878E+00
  0.23795038E+00  0.84902797E+00  0.24859742E+00
  0.34042457E-01  0.45918598E+00  0.25560246E+00
  0.40301682E-01  0.72634868E+00  0.28177430E+00
  0.19311046E+00  0.36982516E+00  0.13607578E+00
  0.11658724E+00  0.60403230E+00  0.21279916E+00
  0.65436391E+00  0.82458748E+00  0.22130227E+00
  0.53694836E+00  0.60318137E+00  0.36609337E+00
  0.59152239E+00  0.87096426E+00  0.34266474E+00
  0.59640684E+00  0.99986215E+00  0.31498200E+00
  0.99779221E+00  0.85192665E+00  0.30820732E+00
  0.30201085E+00  0.93060866E+00  0.32379477E+00
  0.91263122E+00  0.60807549E+00  0.32884654E+00
  0.26002470E+00  0.58082791E+00  0.42012381E+00
  0.12100361E+00  0.66812421E+00  0.39810813E+00
  0.68015089E+00  0.59643583E+00  0.44076829E+00
  0.62697921E+00  0.74669228E+00  0.41790157E+00
  0.82850999E+00  0.13346432E+00  0.20682843E+00
  0.35031067E+00  0.11708116E+00  0.14039078E+00
  0.74444099E+00  0.33805903E+00  0.14721421E+00
  0.46071936E+00  0.25096880E-01  0.19998806E+00
  0.30027054E+00  0.94189897E-01  0.25051587E+00
  0.22269484E+00  0.36725170E+00  0.32006997E+00
  0.98707025E+00  0.33023671E+00  0.25644900E+00
  0.57316748E+00  0.22497453E+00  0.40398337E+00
  0.64261227E+00  0.20449597E+00  0.28626261E+00
  0.88429530E+00  0.53918740E+00  0.34665350E+00
  0.49909373E+00  0.50047686E+00  0.35356646E+00
  0.89331236E+00  0.39120987E+00  0.43769240E+00
  0.24353148E+00  0.11735198E+00  0.43957893E+00
  0.62173491E-01  0.93987968E+00  0.38756044E+00
  0.19721251E+00  0.49492293E+00  0.14487231E+00
  0.28452208E-01  0.61615128E+00  0.19708407E+00
  0.94306426E+00  0.91500396E+00  0.14910269E+00
  0.53243897E+00  0.59817203E+00  0.28091157E+00
  0.20642997E+00  0.71337673E+00  0.25075294E+00
  0.67153026E+00  0.69051693E+00  0.22511897E+00
  0.96318230E+00  0.73057078E+00  0.29910539E+00
  0.17625544E+00  0.98807545E+00  0.32689783E+00
  0.53996201E+00  0.88578419E+00  0.32332375E+00
  0.61280641E+00  0.71500880E+00  0.43795854E+00
  0.16085025E+00  0.54876890E+00  0.40665450E+00
  0.67032354E+00  0.85976223E+00  0.38072250E+00
  0.60481023E+00  0.73767077E+00  0.14812358E+00
  0.00000000E+00  0.00000000E+00  0.00000000E+00
  0.00000000E+00  0.00000000E+00  0.00000000E+00
  0.00000000E+00  0.00000000E+00  0.00000000E+00
  0.00000000E+00  0.00000000E+00  0.00000000E+00
  0.00000000E+00  0.00000000E+00  0.00000000E+00
  0.00000000E+00  0.00000000E+00  0.00000000E+00
  0.00000000E+00  0.00000000E+00  0.00000000E+00
  0.00000000E+00  0.00000000E+00  0.00000000E+00
  0.00000000E+00  0.00000000E+00  0.00000000E+00
  0.00000000E+00  0.00000000E+00  0.00000000E+00
  0.00000000E+00  0.00000000E+00  0.00000000E+00
  0.00000000E+00  0.00000000E+00  0.00000000E+00
  0.00000000E+00  0.00000000E+00  0.00000000E+00
  0.00000000E+00  0.00000000E+00  0.00000000E+00
  0.00000000E+00  0.00000000E+00  0.00000000E+00
  0.00000000E+00  0.00000000E+00  0.00000000E+00
  0.00000000E+00  0.00000000E+00  0.00000000E+00
  0.00000000E+00  0.00000000E+00  0.00000000E+00
  0.00000000E+00  0.00000000E+00  0.00000000E+00
  0.00000000E+00  0.00000000E+00  0.00000000E+00
  0.00000000E+00  0.00000000E+00  0.00000000E+00
  0.00000000E+00  0.00000000E+00  0.00000000E+00
  0.00000000E+00  0.00000000E+00  0.00000000E+00
  0.00000000E+00  0.00000000E+00  0.00000000E+00
  0.00000000E+00  0.00000000E+00  0.00000000E+00
  0.00000000E+00  0.00000000E+00  0.00000000E+00
  0.00000000E+00  0.00000000E+00  0.00000000E+00
  0.00000000E+00  0.00000000E+00  0.00000000E+00
  0.00000000E+00  0.00000000E+00  0.00000000E+00
  0.00000000E+00  0.00000000E+00  0.00000000E+00
  0.00000000E+00  0.00000000E+00  0.00000000E+00
  0.00000000E+00  0.00000000E+00  0.00000000E+00
  0.00000000E+00  0.00000000E+00  0.00000000E+00
  0.00000000E+00  0.00000000E+00  0.00000000E+00
  0.00000000E+00  0.00000000E+00  0.00000000E+00
  0.00000000E+00  0.00000000E+00  0.00000000E+00
  0.00000000E+00  0.00000000E+00  0.00000000E+00
  0.00000000E+00  0.00000000E+00  0.00000000E+00
  0.00000000E+00  0.00000000E+00  0.00000000E+00
  0.00000000E+00  0.00000000E+00  0.00000000E+00
  0.00000000E+00  0.00000000E+00  0.00000000E+00
  0.00000000E+00  0.00000000E+00  0.00000000E+00
  0.00000000E+00  0.00000000E+00  0.00000000E+00
  0.00000000E+00  0.00000000E+00  0.00000000E+00
  0.00000000E+00  0.00000000E+00  0.00000000E+00
  0.00000000E+00  0.00000000E+00  0.00000000E+00
  0.00000000E+00  0.00000000E+00  0.00000000E+00
  0.00000000E+00  0.00000000E+00  0.00000000E+00
  0.00000000E+00  0.00000000E+00  0.00000000E+00
  0.00000000E+00  0.00000000E+00  0.00000000E+00
  0.00000000E+00  0.00000000E+00  0.00000000E+00
  0.00000000E+00  0.00000000E+00  0.00000000E+00
  0.00000000E+00  0.00000000E+00  0.00000000E+00
  0.00000000E+00  0.00000000E+00  0.00000000E+00
  0.00000000E+00  0.00000000E+00  0.00000000E+00
  0.00000000E+00  0.00000000E+00  0.00000000E+00
  0.00000000E+00  0.00000000E+00  0.00000000E+00
  0.00000000E+00  0.00000000E+00  0.00000000E+00
  0.00000000E+00  0.00000000E+00  0.00000000E+00
  0.00000000E+00  0.00000000E+00  0.00000000E+00
  0.00000000E+00  0.00000000E+00  0.00000000E+00
  0.00000000E+00  0.00000000E+00  0.00000000E+00
  0.00000000E+00  0.00000000E+00  0.00000000E+00
  0.00000000E+00  0.00000000E+00  0.00000000E+00
  0.00000000E+00  0.00000000E+00  0.00000000E+00
  0.00000000E+00  0.00000000E+00  0.00000000E+00
  0.00000000E+00  0.00000000E+00  0.00000000E+00
  0.00000000E+00  0.00000000E+00  0.00000000E+00
  0.00000000E+00  0.00000000E+00  0.00000000E+00
  0.00000000E+00  0.00000000E+00  0.00000000E+00
  0.00000000E+00  0.00000000E+00  0.00000000E+00
  0.00000000E+00  0.00000000E+00  0.00000000E+00
  0.00000000E+00  0.00000000E+00  0.00000000E+00
  0.00000000E+00  0.00000000E+00  0.00000000E+00
  0.00000000E+00  0.00000000E+00  0.00000000E+00
  0.00000000E+00  0.00000000E+00  0.00000000E+00
  0.00000000E+00  0.00000000E+00  0.00000000E+00
  0.00000000E+00  0.00000000E+00  0.00000000E+00
  0.00000000E+00  0.00000000E+00  0.00000000E+00
  0.00000000E+00  0.00000000E+00  0.00000000E+00
  0.00000000E+00  0.00000000E+00  0.00000000E+00
  0.00000000E+00  0.00000000E+00  0.00000000E+00
  0.00000000E+00  0.00000000E+00  0.00000000E+00
  0.00000000E+00  0.00000000E+00  0.00000000E+00
  0.00000000E+00  0.00000000E+00  0.00000000E+00
  0.00000000E+00  0.00000000E+00  0.00000000E+00
  0.00000000E+00  0.00000000E+00  0.00000000E+00
  0.00000000E+00  0.00000000E+00  0.00000000E+00
  0.00000000E+00  0.00000000E+00  0.00000000E+00
  0.00000000E+00  0.00000000E+00  0.00000000E+00
  0.00000000E+00  0.00000000E+00  0.00000000E+00
  0.00000000E+00  0.00000000E+00  0.00000000E+00
  0.00000000E+00  0.00000000E+00  0.00000000E+00
  0.00000000E+00  0.00000000E+00  0.00000000E+00
  0.00000000E+00  0.00000000E+00  0.00000000E+00
  0.00000000E+00  0.00000000E+00  0.00000000E+00
  0.00000000E+00  0.00000000E+00  0.00000000E+00
  0.00000000E+00  0.00000000E+00  0.00000000E+00
  0.00000000E+00  0.00000000E+00  0.00000000E+00
  0.00000000E+00  0.00000000E+00  0.00000000E+00
  0.00000000E+00  0.00000000E+00  0.00000000E+00
  0.00000000E+00  0.00000000E+00  0.00000000E+00
  0.00000000E+00  0.00000000E+00  0.00000000E+00
  0.00000000E+00  0.00000000E+00  0.00000000E+00
  0.00000000E+00  0.00000000E+00  0.00000000E+00
  0.00000000E+00  0.00000000E+00  0.00000000E+00
  0.00000000E+00  0.00000000E+00  0.00000000E+00
  0.00000000E+00  0.00000000E+00  0.00000000E+00
  0.00000000E+00  0.00000000E+00  0.00000000E+00
  0.00000000E+00  0.00000000E+00  0.00000000E+00
  0.00000000E+00  0.00000000E+00  0.00000000E+00
  0.00000000E+00  0.00000000E+00  0.00000000E+00
  0.00000000E+00  0.00000000E+00  0.00000000E+00
  0.00000000E+00  0.00000000E+00  0.00000000E+00
  0.00000000E+00  0.00000000E+00  0.00000000E+00
  0.00000000E+00  0.00000000E+00  0.00000000E+00
  0.00000000E+00  0.00000000E+00  0.00000000E+00
  0.00000000E+00  0.00000000E+00  0.00000000E+00
  0.00000000E+00  0.00000000E+00  0.00000000E+00
  0.00000000E+00  0.00000000E+00  0.00000000E+00
  0.00000000E+00  0.00000000E+00  0.00000000E+00
  0.00000000E+00  0.00000000E+00  0.00000000E+00
  0.00000000E+00  0.00000000E+00  0.00000000E+00
  0.00000000E+00  0.00000000E+00  0.00000000E+00
  0.00000000E+00  0.00000000E+00  0.00000000E+00
  0.00000000E+00  0.00000000E+00  0.00000000E+00
  0.00000000E+00  0.00000000E+00  0.00000000E+00
  0.00000000E+00  0.00000000E+00  0.00000000E+00
  0.00000000E+00  0.00000000E+00  0.00000000E+00
  0.00000000E+00  0.00000000E+00  0.00000000E+00
  0.00000000E+00  0.00000000E+00  0.00000000E+00
  0.00000000E+00  0.00000000E+00  0.00000000E+00
  0.00000000E+00  0.00000000E+00  0.00000000E+00
  0.00000000E+00  0.00000000E+00  0.00000000E+00
  0.00000000E+00  0.00000000E+00  0.00000000E+00
  0.00000000E+00  0.00000000E+00  0.00000000E+00
  0.00000000E+00  0.00000000E+00  0.00000000E+00
  0.00000000E+00  0.00000000E+00  0.00000000E+00
  0.00000000E+00  0.00000000E+00  0.00000000E+00
  0.00000000E+00  0.00000000E+00  0.00000000E+00
  0.00000000E+00  0.00000000E+00  0.00000000E+00
  0.00000000E+00  0.00000000E+00  0.00000000E+00
  0.00000000E+00  0.00000000E+00  0.00000000E+00
  0.00000000E+00  0.00000000E+00  0.00000000E+00
  0.00000000E+00  0.00000000E+00  0.00000000E+00
  0.00000000E+00  0.00000000E+00  0.00000000E+00
  0.00000000E+00  0.00000000E+00  0.00000000E+00
  0.00000000E+00  0.00000000E+00  0.00000000E+00
  0.00000000E+00  0.00000000E+00  0.00000000E+00
  0.00000000E+00  0.00000000E+00  0.00000000E+00
  0.00000000E+00  0.00000000E+00  0.00000000E+00
  0.00000000E+00  0.00000000E+00  0.00000000E+00
  0.00000000E+00  0.00000000E+00  0.00000000E+00
  0.00000000E+00  0.00000000E+00  0.00000000E+00
  0.00000000E+00  0.00000000E+00  0.00000000E+00
  0.00000000E+00  0.00000000E+00  0.00000000E+00
  0.00000000E+00  0.00000000E+00  0.00000000E+00
  0.00000000E+00  0.00000000E+00  0.00000000E+00
  0.00000000E+00  0.00000000E+00  0.00000000E+00
  0.00000000E+00  0.00000000E+00  0.00000000E+00
  0.00000000E+00  0.00000000E+00  0.00000000E+00
  0.00000000E+00  0.00000000E+00  0.00000000E+00
  0.00000000E+00  0.00000000E+00  0.00000000E+00
  0.00000000E+00  0.00000000E+00  0.00000000E+00
  0.00000000E+00  0.00000000E+00  0.00000000E+00
  0.00000000E+00  0.00000000E+00  0.00000000E+00
  0.00000000E+00  0.00000000E+00  0.00000000E+00
  0.00000000E+00  0.00000000E+00  0.00000000E+00
  0.00000000E+00  0.00000000E+00  0.00000000E+00
  0.00000000E+00  0.00000000E+00  0.00000000E+00
  0.00000000E+00  0.00000000E+00  0.00000000E+00
  0.00000000E+00  0.00000000E+00  0.00000000E+00
  0.00000000E+00  0.00000000E+00  0.00000000E+00
  0.00000000E+00  0.00000000E+00  0.00000000E+00
  0.00000000E+00  0.00000000E+00  0.00000000E+00
  0.00000000E+00  0.00000000E+00  0.00000000E+00
  0.00000000E+00  0.00000000E+00  0.00000000E+00
  0.00000000E+00  0.00000000E+00  0.00000000E+00
  0.00000000E+00  0.00000000E+00  0.00000000E+00
  0.00000000E+00  0.00000000E+00  0.00000000E+00
  0.00000000E+00  0.00000000E+00  0.00000000E+00
  0.00000000E+00  0.00000000E+00  0.00000000E+00
  0.00000000E+00  0.00000000E+00  0.00000000E+00
  0.00000000E+00  0.00000000E+00  0.00000000E+00
  0.00000000E+00  0.00000000E+00  0.00000000E+00
  0.00000000E+00  0.00000000E+00  0.00000000E+00
  0.00000000E+00  0.00000000E+00  0.00000000E+00
  0.00000000E+00  0.00000000E+00  0.00000000E+00
  0.00000000E+00  0.00000000E+00  0.00000000E+00
  0.00000000E+00  0.00000000E+00  0.00000000E+00
  0.00000000E+00  0.00000000E+00  0.00000000E+00
  0.00000000E+00  0.00000000E+00  0.00000000E+00
  0.00000000E+00  0.00000000E+00  0.00000000E+00
  0.00000000E+00  0.00000000E+00  0.00000000E+00
  0.00000000E+00  0.00000000E+00  0.00000000E+00
  0.00000000E+00  0.00000000E+00  0.00000000E+00
  0.00000000E+00  0.00000000E+00  0.00000000E+00
  0.00000000E+00  0.00000000E+00  0.00000000E+00
  0.00000000E+00  0.00000000E+00  0.00000000E+00
  0.00000000E+00  0.00000000E+00  0.00000000E+00
  0.00000000E+00  0.00000000E+00  0.00000000E+00
  0.00000000E+00  0.00000000E+00  0.00000000E+00
  0.00000000E+00  0.00000000E+00  0.00000000E+00
  0.00000000E+00  0.00000000E+00  0.00000000E+00
  0.00000000E+00  0.00000000E+00  0.00000000E+00
  0.00000000E+00  0.00000000E+00  0.00000000E+00
  0.00000000E+00  0.00000000E+00  0.00000000E+00
  0.00000000E+00  0.00000000E+00  0.00000000E+00
  0.00000000E+00  0.00000000E+00  0.00000000E+00
  0.00000000E+00  0.00000000E+00  0.00000000E+00
  0.00000000E+00  0.00000000E+00  0.00000000E+00
  0.00000000E+00  0.00000000E+00  0.00000000E+00
  0.00000000E+00  0.00000000E+00  0.00000000E+00
  0.00000000E+00  0.00000000E+00  0.00000000E+00
  0.00000000E+00  0.00000000E+00  0.00000000E+00
  0.00000000E+00  0.00000000E+00  0.00000000E+00
  0.00000000E+00  0.00000000E+00  0.00000000E+00
  0.00000000E+00  0.00000000E+00  0.00000000E+00
  0.00000000E+00  0.00000000E+00  0.00000000E+00
  0.00000000E+00  0.00000000E+00  0.00000000E+00
  0.00000000E+00  0.00000000E+00  0.00000000E+00
  0.00000000E+00  0.00000000E+00  0.00000000E+00
  0.00000000E+00  0.00000000E+00  0.00000000E+00
  0.00000000E+00  0.00000000E+00  0.00000000E+00
  0.00000000E+00  0.00000000E+00  0.00000000E+00
  0.00000000E+00  0.00000000E+00  0.00000000E+00
  0.00000000E+00  0.00000000E+00  0.00000000E+00
  0.00000000E+00  0.00000000E+00  0.00000000E+00
  0.00000000E+00  0.00000000E+00  0.00000000E+00
  0.00000000E+00  0.00000000E+00  0.00000000E+00
  0.00000000E+00  0.00000000E+00  0.00000000E+00
  0.00000000E+00  0.00000000E+00  0.00000000E+00
  0.00000000E+00  0.00000000E+00  0.00000000E+00
  0.00000000E+00  0.00000000E+00  0.00000000E+00
  0.00000000E+00  0.00000000E+00  0.00000000E+00
  0.00000000E+00  0.00000000E+00  0.00000000E+00
