# Supplementary material for: Alkali cation-induced cathodic corrosion in Cu electrocatalysts
Source: Nat Commun. 2024 Jun 13;15:5080. doi: 10.1038/s41467-024-49492-7 (PMC11176167; doi:10.1038/s41467-024-49492-7)
Supplement: Supplementary file 3 — Source Data [file 41467_2024_49492_MOESM3_ESM.zip › Source_Data/B_eq5-CONTCAR]

Cu6                                     
   1.00000000000000     
     7.0978999138000001    0.0000000000000000    0.0000000000000000
     0.0000000000000000    7.0978918075999999    0.0000000000000000
     0.0000000000000000    0.0000000000000000   47.3181100350220021
   Cu   H    O    K 
    24    67    26     1
Selective dynamics
Direct
  0.0000000000000000  0.0000000000000000  0.0000000000000000   F   F   F
  0.0000000000000000  0.5000000000000000  0.0000000000000000   F   F   F
  0.5000000000000000  0.0000000000000000  0.0000000000000000   F   F   F
  0.5000000000000000  0.5000000000000000  0.0000000000000000   F   F   F
  0.2500000000000000  0.2500000000000000  0.0000000000000000   F   F   F
  0.2500000000000000  0.7500000000000000  0.0000000000000000   F   F   F
  0.7500000000000000  0.2500000000000000  0.0000000000000000   F   F   F
  0.7500000000000000  0.7500000000000000  0.0000000000000000   F   F   F
  0.9999996000000000  0.2500013900000000  0.0383340080000000   F   F   F
  0.0000007215163200  0.7499986400000000  0.0383340880000000   F   F   F
  0.5000004300000001  0.2499981400000000  0.0383340520000000   F   F   F
  0.4999992700000000  0.7500019200000000  0.0383339310000000   F   F   F
  0.2500014300000000  0.9999995100000000  0.0383339850000000   F   F   F
  0.2499983300000000  0.5000005000000000  0.0383338540000000   F   F   F
  0.7499985800000000  0.0000005983012100  0.0383339290000000   F   F   F
  0.7500016700000000  0.4999993800000000  0.0383338270000000   F   F   F
  1.0147082326059220 -0.0119540794175161  0.0778456746952995   T   T   T
  0.9969996152270287  0.5244569677178388  0.0814437799546218   T   T   T
  0.4798776947686799  1.0071087635326341  0.0778884768633610   T   T   T
  0.4995093254636174  0.5063941219052042  0.0770573061345857   T   T   T
  0.2162029409769334  0.2713910478121248  0.0784875109060737   T   T   T
  0.2525442163544128  0.7596790080185505  0.0781513698842971   T   T   T
  0.7267652308081561  0.2547965403791816  0.0801618943137569   T   T   T
  0.7529603188263462  0.7492506003521183  0.0771202622527367   T   T   T
  0.2358082648767048  0.0099914863963560 -0.0011356988705659   T   T   T
  0.2522744053054404  0.4996397341933510  0.9940862801710111   T   T   T
  0.7559892917602383  0.0005367142619295  0.9989726207927930   T   T   T
  0.7474669660358720  0.5063291156833581  0.9961799156296035   T   T   T
  0.5160613232141436  0.2541800759527874  0.9786203941721404   T   T   T
  0.5279460246726843  0.7629666863140043  0.9844478427710179   T   T   T
  0.0103686816642507  0.2554844190880647  0.9868655512457156   T   T   T
  1.0078082344832024  0.7324466925590342  0.9791282517860874   T   T   T
  0.5287546498524974  0.2021239310411364  0.0975998826868060   T   T   T
  0.2115900886095892  0.5038671895663183  0.0854087065453298   T   T   T
  0.7356393462255341  1.0020997093778312  0.0771288754298314   T   T   T
  0.8414060857497024  0.6377940229658703  0.1016128812614259   T   T   T
  0.4937545720918403  0.7344244526895568  0.0907751095549258   T   T   T
 -0.0114983033970297  0.2503094467578713  0.0873093266583641   T   T   T
  0.1552162485716895  0.9039475763156364  0.1039138898262495   T   T   T
  0.2821908389421061  0.1617700657549090  0.2597599417728533   T   T   T
  0.1560797025914362  0.7347397738596230  0.1383110242057949   T   T   T
  0.4741909917022871  0.8772433234661488  0.1251154292268860   T   T   T
  0.9622973429208500  0.6919492435129364  0.1280216573408984   T   T   T
  0.5918452035466033  0.9375546671494401  0.1497626069091875   T   T   T
  0.0708110962202542  0.6514719125008660  0.1916290316688130   T   T   T
  0.2150073086787859  0.6604726716067498  0.2177495644276220   T   T   T
  0.3184443061706747 -0.1125002807591652  0.4422565754896144   T   T   T
  0.2000365993519953  0.3821488270215528  0.1360969862704237   T   T   T
  0.9446268959878565  0.2229374965511836  0.1977804152142928   T   T   T
  0.4014815855736358  0.5570065607516471  0.3811693876451862   T   T   T
  0.6028101547492362  0.1725174266300593  0.2130939325001940   T   T   T
  0.1012821626545790  0.2223017753774483  0.2785805633843514   T   T   T
  0.9220442159521867  0.3644606213975148  0.2189211093646248   T   T   T
  0.2298465422244866  0.4687249636563442  0.3982720861419019   T   T   T
  0.4639616081113031  0.8623323279408055  0.3605668786605558   T   T   T
  0.7075260392645540 -0.1501100712082944  0.2727377953570568   T   T   T
  0.9111309738869748  0.9797032776727371  0.3958579604610583   T   T   T
  0.8288168483981376  0.2848744406703011  0.3042696021733893   T   T   T
  0.5144461880245770 -0.0630804168927368  0.2663647805684088   T   T   T
  0.6110510428029214  0.0573468455433479  0.3054070081554524   T   T   T
 -0.1111723636805625  0.2382180263488676  0.4745364107070320   T   T   T
  0.1767410103989633  0.0067251851692543  0.4627288247860932   T   T   T
  0.3783458365686013 -0.0065564560605689  0.3997436049731968   T   T   T
  1.0439010819461159 -0.0390536206615305  0.4240589321504608   T   T   T
  0.8855463471390598  0.4932893283186303  0.4191789880502363   T   T   T
  0.0481257891585327  0.3239415079368137  0.4562550866725322   T   T   T
  0.3264508624502083  0.1707253837683835  0.3799476624787077   T   T   T
 -0.0142920545101298  0.6618451944603928  0.4329136793340551   T   T   T
  0.8435961901098278  0.0708028296917695  0.1267306717244940   T   T   T
  0.2596403307629283  0.1726639219301056  0.1675220532529128   T   T   T
  0.9036576803927252  0.0396131454192602  0.1591972358436777   T   T   T
  0.5042162626843352  0.5759145443614293  0.2254982947304847   T   T   T
 -0.0693138681184224  0.7655032123324592  0.2466132490213137   T   T   T
  0.6374518025818584  0.3542871472940505  0.2662085530241500   T   T   T
  0.4394429529748103  0.4667555271742955  0.2782069026034458   T   T   T
  0.0056883932782558 -0.0674775492324907  0.2646617266605115   T   T   T
  0.3963614725807224  0.1026552948231025  0.2037011824605019   T   T   T
  0.2463565685671812  0.8101626096812301  0.3037760100216229   T   T   T
  0.3389897391612419  0.2329705699053780  0.1242371428606581   T   T   T
  0.2386163976578049 -0.0435046553963225  0.1632860736945888   T   T   T
  0.5442047159083090  0.7794372125796893  0.2116860816005481   T   T   T
  0.5793402305285362  0.1987341097672237  0.3325687130950722   T   T   T
  1.0309148966880846  0.8471140801881558  0.3542114934551951   T   T   T
  0.8655746789669250 -0.0372486846030159  0.3409309224175606   T   T   T
  0.3781984893523934  0.7004158453258089  0.3219255967087034   T   T   T
  0.6708106302815968  0.7713414012390684  0.3576715629791314   T   T   T
  0.9468303774355010  0.4859036047474677  0.3021867051981650   T   T   T
  0.5295953884487212  0.6546414842648568  0.4214527484207910   T   T   T
  0.6523313713162354  0.8397513971416095  0.4273747929016891   T   T   T
  0.7737779528647715  0.2037724094711460  0.4214883971301128   T   T   T
  0.5821469365859129  0.3003732156960613  0.4138914093758536   T   T   T
  0.1698459405969354  0.1161736806107502  0.2702339994774388   T   T   T
  0.4841561976850195  0.8552284108074513  0.1465472456414185   T   T   T
  0.0307989248468961  0.6919982140519033  0.1465415909743054   T   T   T
  0.0899736134875001  0.6188274966878397  0.2120533427113674   T   T   T
  0.8385520628251864  0.2820118228266549  0.2089309356616181   T   T   T
  0.3482131257456380  0.4389133988946509  0.3881531862788869   T   T   T
  0.4970689249068942  0.0789227454430139  0.2172564151444724   T   T   T
  0.9129610356927844  0.9946618289063295  0.4164756588611613   T   T   T
  0.5857322927437530 -0.1177512318268334  0.2822427651802701   T   T   T
  0.9131918526430070  0.3649898413984827  0.2926086051026928   T   T   T
  0.6700767844778071  0.1294459392147453  0.3221644392550380   T   T   T
  0.0246077525276257  0.2407097949270450  0.4730938470696842   T   T   T
  0.1890951708661065 -0.1039047047642466  0.4498346563076630   T   T   T
  0.3497587200316667  0.0373512781455709  0.3804857327486321   T   T   T
  0.3272374663073879  0.3247194276160895  0.1397666658576359   T   T   T
  0.1957606338868906  0.0569786487351024  0.1763968084843446   T   T   T
  0.8070269046822980  0.0952288396045565  0.1468124621178340   T   T   T
  0.5112534564488882  0.4094667595806990  0.2615934802855947   T   T   T
 -0.0659879254973853  0.8047387773159991  0.2660164122824898   T   T   T
  0.4877786491605089  0.6590724060917210  0.2088985156550295   T   T   T
  0.2487168520624657  0.6888894825012254  0.3136457651428031   T   T   T
  0.5374061147390413  0.7476185913858385  0.3584139786037739   T   T   T
  0.8987826213453336 -0.1100323632738986  0.3584023816052232   T   T   T
  0.6828744265076928  0.3074040594873222  0.4265553160734084   T   T   T
  0.5266910138791924  0.7860217039358375  0.4251770072882822   T   T   T
  0.0083555514682402  0.5360215681478766  0.4264101655891514   T   T   T
  0.6549692103266590  0.4707782171962189  0.1615335058504009   T   T   T
 
  0.00000000E+00  0.00000000E+00  0.00000000E+00
  0.00000000E+00  0.00000000E+00  0.00000000E+00
  0.00000000E+00  0.00000000E+00  0.00000000E+00
  0.00000000E+00  0.00000000E+00  0.00000000E+00
  0.00000000E+00  0.00000000E+00  0.00000000E+00
  0.00000000E+00  0.00000000E+00  0.00000000E+00
  0.00000000E+00  0.00000000E+00  0.00000000E+00
  0.00000000E+00  0.00000000E+00  0.00000000E+00
  0.00000000E+00  0.00000000E+00  0.00000000E+00
  0.00000000E+00  0.00000000E+00  0.00000000E+00
  0.00000000E+00  0.00000000E+00  0.00000000E+00
  0.00000000E+00  0.00000000E+00  0.00000000E+00
  0.00000000E+00  0.00000000E+00  0.00000000E+00
  0.00000000E+00  0.00000000E+00  0.00000000E+00
  0.00000000E+00  0.00000000E+00  0.00000000E+00
  0.00000000E+00  0.00000000E+00  0.00000000E+00
 -0.14798123E-02  0.10107572E-02 -0.15037581E-02
  0.13266291E-02 -0.12014180E-02 -0.16660824E-03
  0.65528780E-03 -0.22767944E-02 -0.18035691E-02
 -0.24463248E-02 -0.15988044E-02  0.24656230E-02
  0.38511232E-03  0.44148665E-02 -0.34476394E-02
  0.30458715E-03 -0.16706393E-02 -0.89590380E-03
 -0.12862699E-02  0.40273702E-02 -0.29900152E-02
 -0.83489394E-03 -0.20610917E-02  0.88138509E-03
  0.46211618E-02  0.64821446E-02 -0.58997315E-02
  0.80063943E-02 -0.62188580E-02  0.97433358E-02
 -0.14602988E-01 -0.44217204E-02  0.19076346E-02
  0.27805217E-03 -0.95148061E-02  0.32025634E-02
 -0.73609608E-02 -0.11657478E-03 -0.12333878E-01
 -0.11094194E-01 -0.14128398E-02  0.10790859E-02
 -0.85056260E-02 -0.32100939E-02 -0.10485420E-01
 -0.10281674E-02  0.75986095E-02 -0.14155625E-01
  0.11306038E-01 -0.83952439E-02  0.71434820E-02
  0.22340661E-01 -0.26553499E-02 -0.84497744E-02
 -0.40767255E-02 -0.81288398E-02  0.24125324E-01
 -0.28212639E-02  0.19829710E-02 -0.69164718E-02
 -0.22125537E-02  0.33421041E-02 -0.43944401E-02
  0.71881762E-02 -0.18258432E-01  0.21758118E-02
 -0.20590477E-02  0.10838584E-01 -0.37031466E-02
 -0.66168740E-02 -0.18530776E-02 -0.39692972E-03
  0.14791371E-02 -0.13554721E-01 -0.50614186E-02
 -0.11119563E-01 -0.10709072E-01 -0.43499475E-02
 -0.22923709E-02  0.90246543E-02  0.76568770E-02
  0.29327504E-02  0.81964939E-02 -0.97668702E-02
  0.37556844E-03  0.67366092E-02  0.65802771E-02
  0.23358183E-02 -0.11595590E-03  0.16436004E-01
  0.10838724E-01 -0.21775870E-02 -0.15077153E-01
 -0.23964599E-02 -0.16022147E-01 -0.11246177E-01
 -0.54698020E-02 -0.48032282E-02 -0.94589607E-03
 -0.14562151E-01 -0.80621600E-02 -0.27126419E-02
  0.74727640E-02 -0.16837139E-02  0.11116651E-01
  0.46870428E-02 -0.39856292E-02  0.55370804E-02
 -0.69343299E-02  0.10197317E-01  0.13877513E-01
  0.24774002E-02  0.14953858E-02 -0.11790663E-01
  0.46517031E-02  0.27980415E-03  0.77380238E-02
 -0.82202221E-02 -0.16385465E-01  0.10410271E-01
 -0.34000537E-02 -0.65711249E-02 -0.48372956E-02
 -0.27164280E-02 -0.54159858E-02 -0.84512861E-02
  0.12511478E-02 -0.91267792E-02 -0.79487260E-02
  0.40806057E-02 -0.26320698E-02  0.11502088E-02
  0.16110613E-01 -0.82153507E-02  0.10723529E-01
  0.18023519E-02  0.90735018E-02 -0.17526760E-02
  0.12794393E-01 -0.95757539E-02 -0.14504852E-01
 -0.60097364E-02 -0.57995548E-02  0.32579537E-02
 -0.49202370E-02 -0.18945420E-02 -0.77544552E-02
 -0.19327722E-02 -0.69778703E-02  0.32196287E-02
  0.60481121E-02 -0.46528605E-02 -0.42547496E-03
 -0.13214586E-01 -0.10502719E-01 -0.72386927E-02
  0.10046296E-01 -0.41786155E-02 -0.95889838E-02
  0.80013117E-02 -0.36285547E-02 -0.92412954E-02
  0.17251996E-01 -0.90594932E-02 -0.13017307E-01
  0.38487881E-02  0.18337451E-02  0.37886193E-02
 -0.23873622E-02  0.32764904E-02 -0.47643479E-02
 -0.60910330E-02  0.16234504E-01 -0.54794187E-02
 -0.24879120E-02 -0.31305793E-02  0.11573440E-01
 -0.31984655E-02 -0.54878311E-02 -0.43463721E-02
 -0.27189995E-02  0.13694056E-01 -0.44350177E-02
  0.38717093E-02 -0.66019176E-02  0.15854555E-01
 -0.24262504E-02  0.14650200E-02 -0.10079438E-01
  0.76010219E-02 -0.14521372E-01  0.20897723E-01
  0.10003613E-01  0.11421072E-01 -0.57010635E-02
  0.60130557E-02  0.14427336E-02  0.21555364E-01
 -0.71114328E-02  0.99855780E-02  0.18558399E-01
  0.40048467E-02 -0.75773472E-02 -0.76768946E-02
 -0.17312278E-02 -0.47551881E-02 -0.17653744E-01
  0.46298374E-02  0.12104782E-01 -0.66699965E-02
 -0.10087520E-03  0.96196052E-02  0.14476169E-02
  0.21788015E-01  0.39827033E-02  0.52065602E-02
 -0.76732196E-02  0.15427353E-01  0.11697219E-01
  0.11915750E-01  0.42145645E-02  0.13512660E-02
 -0.69679743E-02  0.54594350E-02 -0.49089472E-02
  0.39700230E-02  0.81825185E-03  0.46433524E-04
  0.16408382E-02  0.39528566E-03 -0.54768803E-02
  0.26104320E-02 -0.38853436E-02  0.71117502E-02
 -0.23154783E-02  0.81711636E-03 -0.44446023E-02
 -0.77790168E-02 -0.34640992E-02 -0.66888953E-04
  0.36990089E-02  0.14604700E-03  0.44324777E-02
 -0.52531939E-02  0.10660395E-03  0.35411054E-02
  0.80946422E-03  0.77253569E-03  0.30878067E-02
  0.13741022E-03  0.22883780E-02  0.65548138E-02
 -0.22307889E-02  0.99686698E-03  0.36020603E-03
 -0.76964467E-02 -0.27665460E-02 -0.12023260E-03
  0.56370254E-02 -0.16391963E-02 -0.62812011E-03
  0.49515716E-03 -0.69363153E-02  0.40582692E-02
 -0.19145736E-02  0.10148356E-03 -0.39605589E-02
  0.25297242E-05  0.95599035E-02 -0.32489195E-02
  0.32972958E-02  0.12563505E-02 -0.28756703E-02
  0.48698178E-02 -0.22460377E-02 -0.37977807E-02
 -0.19212451E-02 -0.67093535E-04 -0.65639657E-03
 -0.23544474E-02  0.12074095E-02  0.19964014E-02
 -0.50673545E-02 -0.17755354E-02 -0.30972756E-02
 -0.46093846E-02  0.61906107E-03 -0.25400953E-02
  0.39141594E-02  0.25250276E-02 -0.78134535E-02
 -0.13897169E-02 -0.39608504E-02 -0.29290741E-02
 -0.15099333E-02 -0.52604721E-02 -0.36022182E-02
  0.22441826E-02  0.77317831E-02 -0.16834309E-02
  0.90640078E-03 -0.67145424E-03 -0.75308150E-02
  0.11023535E-03 -0.23543750E-03  0.19791016E-02
 
           1
   1.00000000000000     
  0.42323936E+02  0.31796693E-02  0.43378430E-02  0.42320177E+02
  0.00000000E+00  0.00000000E+00  0.00000000E+00
  0.00000000E+00  0.50000000E+00  0.00000000E+00
  0.50000000E+00  0.00000000E+00  0.00000000E+00
  0.50000000E+00  0.50000000E+00  0.00000000E+00
  0.25000000E+00  0.25000000E+00  0.00000000E+00
  0.25000000E+00  0.75000000E+00  0.00000000E+00
  0.75000000E+00  0.25000000E+00  0.00000000E+00
  0.75000000E+00  0.75000000E+00  0.00000000E+00
  0.99999960E+00  0.25000139E+00  0.38334008E-01
  0.72151632E-06  0.74999864E+00  0.38334088E-01
  0.50000043E+00  0.24999814E+00  0.38334052E-01
  0.49999927E+00  0.75000192E+00  0.38333931E-01
  0.25000143E+00  0.99999951E+00  0.38333985E-01
  0.24999833E+00  0.50000050E+00  0.38333854E-01
  0.74999858E+00  0.59830121E-06  0.38333929E-01
  0.75000167E+00  0.49999938E+00  0.38333827E-01
  0.14499747E-01  0.98818832E+00  0.77813895E-01
  0.99718652E+00  0.52428770E+00  0.81440259E-01
  0.47997002E+00  0.67879930E-02  0.77850361E-01
  0.49916467E+00  0.50616887E+00  0.77109414E-01
  0.21625720E+00  0.27201304E+00  0.78414650E-01
  0.25258713E+00  0.75944364E+00  0.78132436E-01
  0.72658401E+00  0.25536394E+00  0.80098705E-01
  0.75284269E+00  0.74896022E+00  0.77138889E-01
  0.23645933E+00  0.10904736E-01  0.99873962E+00
  0.25340240E+00  0.49876358E+00  0.99429219E+00
  0.75393192E+00  0.99991375E+00  0.99901294E+00
  0.74750614E+00  0.50498860E+00  0.99624760E+00
  0.51502426E+00  0.25416365E+00  0.97835974E+00
  0.52638300E+00  0.76276764E+00  0.98447065E+00
  0.91703517E-02  0.25503216E+00  0.98664396E+00
  0.76633793E-02  0.73351724E+00  0.97882909E+00
  0.53034752E+00  0.20094115E+00  0.97750850E-01
  0.21473759E+00  0.50349309E+00  0.85230133E-01
  0.73506499E+00  0.95446231E-03  0.77638729E-01
  0.84100861E+00  0.63807340E+00  0.10146671E+00
  0.49344285E+00  0.73489531E+00  0.90682239E-01
  0.98951442E+00  0.24773707E+00  0.87355309E-01
  0.15492616E+00  0.90547459E+00  0.10383563E+00
  0.28125861E+00  0.16150899E+00  0.25975155E+00
  0.15628809E+00  0.73283009E+00  0.13820406E+00
  0.47262439E+00  0.87573456E+00  0.12502350E+00
  0.96197438E+00  0.69322070E+00  0.12818347E+00
  0.59225839E+00  0.93870945E+00  0.14955620E+00
  0.70864009E-01  0.65242101E+00  0.19176810E+00
  0.21533639E+00  0.66045633E+00  0.21809692E+00
  0.31997134E+00  0.88719293E+00  0.44193794E+00
  0.19969897E+00  0.37989152E+00  0.13585931E+00
  0.94385627E+00  0.22226078E+00  0.19776043E+00
  0.39942997E+00  0.55587071E+00  0.38111206E+00
  0.60386297E+00  0.17228021E+00  0.21332887E+00
  0.10194250E+00  0.22174025E+00  0.27869758E+00
  0.92106726E+00  0.36589729E+00  0.21921439E+00
  0.23019558E+00  0.46893564E+00  0.39802291E+00
  0.46461697E+00  0.86237175E+00  0.36073041E+00
  0.70636792E+00  0.84758143E+00  0.27295780E+00
  0.91065195E+00  0.97877749E+00  0.39575573E+00
  0.82843414E+00  0.28411140E+00  0.30409100E+00
  0.51462246E+00  0.93563374E+00  0.26619680E+00
  0.61162595E+00  0.56976021E-01  0.30543132E+00
  0.89109741E+00  0.23706059E+00  0.47476304E+00
  0.17699494E+00  0.80035228E-02  0.46269178E+00
  0.38014840E+00  0.99209445E+00  0.39943707E+00
  0.43054390E-01  0.96012930E+00  0.42412778E+00
  0.88485315E+00  0.49302241E+00  0.41901511E+00
  0.47853487E-01  0.32295842E+00  0.45632313E+00
  0.32730296E+00  0.17006986E+00  0.37993867E+00
  0.98384619E+00  0.66036550E+00  0.43276070E+00
  0.84501158E+00  0.70214117E-01  0.12652802E+00
  0.26076761E+00  0.17215271E+00  0.16732675E+00
  0.90608826E+00  0.38336781E-01  0.15892213E+00
  0.50475851E+00  0.57617290E+00  0.22557836E+00
  0.93034978E+00  0.76596483E+00  0.24651256E+00
  0.63659366E+00  0.35657438E+00  0.26609275E+00
  0.43909244E+00  0.46631447E+00  0.27845149E+00
  0.52377719E-02  0.93174929E+00  0.26456987E+00
  0.39597840E+00  0.10458461E+00  0.20360745E+00
  0.24690204E+00  0.80923249E+00  0.30411107E+00
  0.33864791E+00  0.23317697E+00  0.12402413E+00
  0.23968728E+00  0.95444947E+00  0.16372772E+00
  0.54561409E+00  0.78104629E+00  0.21156560E+00
  0.58018739E+00  0.19893737E+00  0.33302425E+00
  0.29912990E-01  0.84852092E+00  0.35460370E+00
  0.86613891E+00  0.96168377E+00  0.34076868E+00
  0.37795458E+00  0.69974590E+00  0.32155251E+00
  0.67146291E+00  0.77304681E+00  0.35753060E+00
  0.94681617E+00  0.48725888E+00  0.30221730E+00
  0.53266503E+00  0.65520260E+00  0.42156278E+00
  0.65125032E+00  0.84192491E+00  0.42762200E+00
  0.77545672E+00  0.20436619E+00  0.42151695E+00
  0.58116524E+00  0.30114238E+00  0.41378767E+00
  0.17040526E+00  0.11628896E+00  0.27023498E+00
  0.48438737E+00  0.85528410E+00  0.14643150E+00
  0.31166700E-01  0.69145082E+00  0.14669189E+00
  0.89647393E-01  0.61894262E+00  0.21195941E+00
  0.83745610E+00  0.28152378E+00  0.20892952E+00
  0.34873427E+00  0.43893398E+00  0.38824686E+00
  0.49632882E+00  0.78937765E-01  0.21733125E+00
  0.91307508E+00  0.99477067E+00  0.41654092E+00
  0.58575165E+00  0.88257117E+00  0.28238129E+00
  0.91287756E+00  0.36513029E+00  0.29261622E+00
  0.66899246E+00  0.12905617E+00  0.32216190E+00
  0.25401935E-01  0.24047885E+00  0.47308057E+00
  0.18916493E+00  0.89511806E+00  0.44992042E+00
  0.34948898E+00  0.37365576E-01  0.38040203E+00
  0.32723782E+00  0.32606629E+00  0.13969800E+00
  0.19622518E+00  0.57155652E-01  0.17633604E+00
  0.80771300E+00  0.94912402E-01  0.14673220E+00
  0.51098278E+00  0.40945731E+00  0.26157961E+00
  0.93368036E+00  0.80490889E+00  0.26605860E+00
  0.48706473E+00  0.65882226E+00  0.20883306E+00
  0.24806745E+00  0.68897670E+00  0.31359208E+00
  0.53795757E+00  0.74797433E+00  0.35824885E+00
  0.89858683E+00  0.88940960E+00  0.35834048E+00
  0.68266170E+00  0.30666293E+00  0.42647919E+00
  0.52700719E+00  0.78711101E+00  0.42514143E+00
  0.84832513E-02  0.53592697E+00  0.42625101E+00
  0.65498474E+00  0.47074505E+00  0.16157533E+00
  0.00000000E+00  0.00000000E+00  0.00000000E+00
  0.00000000E+00  0.00000000E+00  0.00000000E+00
  0.00000000E+00  0.00000000E+00  0.00000000E+00
  0.00000000E+00  0.00000000E+00  0.00000000E+00
  0.00000000E+00  0.00000000E+00  0.00000000E+00
  0.00000000E+00  0.00000000E+00  0.00000000E+00
  0.00000000E+00  0.00000000E+00  0.00000000E+00
  0.00000000E+00  0.00000000E+00  0.00000000E+00
  0.00000000E+00  0.00000000E+00  0.00000000E+00
  0.00000000E+00  0.00000000E+00  0.00000000E+00
  0.00000000E+00  0.00000000E+00  0.00000000E+00
  0.00000000E+00  0.00000000E+00  0.00000000E+00
  0.00000000E+00  0.00000000E+00  0.00000000E+00
  0.00000000E+00  0.00000000E+00  0.00000000E+00
  0.00000000E+00  0.00000000E+00  0.00000000E+00
  0.00000000E+00  0.00000000E+00  0.00000000E+00
  0.00000000E+00  0.00000000E+00  0.00000000E+00
  0.00000000E+00  0.00000000E+00  0.00000000E+00
  0.00000000E+00  0.00000000E+00  0.00000000E+00
  0.00000000E+00  0.00000000E+00  0.00000000E+00
  0.00000000E+00  0.00000000E+00  0.00000000E+00
  0.00000000E+00  0.00000000E+00  0.00000000E+00
  0.00000000E+00  0.00000000E+00  0.00000000E+00
  0.00000000E+00  0.00000000E+00  0.00000000E+00
  0.00000000E+00  0.00000000E+00  0.00000000E+00
  0.00000000E+00  0.00000000E+00  0.00000000E+00
  0.00000000E+00  0.00000000E+00  0.00000000E+00
  0.00000000E+00  0.00000000E+00  0.00000000E+00
  0.00000000E+00  0.00000000E+00  0.00000000E+00
  0.00000000E+00  0.00000000E+00  0.00000000E+00
  0.00000000E+00  0.00000000E+00  0.00000000E+00
  0.00000000E+00  0.00000000E+00  0.00000000E+00
  0.00000000E+00  0.00000000E+00  0.00000000E+00
  0.00000000E+00  0.00000000E+00  0.00000000E+00
  0.00000000E+00  0.00000000E+00  0.00000000E+00
  0.00000000E+00  0.00000000E+00  0.00000000E+00
  0.00000000E+00  0.00000000E+00  0.00000000E+00
  0.00000000E+00  0.00000000E+00  0.00000000E+00
  0.00000000E+00  0.00000000E+00  0.00000000E+00
  0.00000000E+00  0.00000000E+00  0.00000000E+00
  0.00000000E+00  0.00000000E+00  0.00000000E+00
  0.00000000E+00  0.00000000E+00  0.00000000E+00
  0.00000000E+00  0.00000000E+00  0.00000000E+00
  0.00000000E+00  0.00000000E+00  0.00000000E+00
  0.00000000E+00  0.00000000E+00  0.00000000E+00
  0.00000000E+00  0.00000000E+00  0.00000000E+00
  0.00000000E+00  0.00000000E+00  0.00000000E+00
  0.00000000E+00  0.00000000E+00  0.00000000E+00
  0.00000000E+00  0.00000000E+00  0.00000000E+00
  0.00000000E+00  0.00000000E+00  0.00000000E+00
  0.00000000E+00  0.00000000E+00  0.00000000E+00
  0.00000000E+00  0.00000000E+00  0.00000000E+00
  0.00000000E+00  0.00000000E+00  0.00000000E+00
  0.00000000E+00  0.00000000E+00  0.00000000E+00
  0.00000000E+00  0.00000000E+00  0.00000000E+00
  0.00000000E+00  0.00000000E+00  0.00000000E+00
  0.00000000E+00  0.00000000E+00  0.00000000E+00
  0.00000000E+00  0.00000000E+00  0.00000000E+00
  0.00000000E+00  0.00000000E+00  0.00000000E+00
  0.00000000E+00  0.00000000E+00  0.00000000E+00
  0.00000000E+00  0.00000000E+00  0.00000000E+00
  0.00000000E+00  0.00000000E+00  0.00000000E+00
  0.00000000E+00  0.00000000E+00  0.00000000E+00
  0.00000000E+00  0.00000000E+00  0.00000000E+00
  0.00000000E+00  0.00000000E+00  0.00000000E+00
  0.00000000E+00  0.00000000E+00  0.00000000E+00
  0.00000000E+00  0.00000000E+00  0.00000000E+00
  0.00000000E+00  0.00000000E+00  0.00000000E+00
  0.00000000E+00  0.00000000E+00  0.00000000E+00
  0.00000000E+00  0.00000000E+00  0.00000000E+00
  0.00000000E+00  0.00000000E+00  0.00000000E+00
  0.00000000E+00  0.00000000E+00  0.00000000E+00
  0.00000000E+00  0.00000000E+00  0.00000000E+00
  0.00000000E+00  0.00000000E+00  0.00000000E+00
  0.00000000E+00  0.00000000E+00  0.00000000E+00
  0.00000000E+00  0.00000000E+00  0.00000000E+00
  0.00000000E+00  0.00000000E+00  0.00000000E+00
  0.00000000E+00  0.00000000E+00  0.00000000E+00
  0.00000000E+00  0.00000000E+00  0.00000000E+00
  0.00000000E+00  0.00000000E+00  0.00000000E+00
  0.00000000E+00  0.00000000E+00  0.00000000E+00
  0.00000000E+00  0.00000000E+00  0.00000000E+00
  0.00000000E+00  0.00000000E+00  0.00000000E+00
  0.00000000E+00  0.00000000E+00  0.00000000E+00
  0.00000000E+00  0.00000000E+00  0.00000000E+00
  0.00000000E+00  0.00000000E+00  0.00000000E+00
  0.00000000E+00  0.00000000E+00  0.00000000E+00
  0.00000000E+00  0.00000000E+00  0.00000000E+00
  0.00000000E+00  0.00000000E+00  0.00000000E+00
  0.00000000E+00  0.00000000E+00  0.00000000E+00
  0.00000000E+00  0.00000000E+00  0.00000000E+00
  0.00000000E+00  0.00000000E+00  0.00000000E+00
  0.00000000E+00  0.00000000E+00  0.00000000E+00
  0.00000000E+00  0.00000000E+00  0.00000000E+00
  0.00000000E+00  0.00000000E+00  0.00000000E+00
  0.00000000E+00  0.00000000E+00  0.00000000E+00
  0.00000000E+00  0.00000000E+00  0.00000000E+00
  0.00000000E+00  0.00000000E+00  0.00000000E+00
  0.00000000E+00  0.00000000E+00  0.00000000E+00
  0.00000000E+00  0.00000000E+00  0.00000000E+00
  0.00000000E+00  0.00000000E+00  0.00000000E+00
  0.00000000E+00  0.00000000E+00  0.00000000E+00
  0.00000000E+00  0.00000000E+00  0.00000000E+00
  0.00000000E+00  0.00000000E+00  0.00000000E+00
  0.00000000E+00  0.00000000E+00  0.00000000E+00
  0.00000000E+00  0.00000000E+00  0.00000000E+00
  0.00000000E+00  0.00000000E+00  0.00000000E+00
  0.00000000E+00  0.00000000E+00  0.00000000E+00
  0.00000000E+00  0.00000000E+00  0.00000000E+00
  0.00000000E+00  0.00000000E+00  0.00000000E+00
  0.00000000E+00  0.00000000E+00  0.00000000E+00
  0.00000000E+00  0.00000000E+00  0.00000000E+00
  0.00000000E+00  0.00000000E+00  0.00000000E+00
  0.00000000E+00  0.00000000E+00  0.00000000E+00
  0.00000000E+00  0.00000000E+00  0.00000000E+00
  0.00000000E+00  0.00000000E+00  0.00000000E+00
  0.00000000E+00  0.00000000E+00  0.00000000E+00
  0.00000000E+00  0.00000000E+00  0.00000000E+00
  0.00000000E+00  0.00000000E+00  0.00000000E+00
  0.00000000E+00  0.00000000E+00  0.00000000E+00
  0.00000000E+00  0.00000000E+00  0.00000000E+00
  0.00000000E+00  0.00000000E+00  0.00000000E+00
  0.00000000E+00  0.00000000E+00  0.00000000E+00
  0.00000000E+00  0.00000000E+00  0.00000000E+00
  0.00000000E+00  0.00000000E+00  0.00000000E+00
  0.00000000E+00  0.00000000E+00  0.00000000E+00
  0.00000000E+00  0.00000000E+00  0.00000000E+00
  0.00000000E+00  0.00000000E+00  0.00000000E+00
  0.00000000E+00  0.00000000E+00  0.00000000E+00
  0.00000000E+00  0.00000000E+00  0.00000000E+00
  0.00000000E+00  0.00000000E+00  0.00000000E+00
  0.00000000E+00  0.00000000E+00  0.00000000E+00
  0.00000000E+00  0.00000000E+00  0.00000000E+00
  0.00000000E+00  0.00000000E+00  0.00000000E+00
  0.00000000E+00  0.00000000E+00  0.00000000E+00
  0.00000000E+00  0.00000000E+00  0.00000000E+00
  0.00000000E+00  0.00000000E+00  0.00000000E+00
  0.00000000E+00  0.00000000E+00  0.00000000E+00
  0.00000000E+00  0.00000000E+00  0.00000000E+00
  0.00000000E+00  0.00000000E+00  0.00000000E+00
  0.00000000E+00  0.00000000E+00  0.00000000E+00
  0.00000000E+00  0.00000000E+00  0.00000000E+00
  0.00000000E+00  0.00000000E+00  0.00000000E+00
  0.00000000E+00  0.00000000E+00  0.00000000E+00
  0.00000000E+00  0.00000000E+00  0.00000000E+00
  0.00000000E+00  0.00000000E+00  0.00000000E+00
  0.00000000E+00  0.00000000E+00  0.00000000E+00
  0.00000000E+00  0.00000000E+00  0.00000000E+00
  0.00000000E+00  0.00000000E+00  0.00000000E+00
  0.00000000E+00  0.00000000E+00  0.00000000E+00
  0.00000000E+00  0.00000000E+00  0.00000000E+00
  0.00000000E+00  0.00000000E+00  0.00000000E+00
  0.00000000E+00  0.00000000E+00  0.00000000E+00
  0.00000000E+00  0.00000000E+00  0.00000000E+00
  0.00000000E+00  0.00000000E+00  0.00000000E+00
  0.00000000E+00  0.00000000E+00  0.00000000E+00
  0.00000000E+00  0.00000000E+00  0.00000000E+00
  0.00000000E+00  0.00000000E+00  0.00000000E+00
  0.00000000E+00  0.00000000E+00  0.00000000E+00
  0.00000000E+00  0.00000000E+00  0.00000000E+00
  0.00000000E+00  0.00000000E+00  0.00000000E+00
  0.00000000E+00  0.00000000E+00  0.00000000E+00
  0.00000000E+00  0.00000000E+00  0.00000000E+00
  0.00000000E+00  0.00000000E+00  0.00000000E+00
  0.00000000E+00  0.00000000E+00  0.00000000E+00
  0.00000000E+00  0.00000000E+00  0.00000000E+00
  0.00000000E+00  0.00000000E+00  0.00000000E+00
  0.00000000E+00  0.00000000E+00  0.00000000E+00
  0.00000000E+00  0.00000000E+00  0.00000000E+00
  0.00000000E+00  0.00000000E+00  0.00000000E+00
  0.00000000E+00  0.00000000E+00  0.00000000E+00
  0.00000000E+00  0.00000000E+00  0.00000000E+00
  0.00000000E+00  0.00000000E+00  0.00000000E+00
  0.00000000E+00  0.00000000E+00  0.00000000E+00
  0.00000000E+00  0.00000000E+00  0.00000000E+00
  0.00000000E+00  0.00000000E+00  0.00000000E+00
  0.00000000E+00  0.00000000E+00  0.00000000E+00
  0.00000000E+00  0.00000000E+00  0.00000000E+00
  0.00000000E+00  0.00000000E+00  0.00000000E+00
  0.00000000E+00  0.00000000E+00  0.00000000E+00
  0.00000000E+00  0.00000000E+00  0.00000000E+00
  0.00000000E+00  0.00000000E+00  0.00000000E+00
  0.00000000E+00  0.00000000E+00  0.00000000E+00
  0.00000000E+00  0.00000000E+00  0.00000000E+00
  0.00000000E+00  0.00000000E+00  0.00000000E+00
  0.00000000E+00  0.00000000E+00  0.00000000E+00
  0.00000000E+00  0.00000000E+00  0.00000000E+00
  0.00000000E+00  0.00000000E+00  0.00000000E+00
  0.00000000E+00  0.00000000E+00  0.00000000E+00
  0.00000000E+00  0.00000000E+00  0.00000000E+00
  0.00000000E+00  0.00000000E+00  0.00000000E+00
  0.00000000E+00  0.00000000E+00  0.00000000E+00
  0.00000000E+00  0.00000000E+00  0.00000000E+00
  0.00000000E+00  0.00000000E+00  0.00000000E+00
  0.00000000E+00  0.00000000E+00  0.00000000E+00
  0.00000000E+00  0.00000000E+00  0.00000000E+00
  0.00000000E+00  0.00000000E+00  0.00000000E+00
  0.00000000E+00  0.00000000E+00  0.00000000E+00
  0.00000000E+00  0.00000000E+00  0.00000000E+00
  0.00000000E+00  0.00000000E+00  0.00000000E+00
  0.00000000E+00  0.00000000E+00  0.00000000E+00
  0.00000000E+00  0.00000000E+00  0.00000000E+00
  0.00000000E+00  0.00000000E+00  0.00000000E+00
  0.00000000E+00  0.00000000E+00  0.00000000E+00
  0.00000000E+00  0.00000000E+00  0.00000000E+00
  0.00000000E+00  0.00000000E+00  0.00000000E+00
  0.00000000E+00  0.00000000E+00  0.00000000E+00
  0.00000000E+00  0.00000000E+00  0.00000000E+00
  0.00000000E+00  0.00000000E+00  0.00000000E+00
  0.00000000E+00  0.00000000E+00  0.00000000E+00
  0.00000000E+00  0.00000000E+00  0.00000000E+00
  0.00000000E+00  0.00000000E+00  0.00000000E+00
  0.00000000E+00  0.00000000E+00  0.00000000E+00
  0.00000000E+00  0.00000000E+00  0.00000000E+00
  0.00000000E+00  0.00000000E+00  0.00000000E+00
  0.00000000E+00  0.00000000E+00  0.00000000E+00
  0.00000000E+00  0.00000000E+00  0.00000000E+00
  0.00000000E+00  0.00000000E+00  0.00000000E+00
  0.00000000E+00  0.00000000E+00  0.00000000E+00
  0.00000000E+00  0.00000000E+00  0.00000000E+00
  0.00000000E+00  0.00000000E+00  0.00000000E+00
  0.00000000E+00  0.00000000E+00  0.00000000E+00
  0.00000000E+00  0.00000000E+00  0.00000000E+00
  0.00000000E+00  0.00000000E+00  0.00000000E+00
  0.00000000E+00  0.00000000E+00  0.00000000E+00
  0.00000000E+00  0.00000000E+00  0.00000000E+00
  0.00000000E+00  0.00000000E+00  0.00000000E+00
  0.00000000E+00  0.00000000E+00  0.00000000E+00
  0.00000000E+00  0.00000000E+00  0.00000000E+00
  0.00000000E+00  0.00000000E+00  0.00000000E+00
  0.00000000E+00  0.00000000E+00  0.00000000E+00
  0.00000000E+00  0.00000000E+00  0.00000000E+00
  0.00000000E+00  0.00000000E+00  0.00000000E+00
  0.00000000E+00  0.00000000E+00  0.00000000E+00
  0.00000000E+00  0.00000000E+00  0.00000000E+00
  0.00000000E+00  0.00000000E+00  0.00000000E+00
